# Supplementary material for: Identifying effects of genetic obesity exposure on leukocyte telomere length using Mendelian randomization
Source: PeerJ. 2023 Mar 21;11:e15085. doi: 10.7717/peerj.15085 (PMC10038084; doi:10.7717/peerj.15085)
Supplement: File S1 [file peerj-11-15085-s001.xlsx]

## Sheet: BMI
The details of the genetic variants associated with body mass index
Exposure	SNP	Effect_allele	Other_allele	EAF	Beta	Beta.se	Sample.Size
Body mass index (BMI)	rs10100245	A	G	0.56644	0.0206373	0.00242306	336107
Body mass index (BMI)	rs10185199	A	G	0.27894	-0.018708	0.00274904	336107
Body mass index (BMI)	rs10187101	T	C	0.359822	-0.0157126	0.00250464	336107
Body mass index (BMI)	rs10404726	T	C	0.466784	-0.0198595	0.0024074	336107
Body mass index (BMI)	rs10465231	T	C	0.5494	0.0171399	0.00242726	336107
Body mass index (BMI)	rs1064213	A	G	0.476968	0.016189	0.00240561	336107
Body mass index (BMI)	rs10749233	C	G	0.75947	-0.0189641	0.00284774	336107
Body mass index (BMI)	rs10788493	T	C	0.45676	0.0136921	0.00241992	336107
Body mass index (BMI)	rs10803762	A	G	0.678865	0.0154637	0.0025818	336107
Body mass index (BMI)	rs10805383	A	G	0.479558	0.0169488	0.00240894	336107
Body mass index (BMI)	rs10865612	C	T	0.354736	-0.0230841	0.00251075	336107
Body mass index (BMI)	rs10898330	T	C	0.525392	-0.0142865	0.00241661	336107
Body mass index (BMI)	rs10938397	G	A	0.434075	0.0289533	0.00242913	336107
Body mass index (BMI)	rs10995427	A	G	0.360827	-0.0165308	0.00251566	336107
Body mass index (BMI)	rs11012732	G	A	0.331106	0.0238495	0.00255513	336107
Body mass index (BMI)	rs11078883	G	C	0.34744	0.0156785	0.00253224	336107
Body mass index (BMI)	rs11084554	A	G	0.156586	-0.021578	0.0033044	336107
Body mass index (BMI)	rs11099020	T	C	0.642739	-0.0153203	0.00251168	336107
Body mass index (BMI)	rs11150745	G	A	0.319489	-0.0209841	0.00257946	336107
Body mass index (BMI)	rs111640872	C	G	0.331076	0.0206225	0.00255895	336107
Body mass index (BMI)	rs11223641	C	T	0.144615	-0.0191007	0.00343166	336107
Body mass index (BMI)	rs112520079	G	T	0.198951	0.0204582	0.00301413	336107
Body mass index (BMI)	rs11264489	G	A	0.361994	0.0140849	0.00250707	336107
Body mass index (BMI)	rs112693590	A	G	0.0497066	-0.0329198	0.00567991	336107
Body mass index (BMI)	rs1127100	C	T	0.648239	0.0164916	0.00252199	336107
Body mass index (BMI)	rs113182412	A	G	0.165919	-0.0193709	0.00328432	336107
Body mass index (BMI)	rs113230003	A	G	0.260185	-0.0197805	0.00275909	336107
Body mass index (BMI)	rs113603865	T	C	0.212428	0.0197498	0.00295729	336107
Body mass index (BMI)	rs11515071	T	C	0.365135	-0.0228095	0.00250575	336107
Body mass index (BMI)	rs11642015	T	C	0.40236	0.0723688	0.00244736	336107
Body mass index (BMI)	rs11650012	A	T	0.169618	0.018609	0.00321826	336107
Body mass index (BMI)	rs11655587	T	C	0.359868	-0.0196375	0.00251089	336107
Body mass index (BMI)	rs11742930	T	C	0.566428	0.0143076	0.00242869	336107
Body mass index (BMI)	rs11757278	C	T	0.305848	-0.0157921	0.00260882	336107
Body mass index (BMI)	rs11761411	T	C	0.154361	-0.0184757	0.00333986	336107
Body mass index (BMI)	rs117632017	A	G	0.0391416	0.0363818	0.00644665	336107
Body mass index (BMI)	rs11782074	T	G	0.385641	0.0144947	0.00250672	336107
Body mass index (BMI)	rs11856579	A	G	0.268192	-0.0197908	0.00271147	336107
Body mass index (BMI)	rs12024554	T	C	0.236905	-0.0162677	0.00282749	336107
Body mass index (BMI)	rs12140153	T	G	0.0967607	-0.0318248	0.00416782	336107
Body mass index (BMI)	rs12144626	C	T	0.581821	-0.0172144	0.00244388	336107
Body mass index (BMI)	rs12477385	T	G	0.2273	-0.0172504	0.00287583	336107
Body mass index (BMI)	rs12479357	G	A	0.631081	0.0178651	0.00249872	336107
Body mass index (BMI)	rs12614861	T	G	0.34701	0.0152338	0.00252179	336107
Body mass index (BMI)	rs12622280	G	T	0.157075	-0.0187009	0.00330533	336107
Body mass index (BMI)	rs12662900	A	T	0.282225	-0.0168585	0.002673	336107
Body mass index (BMI)	rs12679106	T	G	0.711341	-0.0220302	0.00266493	336107
Body mass index (BMI)	rs1286138	G	T	0.673439	0.0180512	0.00256405	336107
Body mass index (BMI)	rs12877270	A	G	0.43845	0.0169078	0.00243897	336107
Body mass index (BMI)	rs12881629	G	A	0.0821459	0.0239675	0.00436626	336107
Body mass index (BMI)	rs12885458	G	T	0.509982	-0.0156111	0.00240414	336107
Body mass index (BMI)	rs1296328	C	A	0.559914	-0.0189787	0.00243087	336107
Body mass index (BMI)	rs12977259	G	A	0.821338	0.0186259	0.00316073	336107
Body mass index (BMI)	rs12992672	A	G	0.828635	0.0507808	0.00318245	336107
Body mass index (BMI)	rs13047416	G	C	0.375427	-0.0136395	0.00248865	336107
Body mass index (BMI)	rs13062093	G	T	0.366444	0.01706	0.00249069	336107
Body mass index (BMI)	rs13076052	G	C	0.277037	0.0160769	0.0027011	336107
Body mass index (BMI)	rs13135092	G	A	0.0832342	0.0500549	0.00437445	336107
Body mass index (BMI)	rs13174863	G	A	0.148208	0.0249793	0.00340131	336107
Body mass index (BMI)	rs1320903	A	G	0.318441	0.022008	0.00258125	336107
Body mass index (BMI)	rs1327259	G	A	0.38613	-0.0140026	0.00247527	336107
Body mass index (BMI)	rs1342391	T	G	0.669963	0.0158687	0.00256148	336107
Body mass index (BMI)	rs13427822	G	A	0.272052	-0.0198988	0.00272868	336107
Body mass index (BMI)	rs1411432	C	A	0.183895	0.0249455	0.00310861	336107
Body mass index (BMI)	rs1477290	C	T	0.135362	0.0335389	0.00353705	336107
Body mass index (BMI)	rs1582931	A	G	0.472057	-0.0148636	0.00242597	336107
Body mass index (BMI)	rs16846140	G	A	0.33821	0.0161898	0.0025442	336107
Body mass index (BMI)	rs16916303	G	A	0.119234	-0.020719	0.00373905	336107
Body mass index (BMI)	rs16975459	C	A	0.121305	0.0239721	0.00368583	336107
Body mass index (BMI)	rs17014332	C	T	0.210609	0.0180292	0.00294421	336107
Body mass index (BMI)	rs17024393	C	T	0.0257993	0.0675077	0.00759831	336107
Body mass index (BMI)	rs17058884	G	T	0.0450046	-0.0318261	0.00580849	336107
Body mass index (BMI)	rs17085463	A	G	0.317007	-0.0148137	0.00259815	336107
Body mass index (BMI)	rs17149254	C	T	0.808564	-0.0238078	0.00311607	336107
Body mass index (BMI)	rs17342242	G	A	0.229795	-0.016161	0.00286561	336107
Body mass index (BMI)	rs17399739	G	A	0.0695257	0.026237	0.00472237	336107
Body mass index (BMI)	rs17716502	T	C	0.207243	-0.0222998	0.00298602	336107
Body mass index (BMI)	rs1788808	G	A	0.497341	-0.0183135	0.0024054	336107
Body mass index (BMI)	rs1805123	G	T	0.246217	-0.0179911	0.00278844	336107
Body mass index (BMI)	rs1884897	G	A	0.628254	0.0213286	0.00249224	336107
Body mass index (BMI)	rs1901241	G	A	0.160137	0.0192919	0.00329019	336107
Body mass index (BMI)	rs1919243	C	T	0.487067	0.0138729	0.00243342	336107
Body mass index (BMI)	rs1941706	G	A	0.463511	0.0139405	0.00241073	336107
Body mass index (BMI)	rs1949204	G	T	0.761765	0.0166526	0.00281935	336107
Body mass index (BMI)	rs2035806	A	G	0.566354	-0.0166309	0.00242835	336107
Body mass index (BMI)	rs2046002	C	T	0.639044	-0.014571	0.00250777	336107
Body mass index (BMI)	rs2135745	G	C	0.753229	-0.016838	0.00280126	336107
Body mass index (BMI)	rs2155869	C	T	0.819163	-0.0184462	0.00311144	336107
Body mass index (BMI)	rs217672	C	A	0.272013	0.0158661	0.00270563	336107
Body mass index (BMI)	rs2192649	G	T	0.497183	0.0136694	0.00241616	336107
Body mass index (BMI)	rs2234458	T	C	0.639151	-0.020641	0.002496	336107
Body mass index (BMI)	rs2253310	G	C	0.628085	0.0172947	0.00248472	336107
Body mass index (BMI)	rs2292238	C	A	0.408667	-0.0176981	0.00244772	336107
Body mass index (BMI)	rs2307111	C	T	0.393183	-0.0289516	0.00246183	336107
Body mass index (BMI)	rs2318543	G	A	0.782495	-0.0194021	0.00292162	336107
Body mass index (BMI)	rs2384054	C	T	0.489674	0.0350265	0.00240007	336107
Body mass index (BMI)	rs2398861	G	A	0.256599	0.0220894	0.0027614	336107
Body mass index (BMI)	rs241460	G	A	0.68187	-0.0205388	0.00257525	336107
Body mass index (BMI)	rs2425857	G	A	0.554635	-0.0135947	0.00241624	336107
Body mass index (BMI)	rs2439823	G	A	0.547705	0.0216364	0.00241939	336107
Body mass index (BMI)	rs2450445	A	G	0.323973	-0.0153656	0.00256262	336107
Body mass index (BMI)	rs245775	G	A	0.728826	0.0203304	0.0027049	336107
Body mass index (BMI)	rs2470392	C	T	0.287428	0.0145453	0.00265977	336107
Body mass index (BMI)	rs2474898	T	C	0.345803	0.0146104	0.00252319	336107
Body mass index (BMI)	rs2482704	T	G	0.423422	-0.0138253	0.00243157	336107
Body mass index (BMI)	rs2606228	C	A	0.642769	-0.0155705	0.00253615	336107
Body mass index (BMI)	rs2616192	T	G	0.67249	0.0140763	0.00257234	336107
Body mass index (BMI)	rs2678204	G	T	0.341813	0.0280873	0.00253578	336107
Body mass index (BMI)	rs2711111	G	A	0.565043	-0.0147156	0.00245734	336107
Body mass index (BMI)	rs2725371	G	A	0.696308	-0.0180883	0.00262057	336107
Body mass index (BMI)	rs273505	C	T	0.419906	0.0188626	0.00243413	336107
Body mass index (BMI)	rs28366156	C	T	0.131356	-0.0290028	0.00355581	336107
Body mass index (BMI)	rs28447555	T	C	0.180987	0.0185076	0.00312798	336107
Body mass index (BMI)	rs28489620	A	G	0.290982	-0.0147327	0.0026634	336107
Body mass index (BMI)	rs2861685	C	T	0.411371	-0.017647	0.00243763	336107
Body mass index (BMI)	rs286818	A	T	0.170248	-0.0291454	0.00320417	336107
Body mass index (BMI)	rs2962082	A	G	0.482549	-0.0135377	0.00240754	336107
Body mass index (BMI)	rs2975693	C	T	0.109281	0.0238256	0.0038753	336107
Body mass index (BMI)	rs34045288	T	C	0.335903	0.0259978	0.00254511	336107
Body mass index (BMI)	rs34236292	T	G	0.32772	-0.0140997	0.002567	336107
Body mass index (BMI)	rs34361149	A	G	0.19259	-0.0309935	0.00304511	336107
Body mass index (BMI)	rs34373881	A	G	0.278276	-0.0168863	0.00268678	336107
Body mass index (BMI)	rs34774377	C	T	0.120337	-0.0208434	0.00369099	336107
Body mass index (BMI)	rs34811474	A	G	0.231875	-0.0305977	0.00284335	336107
Body mass index (BMI)	rs34966008	T	C	0.408148	-0.0199158	0.00244306	336107
Body mass index (BMI)	rs35193668	T	C	0.361915	-0.0166761	0.00249998	336107
Body mass index (BMI)	rs35483388	T	C	0.379617	0.0140802	0.00248601	336107
Body mass index (BMI)	rs35722922	G	A	0.385007	-0.0164622	0.00247822	336107
Body mass index (BMI)	rs357501	A	G	0.377514	0.0154044	0.00249087	336107
Body mass index (BMI)	rs35851183	G	A	0.357777	0.0167614	0.00250852	336107
Body mass index (BMI)	rs35882248	T	C	0.314642	0.0192316	0.00258946	336107
Body mass index (BMI)	rs36007635	A	G	0.138403	-0.0200004	0.00348146	336107
Body mass index (BMI)	rs362307	T	C	0.0760278	0.0313537	0.00458157	336107
Body mass index (BMI)	rs3759584	C	T	0.361958	-0.0165842	0.00251394	336107
Body mass index (BMI)	rs3803286	G	A	0.666379	-0.0207912	0.00254468	336107
Body mass index (BMI)	rs3810291	A	G	0.677478	0.029685	0.00256755	336107
Body mass index (BMI)	rs3844598	G	A	0.528663	0.0136986	0.00241006	336107
Body mass index (BMI)	rs3861879	G	A	0.43683	0.0137348	0.00243136	336107
Body mass index (BMI)	rs390192	G	A	0.522445	-0.0154416	0.00242065	336107
Body mass index (BMI)	rs4246657	T	C	0.340914	0.0170056	0.00253421	336107
Body mass index (BMI)	rs4261944	G	T	0.362956	0.0154894	0.00250441	336107
Body mass index (BMI)	rs4402589	G	T	0.55278	0.0291524	0.00241668	336107
Body mass index (BMI)	rs4467770	A	G	0.730668	0.0156691	0.00271693	336107
Body mass index (BMI)	rs4474229	A	G	0.372338	-0.0158775	0.00248334	336107
Body mass index (BMI)	rs4502882	T	C	0.656893	-0.0147181	0.0025291	336107
Body mass index (BMI)	rs4595495	G	A	0.422607	0.0137384	0.0024356	336107
Body mass index (BMI)	rs4648450	A	C	0.466133	-0.0154374	0.00242211	336107
Body mass index (BMI)	rs4687770	C	T	0.133375	-0.019339	0.00353549	336107
Body mass index (BMI)	rs4718964	T	G	0.412194	0.0145653	0.00244679	336107
Body mass index (BMI)	rs4776970	T	A	0.35707	-0.0254626	0.00250512	336107
Body mass index (BMI)	rs4777541	T	C	0.765041	0.0196505	0.00284642	336107
Body mass index (BMI)	rs4790841	T	C	0.154867	-0.0295249	0.00332942	336107
Body mass index (BMI)	rs491711	C	A	0.310988	-0.0158403	0.00260937	336107
Body mass index (BMI)	rs4921301	T	C	0.209817	-0.0182238	0.0029841	336107
Body mass index (BMI)	rs4929923	C	T	0.647328	0.0173844	0.00251068	336107
Body mass index (BMI)	rs525101	C	T	0.371963	0.0164956	0.00249029	336107
Body mass index (BMI)	rs550974	T	A	0.404297	0.0158904	0.00244811	336107
Body mass index (BMI)	rs55689274	A	G	0.285711	-0.0148341	0.00266266	336107
Body mass index (BMI)	rs55726687	A	G	0.211138	0.0238631	0.00294249	336107
Body mass index (BMI)	rs55938344	C	A	0.242702	-0.0168213	0.00281823	336107
Body mass index (BMI)	rs56067609	T	A	0.136594	-0.0193637	0.0035019	336107
Body mass index (BMI)	rs56161855	T	A	0.132008	0.0229722	0.00354917	336107
Body mass index (BMI)	rs56212061	T	C	0.149969	-0.0211123	0.00337336	336107
Body mass index (BMI)	rs56773984	T	A	0.16742	-0.0179174	0.00323177	336107
Body mass index (BMI)	rs56803094	G	A	0.227111	-0.0188821	0.00287406	336107
Body mass index (BMI)	rs57636386	C	T	0.0834151	-0.0427651	0.00435306	336107
Body mass index (BMI)	rs58862095	T	C	0.419757	-0.0243799	0.00243968	336107
Body mass index (BMI)	rs588660	A	G	0.585856	0.0183012	0.00244095	336107
Body mass index (BMI)	rs59104534	T	C	0.301112	0.0149782	0.00262903	336107
Body mass index (BMI)	rs5995843	G	A	0.348993	-0.0174411	0.00251927	336107
Body mass index (BMI)	rs6050446	G	A	0.966803	0.0420771	0.0067598	336107
Body mass index (BMI)	rs60654199	A	C	0.0666476	0.0312664	0.00481001	336107
Body mass index (BMI)	rs60764613	T	G	0.144857	0.023587	0.00342645	336107
Body mass index (BMI)	rs61813324	T	C	0.134883	0.0279187	0.00356314	336107
Body mass index (BMI)	rs61826867	G	A	0.109772	0.0251347	0.00384169	336107
Body mass index (BMI)	rs61871615	T	C	0.0905228	-0.0280254	0.0043732	336107
Body mass index (BMI)	rs61903695	G	A	0.255999	0.0163585	0.00275201	336107
Body mass index (BMI)	rs61969510	C	T	0.284412	0.0155328	0.00269504	336107
Body mass index (BMI)	rs62106258	C	T	0.0484669	-0.0906926	0.0055919	336107
Body mass index (BMI)	rs62147189	G	T	0.622	-0.0170068	0.00251319	336107
Body mass index (BMI)	rs62246314	A	G	0.101276	0.0228001	0.00398064	336107
Body mass index (BMI)	rs62407562	A	T	0.268967	0.0170851	0.00270947	336107
Body mass index (BMI)	rs62543438	C	G	0.271966	-0.014801	0.00270013	336107
Body mass index (BMI)	rs6265	T	C	0.189726	-0.0402275	0.00306191	336107
Body mass index (BMI)	rs6536575	C	T	0.518496	0.0140621	0.00240451	336107
Body mass index (BMI)	rs6575340	A	G	0.637416	0.0228776	0.00250397	336107
Body mass index (BMI)	rs6601527	A	C	0.587819	-0.0217383	0.00244545	336107
Body mass index (BMI)	rs66679256	T	C	0.446142	0.0162973	0.00242165	336107
Body mass index (BMI)	rs6687953	G	A	0.391351	0.0158953	0.00246141	336107
Body mass index (BMI)	rs66922415	G	A	0.234362	0.0520958	0.00283196	336107
Body mass index (BMI)	rs6705567	C	T	0.3788	-0.0136224	0.00249537	336107
Body mass index (BMI)	rs6722241	C	T	0.270908	-0.0201712	0.00271361	336107
Body mass index (BMI)	rs6739755	G	A	0.602976	-0.0209594	0.00246047	336107
Body mass index (BMI)	rs67609008	C	T	0.283597	0.0146011	0.00267444	336107
Body mass index (BMI)	rs6780459	T	A	0.746681	0.0163597	0.00276233	336107
Body mass index (BMI)	rs67844506	G	A	0.183242	-0.0259162	0.0031086	336107
Body mass index (BMI)	rs6789488	C	T	0.750784	0.0200094	0.00277743	336107
Body mass index (BMI)	rs6809307	T	C	0.25622	0.0157072	0.00276033	336107
Body mass index (BMI)	rs6831020	A	C	0.295229	-0.0159366	0.00263095	336107
Body mass index (BMI)	rs6861649	C	T	0.607485	0.0143476	0.00246927	336107
Body mass index (BMI)	rs6950388	A	G	0.795004	0.0172281	0.00297615	336107
Body mass index (BMI)	rs7006178	C	G	0.287875	0.0155041	0.00265871	336107
Body mass index (BMI)	rs7030732	A	C	0.607889	-0.0151605	0.00245902	336107
Body mass index (BMI)	rs704061	C	T	0.452703	0.0158698	0.0024138	336107
Body mass index (BMI)	rs7094644	A	G	0.674176	0.0152821	0.0026106	336107
Body mass index (BMI)	rs7116641	G	T	0.316797	0.0244218	0.00258645	336107
Body mass index (BMI)	rs7124681	A	C	0.408057	0.0267462	0.00243997	336107
Body mass index (BMI)	rs7132908	A	G	0.38392	0.0285337	0.0024723	336107
Body mass index (BMI)	rs7138383	A	G	0.253485	-0.0213808	0.0027649	336107
Body mass index (BMI)	rs7141420	T	C	0.514078	0.0208148	0.00241922	336107
Body mass index (BMI)	rs71495049	A	G	0.0840305	0.0265499	0.00432971	336107
Body mass index (BMI)	rs7183417	T	C	0.432569	0.0149003	0.0024276	336107
Body mass index (BMI)	rs7189149	G	C	0.127107	0.0213468	0.00360796	336107
Body mass index (BMI)	rs7195386	C	T	0.506441	-0.0158814	0.00240747	336107
Body mass index (BMI)	rs7201895	A	G	0.355984	-0.017337	0.00252451	336107
Body mass index (BMI)	rs7218014	C	T	0.196595	0.0206989	0.00302709	336107
Body mass index (BMI)	rs72697614	A	C	0.320396	0.014951	0.00260626	336107
Body mass index (BMI)	rs72820274	A	G	0.41876	0.0160021	0.00243934	336107
Body mass index (BMI)	rs72892910	T	G	0.170442	0.0401658	0.00320426	336107
Body mass index (BMI)	rs72976986	A	G	0.191187	-0.0240493	0.00308786	336107
Body mass index (BMI)	rs73050254	A	G	0.136682	0.0193216	0.00350204	336107
Body mass index (BMI)	rs73144053	A	C	0.329919	-0.0153557	0.00256046	336107
Body mass index (BMI)	rs73169730	G	A	0.276291	0.0194632	0.00268664	336107
Body mass index (BMI)	rs7321331	A	G	0.741132	0.0175546	0.00275513	336107
Body mass index (BMI)	rs73213484	T	A	0.139056	-0.0211952	0.00347384	336107
Body mass index (BMI)	rs7331420	A	G	0.284027	-0.0147324	0.00267011	336107
Body mass index (BMI)	rs7442885	G	C	0.210104	-0.0254294	0.00295668	336107
Body mass index (BMI)	rs7498044	A	G	0.218661	-0.0176487	0.00293198	336107
Body mass index (BMI)	rs750090	C	T	0.356153	-0.0156336	0.00253473	336107
Body mass index (BMI)	rs752179	A	T	0.301702	-0.0143713	0.00262077	336107
Body mass index (BMI)	rs75499503	T	C	0.219955	-0.0197843	0.00294617	336107
Body mass index (BMI)	rs7553158	A	G	0.562389	-0.0174152	0.0024236	336107
Body mass index (BMI)	rs75557510	G	A	0.0614963	-0.0377881	0.00510406	336107
Body mass index (BMI)	rs756717	A	G	0.398859	-0.0146721	0.00248166	336107
Body mass index (BMI)	rs76040172	A	G	0.0544397	-0.0407564	0.00530826	336107
Body mass index (BMI)	rs7701777	G	T	0.282759	-0.0170279	0.00266777	336107
Body mass index (BMI)	rs7719067	G	A	0.573835	-0.0162027	0.00242599	336107
Body mass index (BMI)	rs7723426	C	T	0.675017	0.0146685	0.00256587	336107
Body mass index (BMI)	rs7755574	T	G	0.281153	0.0154959	0.00267437	336107
Body mass index (BMI)	rs7774	A	C	0.309138	0.0166342	0.00261526	336107
Body mass index (BMI)	rs778094	A	G	0.577568	-0.0148535	0.00243672	336107
Body mass index (BMI)	rs7852189	G	A	0.311364	0.0165539	0.00258881	336107
Body mass index (BMI)	rs78565420	T	C	0.0541861	0.0337314	0.00545431	336107
Body mass index (BMI)	rs79113395	A	G	0.265449	-0.0209147	0.00273235	336107
Body mass index (BMI)	rs7933085	G	A	0.509195	0.0157387	0.00241521	336107
Body mass index (BMI)	rs7952102	C	T	0.387339	-0.0152263	0.00246547	336107
Body mass index (BMI)	rs7992832	T	C	0.276544	-0.0175556	0.00269236	336107
Body mass index (BMI)	rs799449	T	C	0.558481	0.019902	0.00242699	336107
Body mass index (BMI)	rs8015400	A	C	0.678151	0.0210882	0.0025723	336107
Body mass index (BMI)	rs80330591	A	G	0.146844	-0.0213608	0.00339342	336107
Body mass index (BMI)	rs8078135	T	C	0.488467	-0.0194999	0.00241182	336107
Body mass index (BMI)	rs8134638	C	T	0.375763	0.0151694	0.00248078	336107
Body mass index (BMI)	rs815163	C	T	0.561603	-0.0182459	0.00241971	336107
Body mass index (BMI)	rs845084	A	G	0.257551	0.02034	0.0027569	336107
Body mass index (BMI)	rs862320	T	C	0.410152	-0.0228157	0.0024463	336107
Body mass index (BMI)	rs869400	G	T	0.815827	0.0307255	0.00310717	336107
Body mass index (BMI)	rs879620	T	C	0.615276	0.0256124	0.00247819	336107
Body mass index (BMI)	rs9267671	A	G	0.060402	0.0323708	0.00504153	336107
Body mass index (BMI)	rs9291822	T	C	0.515455	-0.0136148	0.00242583	336107
Body mass index (BMI)	rs9320823	C	T	0.601901	0.0189398	0.00245759	336107
Body mass index (BMI)	rs9342196	T	C	0.189501	0.0167326	0.00306601	336107
Body mass index (BMI)	rs9402104	A	G	0.584134	0.0139016	0.00245189	336107
Body mass index (BMI)	rs946185	G	A	0.593276	-0.0146913	0.00246179	336107
Body mass index (BMI)	rs9515455	A	G	0.416606	0.0179637	0.00244962	336107
Body mass index (BMI)	rs9527906	A	G	0.762395	-0.0161813	0.0028336	336107
Body mass index (BMI)	rs9641499	A	C	0.434095	-0.017102	0.00242262	336107
Body mass index (BMI)	rs9688977	C	T	0.146486	0.0239775	0.00340602	336107
Body mass index (BMI)	rs9847186	A	G	0.427737	-0.0142849	0.0024335	336107

## Sheet: Whole body fat mass
The details of the genetic variants associated with whole body fat mass
Exposure	SNP	Effect_allele	Other_allele	EAF	Beta	Beta.se	Sample.Size
Whole body fat mass	rs10100245	A	G	0.56644	0.0191523	0.00239017	330762
Whole body fat mass	rs10128597	A	G	0.274019	-0.0192293	0.0026727	330762
Whole body fat mass	rs10141106	G	A	0.702139	0.015793	0.00259617	330762
Whole body fat mass	rs10172196	A	G	0.304839	0.0186415	0.00258222	330762
Whole body fat mass	rs10237306	T	G	0.380218	0.0160848	0.0024402	330762
Whole body fat mass	rs10269774	A	G	0.323543	0.0182011	0.00253429	330762
Whole body fat mass	rs10423928	A	T	0.19349	-0.0307139	0.00299018	330762
Whole body fat mass	rs10499014	G	C	0.26787	-0.0159794	0.00269402	330762
Whole body fat mass	rs10507483	C	T	0.16534	0.0173494	0.00318086	330762
Whole body fat mass	rs10748028	A	C	0.440444	-0.015076	0.00242302	330762
Whole body fat mass	rs10756714	G	A	0.444794	-0.0226876	0.00238777	330762
Whole body fat mass	rs10756798	T	C	0.645026	-0.0178153	0.0024778	330762
Whole body fat mass	rs10760724	C	T	0.473935	0.0148433	0.00237183	330762
Whole body fat mass	rs10787738	T	C	0.253303	0.0198574	0.00276221	330762
Whole body fat mass	rs10820852	A	C	0.274338	-0.0160336	0.00266081	330762
Whole body fat mass	rs10827289	T	C	0.583034	-0.013925	0.00240872	330762
Whole body fat mass	rs10915840	A	G	0.272151	-0.0155131	0.00267726	330762
Whole body fat mass	rs10938397	G	A	0.434075	0.0266592	0.00239553	330762
Whole body fat mass	rs10947793	G	A	0.373604	-0.0160411	0.00246282	330762
Whole body fat mass	rs10954772	C	T	0.685712	-0.0174848	0.00256851	330762
Whole body fat mass	rs10999460	T	C	0.265951	0.0157278	0.00269207	330762
Whole body fat mass	rs11012732	G	A	0.331106	0.0231047	0.00251982	330762
Whole body fat mass	rs11030119	A	G	0.308813	0.0310488	0.00256561	330762
Whole body fat mass	rs11150745	G	A	0.319489	-0.019338	0.00254453	330762
Whole body fat mass	rs111640872	C	G	0.331076	0.022845	0.00252417	330762
Whole body fat mass	rs11205303	C	T	0.409126	0.0222248	0.00241126	330762
Whole body fat mass	rs11205617	A	G	0.31713	0.0210216	0.00253955	330762
Whole body fat mass	rs113866544	C	T	0.0676841	0.0361408	0.00472154	330762
Whole body fat mass	rs11474838	G	T	0.432734	0.0169832	0.00243873	330762
Whole body fat mass	rs11538	G	A	0.172127	0.0183801	0.00313634	330762
Whole body fat mass	rs11580836	T	C	0.543532	0.0136608	0.00238226	330762
Whole body fat mass	rs11603783	C	T	0.24665	0.0167228	0.0027671	330762
Whole body fat mass	rs11642015	T	C	0.40236	0.0609045	0.00241464	330762
Whole body fat mass	rs11656758	G	A	0.339618	0.016125	0.00250382	330762
Whole body fat mass	rs11695700	T	G	0.417672	0.0132764	0.00241053	330762
Whole body fat mass	rs11725731	T	C	0.266331	0.0149713	0.00268373	330762
Whole body fat mass	rs11764337	T	C	0.183248	-0.0177976	0.00307193	330762
Whole body fat mass	rs11782074	T	G	0.385641	0.0145164	0.00247233	330762
Whole body fat mass	rs11782341	G	A	0.188513	0.0182584	0.003051	330762
Whole body fat mass	rs11786089	G	A	0.456852	0.0140366	0.00238313	330762
Whole body fat mass	rs1182199	A	C	0.305066	-0.0233127	0.00257417	330762
Whole body fat mass	rs11824092	C	T	0.637451	0.0139633	0.00247934	330762
Whole body fat mass	rs11958027	G	A	0.576439	0.0154562	0.00240201	330762
Whole body fat mass	rs12031634	A	G	0.29869	-0.016007	0.0026051	330762
Whole body fat mass	rs12103006	G	A	0.570767	0.0180732	0.00239795	330762
Whole body fat mass	rs12128526	A	G	0.459975	0.0132957	0.00237989	330762
Whole body fat mass	rs12140153	T	G	0.0967607	-0.0334163	0.0041097	330762
Whole body fat mass	rs12144626	C	T	0.581821	-0.0150414	0.00241079	330762
Whole body fat mass	rs1218824	A	G	0.66205	0.016945	0.00250518	330762
Whole body fat mass	rs12254441	T	C	0.372835	-0.0155129	0.00253554	330762
Whole body fat mass	rs1229984	C	T	0.977549	0.045415	0.00800433	330762
Whole body fat mass	rs12330631	T	C	0.367113	-0.0146421	0.00246276	330762
Whole body fat mass	rs12339822	G	A	0.5432	0.0162154	0.00238855	330762
Whole body fat mass	rs12367809	T	C	0.368275	0.0279469	0.00246648	330762
Whole body fat mass	rs12459368	G	A	0.267065	-0.017509	0.00267249	330762
Whole body fat mass	rs12475388	A	G	0.486748	-0.0150295	0.00238205	330762
Whole body fat mass	rs12610925	G	A	0.351773	0.0183139	0.0024868	330762
Whole body fat mass	rs12616638	G	A	0.416094	-0.0143071	0.00242048	330762
Whole body fat mass	rs12619178	T	C	0.402922	-0.0167309	0.00241519	330762
Whole body fat mass	rs12877270	A	G	0.43845	0.0141539	0.00240603	330762
Whole body fat mass	rs12887636	G	T	0.347396	-0.0144721	0.00250488	330762
Whole body fat mass	rs12890931	G	T	0.363463	0.0142573	0.00247808	330762
Whole body fat mass	rs12926311	C	G	0.355425	-0.0158623	0.00248303	330762
Whole body fat mass	rs12987931	T	C	0.6149	0.0138848	0.00244846	330762
Whole body fat mass	rs12992672	A	G	0.828635	0.0432548	0.00313915	330762
Whole body fat mass	rs13056506	T	G	0.599118	-0.0190215	0.00241472	330762
Whole body fat mass	rs13062093	G	T	0.366444	0.0168192	0.00245721	330762
Whole body fat mass	rs13067187	A	G	0.142056	-0.020492	0.00344754	330762
Whole body fat mass	rs13135092	G	A	0.0832342	0.0417337	0.0043164	330762
Whole body fat mass	rs13156484	A	G	0.470873	-0.0150424	0.00239599	330762
Whole body fat mass	rs13174863	G	A	0.148208	0.0244056	0.00335495	330762
Whole body fat mass	rs13333747	C	T	0.181958	-0.0236801	0.0030851	330762
Whole body fat mass	rs13427822	G	A	0.272052	-0.0156749	0.00269193	330762
Whole body fat mass	rs1383723	T	A	0.782487	-0.0173167	0.00288181	330762
Whole body fat mass	rs1470749	T	G	0.510604	-0.0138532	0.00237232	330762
Whole body fat mass	rs1477290	C	T	0.135362	0.0314306	0.00348911	330762
Whole body fat mass	rs1491905	C	T	0.506315	-0.0135542	0.00236979	330762
Whole body fat mass	rs1503527	T	C	0.479717	0.015163	0.00237104	330762
Whole body fat mass	rs1568489	G	A	0.574397	0.0162771	0.00240278	330762
Whole body fat mass	rs1652376	T	G	0.464221	-0.0226845	0.00237576	330762
Whole body fat mass	rs1653892	C	T	0.69557	-0.0169536	0.0025936	330762
Whole body fat mass	rs17014332	C	T	0.210609	0.0170506	0.00290371	330762
Whole body fat mass	rs17024393	C	T	0.0257993	0.0643641	0.00749721	330762
Whole body fat mass	rs17218879	G	C	0.336885	0.0141734	0.00251593	330762
Whole body fat mass	rs1724551	A	G	0.512128	-0.0160068	0.00239092	330762
Whole body fat mass	rs17265513	C	T	0.199974	0.0166791	0.00296156	330762
Whole body fat mass	rs17770336	T	C	0.323821	0.0221272	0.00252782	330762
Whole body fat mass	rs1782508	G	C	0.656325	-0.0152142	0.00249099	330762
Whole body fat mass	rs1783541	T	C	0.218469	0.0178194	0.00287009	330762
Whole body fat mass	rs1834144	A	C	0.374186	-0.0181611	0.00245543	330762
Whole body fat mass	rs1840126	C	A	0.56206	-0.01311	0.00238831	330762
Whole body fat mass	rs1879529	T	G	0.265099	-0.0163902	0.00270392	330762
Whole body fat mass	rs1881505	C	T	0.942104	-0.0281302	0.00512203	330762
Whole body fat mass	rs1928496	T	C	0.742388	0.0165622	0.00270652	330762
Whole body fat mass	rs1964599	T	C	0.343712	-0.0186014	0.00254861	330762
Whole body fat mass	rs2016469	A	G	0.373695	0.0143302	0.00246838	330762
Whole body fat mass	rs2072413	T	C	0.272655	-0.0153543	0.00267793	330762
Whole body fat mass	rs2172131	C	T	0.580636	-0.0167137	0.00240205	330762
Whole body fat mass	rs217672	C	A	0.272013	0.0169409	0.00266848	330762
Whole body fat mass	rs2181375	G	A	0.598633	0.0190389	0.00241547	330762
Whole body fat mass	rs2192527	G	A	0.464952	0.0187338	0.0023808	330762
Whole body fat mass	rs2239647	C	A	0.551791	-0.0181735	0.00238404	330762
Whole body fat mass	rs2253310	G	C	0.628085	0.0211515	0.00245052	330762
Whole body fat mass	rs2287214	G	A	0.397832	0.0181569	0.00242056	330762
Whole body fat mass	rs2289379	T	C	0.394972	-0.0166901	0.00243195	330762
Whole body fat mass	rs2292238	C	A	0.408667	-0.0133854	0.00241502	330762
Whole body fat mass	rs2307111	C	T	0.393183	-0.0269424	0.00242838	330762
Whole body fat mass	rs2370982	T	C	0.215336	0.0273096	0.00290477	330762
Whole body fat mass	rs2374947	G	A	0.760979	0.0160316	0.00279058	330762
Whole body fat mass	rs2425024	C	A	0.323742	0.0161534	0.00253038	330762
Whole body fat mass	rs2439823	G	A	0.547705	0.0196182	0.00238642	330762
Whole body fat mass	rs245775	G	A	0.728826	0.0195898	0.00266747	330762
Whole body fat mass	rs2479958	G	A	0.515151	-0.0166449	0.00239644	330762
Whole body fat mass	rs2482398	A	C	0.5225	-0.0145243	0.00238555	330762
Whole body fat mass	rs2494196	A	C	0.287662	0.0220201	0.00261729	330762
Whole body fat mass	rs2499468	A	C	0.652736	0.0147145	0.00249282	330762
Whole body fat mass	rs252749	A	G	0.246565	-0.0200685	0.00274343	330762
Whole body fat mass	rs2606228	C	A	0.642769	-0.0140551	0.00250165	330762
Whole body fat mass	rs2678204	G	T	0.341813	0.0238723	0.00250065	330762
Whole body fat mass	rs2814943	A	G	0.139971	0.0463972	0.00340994	330762
Whole body fat mass	rs28366156	C	T	0.131356	-0.0281243	0.00350733	330762
Whole body fat mass	rs2861685	C	T	0.411371	-0.0165258	0.00240459	330762
Whole body fat mass	rs2869950	T	C	0.377865	-0.0148002	0.00251487	330762
Whole body fat mass	rs2917705	A	G	0.139388	-0.0200881	0.00342641	330762
Whole body fat mass	rs2954021	G	A	0.505955	0.0164638	0.00237053	330762
Whole body fat mass	rs314279	A	C	0.883747	-0.0232539	0.00370566	330762
Whole body fat mass	rs34045288	T	C	0.335903	0.0223311	0.0025104	330762
Whole body fat mass	rs34769775	T	C	0.297863	-0.0184682	0.00258717	330762
Whole body fat mass	rs34966008	T	C	0.408148	-0.0175854	0.00240977	330762
Whole body fat mass	rs35589149	C	G	0.132481	0.0217453	0.00349994	330762
Whole body fat mass	rs35697691	G	C	0.0886539	0.0249407	0.00421674	330762
Whole body fat mass	rs35851183	G	A	0.357777	0.0160464	0.00247429	330762
Whole body fat mass	rs35882248	T	C	0.314642	0.0207084	0.0025543	330762
Whole body fat mass	rs3730071	A	C	0.030313	-0.0406874	0.00690859	330762
Whole body fat mass	rs3737992	A	G	0.168479	-0.0191356	0.00316634	330762
Whole body fat mass	rs3766823	A	G	0.171635	0.0218025	0.00314264	330762
Whole body fat mass	rs3784699	C	T	0.603021	0.0227556	0.00242418	330762
Whole body fat mass	rs3814883	T	C	0.483348	0.0271425	0.00237868	330762
Whole body fat mass	rs3826408	T	C	0.457214	0.0133047	0.00237784	330762
Whole body fat mass	rs3864311	G	T	0.322505	-0.0146516	0.00255337	330762
Whole body fat mass	rs40071	C	T	0.179293	-0.0206223	0.0030954	330762
Whole body fat mass	rs412522	C	T	0.515203	0.0149568	0.00236431	330762
Whole body fat mass	rs4471907	A	G	0.528762	0.0134038	0.00237542	330762
Whole body fat mass	rs4482463	A	C	0.924181	-0.0309639	0.00448481	330762
Whole body fat mass	rs4502882	T	C	0.656893	-0.0161647	0.00249461	330762
Whole body fat mass	rs4503172	T	C	0.607824	-0.0139496	0.00242863	330762
Whole body fat mass	rs4549080	T	C	0.341009	0.0160226	0.00250003	330762
Whole body fat mass	rs4670172	A	T	0.648013	0.0142316	0.0024839	330762
Whole body fat mass	rs4673617	T	C	0.271641	0.0163656	0.00267219	330762
Whole body fat mass	rs4718964	T	G	0.412194	0.0172948	0.00241315	330762
Whole body fat mass	rs4790841	T	C	0.154867	-0.0300755	0.00328276	330762
Whole body fat mass	rs4794222	G	A	0.744285	-0.0149729	0.00272403	330762
Whole body fat mass	rs4864201	C	T	0.6533	-0.01525	0.00248694	330762
Whole body fat mass	rs4876611	G	A	0.715809	0.0217488	0.00262938	330762
Whole body fat mass	rs4900471	A	G	0.710361	-0.0158399	0.0026232	330762
Whole body fat mass	rs4958702	C	T	0.573675	-0.015608	0.00239366	330762
Whole body fat mass	rs543874	G	A	0.207808	0.0423682	0.00291747	330762
Whole body fat mass	rs55637757	T	C	0.133438	-0.0235883	0.00354194	330762
Whole body fat mass	rs55714539	C	A	0.342691	0.0222821	0.0025121	330762
Whole body fat mass	rs55726687	A	G	0.211138	0.022154	0.00290197	330762
Whole body fat mass	rs56288810	G	A	0.213892	0.0188919	0.00290406	330762
Whole body fat mass	rs56361700	C	T	0.058679	0.0278833	0.0050661	330762
Whole body fat mass	rs57636386	C	T	0.0834151	-0.0398035	0.00429289	330762
Whole body fat mass	rs58862095	T	C	0.419757	-0.0180662	0.00240676	330762
Whole body fat mass	rs59066241	G	T	0.118268	0.0226083	0.00368581	330762
Whole body fat mass	rs59104534	T	C	0.301112	0.014949	0.00259316	330762
Whole body fat mass	rs59227842	G	A	0.312432	0.0239462	0.00258111	330762
Whole body fat mass	rs6029180	G	A	0.327231	0.014093	0.00255207	330762
Whole body fat mass	rs61649432	T	C	0.309586	0.0142722	0.00256328	330762
Whole body fat mass	rs61813293	T	G	0.142947	0.0202306	0.00337989	330762
Whole body fat mass	rs61871615	T	C	0.0905228	-0.0260169	0.00431334	330762
Whole body fat mass	rs61903695	G	A	0.255999	0.0155588	0.00271436	330762
Whole body fat mass	rs62025854	T	G	0.281734	-0.0227683	0.00263774	330762
Whole body fat mass	rs62106258	C	T	0.0484669	-0.0800732	0.00551747	330762
Whole body fat mass	rs62178054	C	T	0.371887	-0.0174163	0.00246403	330762
Whole body fat mass	rs62246314	A	G	0.101276	0.024572	0.00392724	330762
Whole body fat mass	rs62261725	G	A	0.327437	-0.0205797	0.00252868	330762
Whole body fat mass	rs62343137	C	G	0.370694	0.0179777	0.00245391	330762
Whole body fat mass	rs62396185	C	G	0.256464	-0.0370265	0.00271711	330762
Whole body fat mass	rs62407569	G	A	0.276206	0.0170283	0.002654	330762
Whole body fat mass	rs62499696	C	G	0.292929	0.0145556	0.00263638	330762
Whole body fat mass	rs6545714	A	G	0.601551	-0.0206133	0.0024231	330762
Whole body fat mass	rs6561937	A	T	0.751756	-0.0150115	0.00275031	330762
Whole body fat mass	rs6567160	C	T	0.234055	0.045924	0.00279601	330762
Whole body fat mass	rs6575340	A	G	0.637416	0.0194275	0.00246986	330762
Whole body fat mass	rs6601527	A	C	0.587819	-0.0152075	0.0024124	330762
Whole body fat mass	rs6717858	C	T	0.403398	0.0192068	0.00241786	330762
Whole body fat mass	rs67536595	T	C	0.185479	-0.0173307	0.00304612	330762
Whole body fat mass	rs67913249	G	C	0.343536	-0.0139587	0.00250391	330762
Whole body fat mass	rs6840236	C	T	0.461578	0.0141659	0.00238203	330762
Whole body fat mass	rs6861649	C	T	0.607485	0.0161614	0.00243553	330762
Whole body fat mass	rs6875585	C	A	0.669998	0.0154841	0.00252667	330762
Whole body fat mass	rs6898357	G	A	0.680482	-0.013992	0.00253805	330762
Whole body fat mass	rs6973656	G	A	0.396582	0.0151107	0.00241894	330762
Whole body fat mass	rs704061	C	T	0.452703	0.0185348	0.00238118	330762
Whole body fat mass	rs7094644	A	G	0.674176	0.0161379	0.00257455	330762
Whole body fat mass	rs7124681	A	C	0.408057	0.0245679	0.00240666	330762
Whole body fat mass	rs713586	C	T	0.489512	0.0260885	0.00236668	330762
Whole body fat mass	rs7171864	A	G	0.660927	0.0179145	0.00251482	330762
Whole body fat mass	rs7193783	C	A	0.649173	-0.017214	0.00249525	330762
Whole body fat mass	rs7238896	G	A	0.140717	0.0211603	0.00342603	330762
Whole body fat mass	rs724016	G	A	0.447212	0.0235961	0.00238226	330762
Whole body fat mass	rs7259070	C	T	0.599006	0.0176448	0.00243983	330762
Whole body fat mass	rs72755233	A	G	0.112887	-0.0228523	0.00373989	330762
Whole body fat mass	rs72820274	A	G	0.41876	0.0138629	0.00240553	330762
Whole body fat mass	rs72892910	T	G	0.170442	0.03536	0.00316031	330762
Whole body fat mass	rs72906282	G	T	0.0152595	0.054741	0.00969091	330762
Whole body fat mass	rs72917533	C	T	0.186273	-0.0176763	0.0030516	330762
Whole body fat mass	rs72976986	A	G	0.191187	-0.0196951	0.00304537	330762
Whole body fat mass	rs73041988	G	T	0.16616	-0.023423	0.00318599	330762
Whole body fat mass	rs7313748	T	C	0.28978	-0.0160183	0.00260511	330762
Whole body fat mass	rs73142879	T	C	0.192167	-0.0239121	0.00301693	330762
Whole body fat mass	rs73213484	T	A	0.139056	-0.0221916	0.00342597	330762
Whole body fat mass	rs7442885	G	C	0.210104	-0.0230721	0.00291561	330762
Whole body fat mass	rs7460093	A	G	0.535506	0.0136502	0.00239636	330762
Whole body fat mass	rs750090	C	T	0.356153	-0.0149045	0.00250052	330762
Whole body fat mass	rs75412871	T	C	0.0527863	-0.0293531	0.0053057	330762
Whole body fat mass	rs75557510	G	A	0.0614963	-0.0334322	0.00503491	330762
Whole body fat mass	rs75641275	C	A	0.143946	0.0207506	0.00337588	330762
Whole body fat mass	rs759502	A	G	0.587815	-0.0131341	0.00240599	330762
Whole body fat mass	rs76040172	A	G	0.0544397	-0.0397319	0.0052374	330762
Whole body fat mass	rs7613261	T	A	0.204563	0.0232141	0.00294259	330762
Whole body fat mass	rs7649970	T	C	0.120866	0.0299574	0.00362678	330762
Whole body fat mass	rs765875	T	C	0.488387	-0.0139164	0.00236773	330762
Whole body fat mass	rs7845090	A	G	0.711116	-0.0242942	0.00262829	330762
Whole body fat mass	rs79113395	A	G	0.265449	-0.0169304	0.00269497	330762
Whole body fat mass	rs7933085	G	A	0.509195	0.0155147	0.00238195	330762
Whole body fat mass	rs7987928	A	G	0.79963	-0.0197507	0.00296132	330762
Whole body fat mass	rs80135947	C	A	0.195339	0.0301213	0.00298979	330762
Whole body fat mass	rs801738	G	C	0.35841	-0.0195852	0.00247074	330762
Whole body fat mass	rs8087074	T	G	0.261119	0.0162794	0.00271007	330762
Whole body fat mass	rs8112818	G	A	0.40165	-0.0178883	0.00241994	330762
Whole body fat mass	rs8118253	A	T	0.131901	0.0192941	0.00350523	330762
Whole body fat mass	rs815163	C	T	0.561603	-0.0153233	0.00238699	330762
Whole body fat mass	rs854917	T	C	0.738006	-0.0163253	0.00270797	330762
Whole body fat mass	rs862320	T	C	0.410152	-0.0181297	0.00241273	330762
Whole body fat mass	rs869400	G	T	0.815827	0.0205615	0.00306428	330762
Whole body fat mass	rs879620	T	C	0.615276	0.0264319	0.00244437	330762
Whole body fat mass	rs9320823	C	T	0.601901	0.0203309	0.00242446	330762
Whole body fat mass	rs9515455	A	G	0.416606	0.0162267	0.00241637	330762
Whole body fat mass	rs9569933	T	C	0.189446	-0.017555	0.00303132	330762
Whole body fat mass	rs9584855	G	T	0.290103	-0.0158038	0.00260803	330762
Whole body fat mass	rs9610311	C	T	0.30652	0.0144402	0.00263863	330762
Whole body fat mass	rs9843007	T	A	0.375399	-0.0143434	0.00244598	330762
Whole body fat mass	rs9861443	C	A	0.713659	0.0159616	0.00263764	330762
Whole body fat mass	rs9964122	G	A	0.24998	0.0150158	0.00273497	330762
Whole body fat mass	rs9968060	T	C	0.646614	0.0150554	0.00252076	330762

## Sheet: Leg fat mass (right)
The details of the genetic variants associated with leg fat mass (right)
Exposure	SNP	Effect_allele	Other_allele	EAF	Beta	Beta.se	Sample.Size
Leg fat mass (right)	rs10038105	G	T	0.72896	0.015274	0.00218356	331293
Leg fat mass (right)	rs10100245	A	G	0.56644	0.0150559	0.00195863	331293
Leg fat mass (right)	rs10128597	A	G	0.274019	-0.0145017	0.00219002	331293
Leg fat mass (right)	rs10209821	T	C	0.341092	0.0150011	0.00204736	331293
Leg fat mass (right)	rs10215731	C	T	0.264964	0.012067	0.00220706	331293
Leg fat mass (right)	rs10237306	T	G	0.380218	0.0122337	0.00199959	331293
Leg fat mass (right)	rs10423928	A	T	0.19349	-0.0256771	0.00245009	331293
Leg fat mass (right)	rs10499014	G	C	0.26787	-0.0148422	0.00220759	331293
Leg fat mass (right)	rs10756714	G	A	0.444794	-0.0180806	0.00195662	331293
Leg fat mass (right)	rs10756798	T	C	0.645026	-0.0147817	0.00203038	331293
Leg fat mass (right)	rs10787738	T	C	0.253303	0.0166035	0.00226344	331293
Leg fat mass (right)	rs10827289	T	C	0.583034	-0.0119552	0.00197366	331293
Leg fat mass (right)	rs10835186	A	G	0.741755	0.0128482	0.00222386	331293
Leg fat mass (right)	rs10856911	C	G	0.380894	0.0113232	0.00200087	331293
Leg fat mass (right)	rs10883553	A	C	0.44653	0.0114843	0.00195521	331293
Leg fat mass (right)	rs10898332	C	T	0.63561	-0.0115387	0.00204095	331293
Leg fat mass (right)	rs10938397	G	A	0.434075	0.022058	0.00196294	331293
Leg fat mass (right)	rs10954772	C	T	0.685712	-0.0143868	0.00210464	331293
Leg fat mass (right)	rs10989067	A	G	0.31141	0.0132079	0.00209284	331293
Leg fat mass (right)	rs10995427	A	G	0.360827	-0.0121704	0.00203333	331293
Leg fat mass (right)	rs11001963	T	C	0.582334	0.0117463	0.00198276	331293
Leg fat mass (right)	rs11012732	G	A	0.331106	0.0204348	0.00206458	331293
Leg fat mass (right)	rs11099020	T	C	0.642739	-0.0121419	0.00202995	331293
Leg fat mass (right)	rs11100870	G	T	0.549581	-0.0121214	0.00194992	331293
Leg fat mass (right)	rs11150745	G	A	0.319489	-0.0170186	0.00208492	331293
Leg fat mass (right)	rs111955609	A	G	0.0881497	0.0201683	0.00343845	331293
Leg fat mass (right)	rs11223641	C	T	0.144615	-0.0157098	0.00277503	331293
Leg fat mass (right)	rs11242730	T	G	0.240029	0.0126368	0.00227819	331293
Leg fat mass (right)	rs1127100	C	T	0.648239	0.0150655	0.00203817	331293
Leg fat mass (right)	rs113230003	A	G	0.260185	-0.0142981	0.00222991	331293
Leg fat mass (right)	rs113866544	C	T	0.0676841	0.0282272	0.00386923	331293
Leg fat mass (right)	rs115584674	G	A	0.0594649	-0.0236965	0.00409924	331293
Leg fat mass (right)	rs11611780	C	G	0.254317	0.0126071	0.00223043	331293
Leg fat mass (right)	rs116399833	A	C	0.229048	0.01294	0.0023581	331293
Leg fat mass (right)	rs11642015	T	C	0.40236	0.0519529	0.00197838	331293
Leg fat mass (right)	rs11656758	G	A	0.339618	0.0119897	0.0020518	331293
Leg fat mass (right)	rs11668971	C	T	0.481139	-0.0150518	0.00194075	331293
Leg fat mass (right)	rs11695700	T	G	0.417672	0.0112559	0.00197525	331293
Leg fat mass (right)	rs117342986	T	C	0.0267172	0.0345347	0.00631556	331293
Leg fat mass (right)	rs11742930	T	C	0.566428	0.0126748	0.00196292	331293
Leg fat mass (right)	rs11757278	C	T	0.305848	-0.0122014	0.00210864	331293
Leg fat mass (right)	rs11782341	G	A	0.188513	0.013809	0.00250001	331293
Leg fat mass (right)	rs11824092	C	T	0.637451	0.0125749	0.00203156	331293
Leg fat mass (right)	rs12034227	C	A	0.337333	-0.0124734	0.00205821	331293
Leg fat mass (right)	rs12037698	A	G	0.141878	-0.016352	0.00278379	331293
Leg fat mass (right)	rs12140153	T	G	0.0967607	-0.0272319	0.00336774	331293
Leg fat mass (right)	rs12144626	C	T	0.581821	-0.0120972	0.00197552	331293
Leg fat mass (right)	rs1218824	A	G	0.66205	0.0139118	0.0020527	331293
Leg fat mass (right)	rs1225004	C	T	0.277983	0.0177895	0.00216955	331293
Leg fat mass (right)	rs12254441	T	C	0.372835	-0.012502	0.00207763	331293
Leg fat mass (right)	rs12273545	T	C	0.0558009	0.0238263	0.00423054	331293
Leg fat mass (right)	rs1229984	C	T	0.977549	0.0424777	0.0065583	331293
Leg fat mass (right)	rs12339822	G	A	0.5432	0.0130965	0.00195729	331293
Leg fat mass (right)	rs12435171	A	G	0.710395	-0.0129514	0.00214369	331293
Leg fat mass (right)	rs12439200	A	G	0.238515	-0.0168992	0.00228637	331293
Leg fat mass (right)	rs12475388	A	G	0.486748	-0.0114691	0.00195185	331293
Leg fat mass (right)	rs12477385	T	G	0.2273	-0.0150945	0.002324	331293
Leg fat mass (right)	rs12479357	G	A	0.631081	0.0153683	0.00201947	331293
Leg fat mass (right)	rs12578952	G	A	0.251697	-0.0151168	0.00223724	331293
Leg fat mass (right)	rs12583517	T	G	0.230223	-0.0162378	0.00230748	331293
Leg fat mass (right)	rs12619178	T	C	0.402922	-0.0149166	0.00197899	331293
Leg fat mass (right)	rs12679106	T	G	0.711341	-0.0196709	0.00215372	331293
Leg fat mass (right)	rs12681792	A	C	0.193805	0.0137983	0.00246303	331293
Leg fat mass (right)	rs12714415	C	T	0.166872	-0.038015	0.0026733	331293
Leg fat mass (right)	rs12756213	A	G	0.618099	0.0121538	0.00199898	331293
Leg fat mass (right)	rs12877270	A	G	0.43845	0.0123063	0.00197166	331293
Leg fat mass (right)	rs12890931	G	T	0.363463	0.0120473	0.00203039	331293
Leg fat mass (right)	rs12926311	C	G	0.355425	-0.0124055	0.00203458	331293
Leg fat mass (right)	rs1296328	C	A	0.559914	-0.0152477	0.00196481	331293
Leg fat mass (right)	rs13056506	T	G	0.599118	-0.0135516	0.00197874	331293
Leg fat mass (right)	rs13062093	G	T	0.366444	0.0149424	0.00201326	331293
Leg fat mass (right)	rs13135092	G	A	0.0832342	0.030849	0.00353692	331293
Leg fat mass (right)	rs13333747	C	T	0.181958	-0.0180103	0.00252808	331293
Leg fat mass (right)	rs1335055	A	G	0.655777	-0.0121011	0.00206328	331293
Leg fat mass (right)	rs13410783	G	A	0.368354	0.0126978	0.002016	331293
Leg fat mass (right)	rs1379828	T	C	0.798159	-0.0152544	0.00242489	331293
Leg fat mass (right)	rs1441264	A	G	0.591866	0.0147743	0.0020176	331293
Leg fat mass (right)	rs1458156	T	C	0.488264	0.0124436	0.00194417	331293
Leg fat mass (right)	rs1477290	C	T	0.135362	0.0257723	0.0028594	331293
Leg fat mass (right)	rs1491905	C	T	0.506315	-0.0120439	0.00194167	331293
Leg fat mass (right)	rs1503527	T	C	0.479717	0.0134529	0.00194289	331293
Leg fat mass (right)	rs1524445	T	C	0.420405	-0.0142631	0.00198193	331293
Leg fat mass (right)	rs1538742	A	C	0.569585	-0.0134202	0.00196784	331293
Leg fat mass (right)	rs1566085	T	G	0.545436	-0.0119571	0.00196432	331293
Leg fat mass (right)	rs16916303	G	A	0.119234	-0.0166145	0.00302145	331293
Leg fat mass (right)	rs16996657	C	T	0.128159	0.0161857	0.00290842	331293
Leg fat mass (right)	rs17024393	C	T	0.0257993	0.0489801	0.00614414	331293
Leg fat mass (right)	rs17149254	C	T	0.808564	-0.0170174	0.00251852	331293
Leg fat mass (right)	rs17522122	T	G	0.470316	0.0140249	0.00195155	331293
Leg fat mass (right)	rs17627049	A	C	0.274251	0.0148341	0.00217537	331293
Leg fat mass (right)	rs17639996	A	G	0.151381	-0.016906	0.00271888	331293
Leg fat mass (right)	rs17739093	C	T	0.0346917	-0.0298669	0.00530225	331293
Leg fat mass (right)	rs1782508	G	C	0.656325	-0.0123817	0.00204125	331293
Leg fat mass (right)	rs1783541	T	C	0.218469	0.0158188	0.00235187	331293
Leg fat mass (right)	rs1788808	G	A	0.497341	-0.0179276	0.0019444	331293
Leg fat mass (right)	rs1840126	C	A	0.56206	-0.0107777	0.00195701	331293
Leg fat mass (right)	rs1928496	T	C	0.742388	0.0147525	0.00221762	331293
Leg fat mass (right)	rs1964675	T	C	0.711577	0.0125288	0.00214702	331293
Leg fat mass (right)	rs2032912	T	G	0.409137	-0.0142716	0.00198089	331293
Leg fat mass (right)	rs2072413	T	C	0.272655	-0.0122407	0.00219427	331293
Leg fat mass (right)	rs208477	T	C	0.186433	0.0145825	0.00249229	331293
Leg fat mass (right)	rs2155869	C	T	0.819163	-0.0143592	0.00251521	331293
Leg fat mass (right)	rs2161796	C	T	0.375004	-0.0137775	0.00200959	331293
Leg fat mass (right)	rs2172131	C	T	0.580636	-0.0143096	0.00196818	331293
Leg fat mass (right)	rs217672	C	A	0.272013	0.0132254	0.00218652	331293
Leg fat mass (right)	rs2181375	G	A	0.598633	0.0147442	0.00197932	331293
Leg fat mass (right)	rs2253310	G	C	0.628085	0.0167549	0.00200803	331293
Leg fat mass (right)	rs2287214	G	A	0.397832	0.0126568	0.00198344	331293
Leg fat mass (right)	rs2292238	C	A	0.408667	-0.0122449	0.00197874	331293
Leg fat mass (right)	rs2307111	C	T	0.393183	-0.0232239	0.00198979	331293
Leg fat mass (right)	rs2318543	G	A	0.782495	-0.0145741	0.00236161	331293
Leg fat mass (right)	rs2370982	T	C	0.215336	0.0231684	0.00238025	331293
Leg fat mass (right)	rs2398861	G	A	0.256599	0.0156721	0.00223204	331293
Leg fat mass (right)	rs241459	C	A	0.680281	-0.0179407	0.00207768	331293
Leg fat mass (right)	rs2418507	T	C	0.574207	0.012735	0.00196877	331293
Leg fat mass (right)	rs2439823	G	A	0.547705	0.0158967	0.00195549	331293
Leg fat mass (right)	rs2455386	G	A	0.679614	-0.0114426	0.00209031	331293
Leg fat mass (right)	rs2606228	C	A	0.642769	-0.0117496	0.00205004	331293
Leg fat mass (right)	rs2678204	G	T	0.341813	0.0204126	0.0020491	331293
Leg fat mass (right)	rs2737251	T	C	0.337998	-0.0159609	0.00205289	331293
Leg fat mass (right)	rs2812757	A	G	0.235002	0.012546	0.00229734	331293
Leg fat mass (right)	rs2814943	A	G	0.139971	0.0355121	0.00279464	331293
Leg fat mass (right)	rs28366156	C	T	0.131356	-0.023151	0.00287387	331293
Leg fat mass (right)	rs28414958	A	G	0.0698712	0.0220869	0.00381907	331293
Leg fat mass (right)	rs28457808	G	C	0.163186	-0.0165242	0.00263279	331293
Leg fat mass (right)	rs2861685	C	T	0.411371	-0.0137282	0.00197041	331293
Leg fat mass (right)	rs28726372	C	T	0.307814	0.0120222	0.00210403	331293
Leg fat mass (right)	rs2917705	A	G	0.139388	-0.0162626	0.00280773	331293
Leg fat mass (right)	rs2954021	G	A	0.505955	0.0122362	0.00194251	331293
Leg fat mass (right)	rs34045288	T	C	0.335903	0.0197368	0.00205708	331293
Leg fat mass (right)	rs34769775	T	C	0.297863	-0.0155887	0.00211987	331293
Leg fat mass (right)	rs34811474	A	G	0.231875	-0.0181464	0.00229799	331293
Leg fat mass (right)	rs34966008	T	C	0.408148	-0.0156129	0.00197457	331293
Leg fat mass (right)	rs35025195	A	G	0.166132	-0.0199368	0.00261028	331293
Leg fat mass (right)	rs35154326	G	A	0.272456	-0.0135753	0.00219634	331293
Leg fat mass (right)	rs362307	T	C	0.0760278	0.0226134	0.00370444	331293
Leg fat mass (right)	rs3784699	C	T	0.603021	0.0193945	0.00198639	331293
Leg fat mass (right)	rs3814883	T	C	0.483348	0.0207417	0.00194918	331293
Leg fat mass (right)	rs390192	G	A	0.522445	-0.0123388	0.00195632	331293
Leg fat mass (right)	rs444102	C	G	0.171096	0.0155585	0.00257933	331293
Leg fat mass (right)	rs4467770	A	G	0.730668	0.0152565	0.00219588	331293
Leg fat mass (right)	rs4471907	A	G	0.528762	0.0115311	0.00194644	331293
Leg fat mass (right)	rs4482463	A	C	0.924181	-0.0261942	0.00367503	331293
Leg fat mass (right)	rs4503172	T	C	0.607824	-0.0124045	0.00199002	331293
Leg fat mass (right)	rs4648450	A	C	0.466133	-0.0113156	0.00195781	331293
Leg fat mass (right)	rs4670172	A	T	0.648013	0.0124801	0.00203537	331293
Leg fat mass (right)	rs4673617	T	C	0.271641	0.013633	0.00218969	331293
Leg fat mass (right)	rs4682711	C	T	0.408683	-0.0118867	0.00197222	331293
Leg fat mass (right)	rs4718964	T	G	0.412194	0.0138889	0.00197749	331293
Leg fat mass (right)	rs4790841	T	C	0.154867	-0.0239321	0.00268993	331293
Leg fat mass (right)	rs4958702	C	T	0.573675	-0.0131506	0.00196138	331293
Leg fat mass (right)	rs4964630	A	G	0.760784	0.0130876	0.00228603	331293
Leg fat mass (right)	rs4981693	A	G	0.772734	0.017352	0.0023201	331293
Leg fat mass (right)	rs525101	C	T	0.371963	0.0142563	0.00201259	331293
Leg fat mass (right)	rs541577	G	A	0.621259	-0.0138306	0.00201017	331293
Leg fat mass (right)	rs543874	G	A	0.207808	0.0326289	0.00239057	331293
Leg fat mass (right)	rs55637757	T	C	0.133438	-0.0168425	0.00290234	331293
Leg fat mass (right)	rs55714539	C	A	0.342691	0.0183227	0.00205862	331293
Leg fat mass (right)	rs55726687	A	G	0.211138	0.0180089	0.00237802	331293
Leg fat mass (right)	rs55745410	G	A	0.354285	-0.0114189	0.00204169	331293
Leg fat mass (right)	rs55766788	T	C	0.115178	0.0173186	0.00304462	331293
Leg fat mass (right)	rs56288810	G	A	0.213892	0.0152167	0.00237967	331293
Leg fat mass (right)	rs56803094	G	A	0.227111	-0.0159107	0.00232283	331293
Leg fat mass (right)	rs57636386	C	T	0.0834151	-0.0310711	0.00351751	331293
Leg fat mass (right)	rs58084604	T	C	0.234405	0.0382699	0.00228883	331293
Leg fat mass (right)	rs58862095	T	C	0.419757	-0.0157961	0.0019722	331293
Leg fat mass (right)	rs59066241	G	T	0.118268	0.017885	0.00302066	331293
Leg fat mass (right)	rs59104534	T	C	0.301112	0.0130201	0.002125	331293
Leg fat mass (right)	rs59227842	G	A	0.312432	0.0192267	0.00211505	331293
Leg fat mass (right)	rs6050446	G	A	0.966803	0.0356036	0.0054617	331293
Leg fat mass (right)	rs60764613	T	G	0.144857	0.0163043	0.00276913	331293
Leg fat mass (right)	rs6096886	G	A	0.190052	-0.0208942	0.00247601	331293
Leg fat mass (right)	rs61765650	G	A	0.192462	-0.0257722	0.00246142	331293
Leg fat mass (right)	rs61813324	T	C	0.134883	0.0186324	0.00288021	331293
Leg fat mass (right)	rs61826865	A	T	0.108937	0.0186111	0.00312132	331293
Leg fat mass (right)	rs61888762	G	C	0.322009	0.0249083	0.00207654	331293
Leg fat mass (right)	rs62104477	T	G	0.329564	0.0172774	0.00207019	331293
Leg fat mass (right)	rs62147189	G	T	0.622	-0.0111257	0.00203143	331293
Leg fat mass (right)	rs62190394	T	C	0.314593	0.0168587	0.00209322	331293
Leg fat mass (right)	rs62246314	A	G	0.101276	0.0190566	0.00321816	331293
Leg fat mass (right)	rs62261725	G	A	0.327437	-0.0195758	0.00207195	331293
Leg fat mass (right)	rs62396185	C	G	0.256464	-0.0262365	0.00222656	331293
Leg fat mass (right)	rs62444907	T	C	0.153028	-0.0171351	0.00270456	331293
Leg fat mass (right)	rs6534626	T	C	0.406757	0.0121554	0.00197523	331293
Leg fat mass (right)	rs6575340	A	G	0.637416	0.0163453	0.00202382	331293
Leg fat mass (right)	rs6601527	A	C	0.587819	-0.0132462	0.00197671	331293
Leg fat mass (right)	rs66679256	T	C	0.446142	0.0141042	0.00195718	331293
Leg fat mass (right)	rs66954327	G	A	0.336145	0.0120089	0.00206177	331293
Leg fat mass (right)	rs6717858	C	T	0.403398	0.0140559	0.00198135	331293
Leg fat mass (right)	rs6739755	G	A	0.602976	-0.0164687	0.00198861	331293
Leg fat mass (right)	rs6754640	A	G	0.38416	-0.0118358	0.00200573	331293
Leg fat mass (right)	rs67602344	A	C	0.192947	-0.0174304	0.00246687	331293
Leg fat mass (right)	rs67913249	G	C	0.343536	-0.0115458	0.00205171	331293
Leg fat mass (right)	rs6861649	C	T	0.607485	0.0137391	0.00199555	331293
Leg fat mass (right)	rs6875585	C	A	0.669998	0.0123758	0.00207041	331293
Leg fat mass (right)	rs6898357	G	A	0.680482	-0.0117955	0.0020797	331293
Leg fat mass (right)	rs7027304	T	C	0.652454	0.0122543	0.00204775	331293
Leg fat mass (right)	rs704061	C	T	0.452703	0.0137469	0.0019513	331293
Leg fat mass (right)	rs7094644	A	G	0.674176	0.013482	0.00210962	331293
Leg fat mass (right)	rs7124681	A	C	0.408057	0.018391	0.00197211	331293
Leg fat mass (right)	rs7132908	A	G	0.38392	0.021839	0.00199835	331293
Leg fat mass (right)	rs7164782	T	C	0.710515	0.015578	0.00214527	331293
Leg fat mass (right)	rs7193783	C	A	0.649173	-0.013742	0.00204477	331293
Leg fat mass (right)	rs7232171	T	G	0.584134	0.011853	0.00196947	331293
Leg fat mass (right)	rs724016	G	A	0.447212	0.0155156	0.00195226	331293
Leg fat mass (right)	rs7259070	C	T	0.599006	0.0160469	0.00199919	331293
Leg fat mass (right)	rs72820274	A	G	0.41876	0.0123594	0.00197123	331293
Leg fat mass (right)	rs72892910	T	G	0.170442	0.0297359	0.00258956	331293
Leg fat mass (right)	rs73035223	G	A	0.148535	0.0167596	0.00273708	331293
Leg fat mass (right)	rs73121277	C	T	0.279525	0.0120244	0.00216915	331293
Leg fat mass (right)	rs73213484	T	A	0.139056	-0.018374	0.00280742	331293
Leg fat mass (right)	rs7442885	G	C	0.210104	-0.0213486	0.0023892	331293
Leg fat mass (right)	rs7498044	A	G	0.218661	-0.0134893	0.00236965	331293
Leg fat mass (right)	rs750090	C	T	0.356153	-0.0120396	0.00204897	331293
Leg fat mass (right)	rs75152244	G	A	0.136808	0.0156865	0.00285226	331293
Leg fat mass (right)	rs75557510	G	A	0.0614963	-0.0297166	0.00412512	331293
Leg fat mass (right)	rs75641275	C	A	0.143946	0.0170288	0.0027661	331293
Leg fat mass (right)	rs76040172	A	G	0.0544397	-0.0325944	0.00429164	331293
Leg fat mass (right)	rs7649970	T	C	0.120866	0.0232924	0.00297213	331293
Leg fat mass (right)	rs77165542	T	C	0.0357549	-0.0684201	0.00531229	331293
Leg fat mass (right)	rs7728095	G	A	0.388016	0.0138213	0.0020085	331293
Leg fat mass (right)	rs7774	A	C	0.309138	0.0129097	0.00211421	331293
Leg fat mass (right)	rs78565420	T	C	0.0541861	0.0249866	0.00440939	331293
Leg fat mass (right)	rs79113395	A	G	0.265449	-0.0140768	0.0022084	331293
Leg fat mass (right)	rs7925100	A	G	0.396337	0.0120509	0.00198474	331293
Leg fat mass (right)	rs7933085	G	A	0.509195	0.0123892	0.0019517	331293
Leg fat mass (right)	rs799449	T	C	0.558481	0.0145877	0.0019617	331293
Leg fat mass (right)	rs80135947	C	A	0.195339	0.021524	0.00244997	331293
Leg fat mass (right)	rs801738	G	C	0.35841	-0.0164316	0.0020245	331293
Leg fat mass (right)	rs8078135	T	C	0.488467	-0.0122086	0.00194958	331293
Leg fat mass (right)	rs815163	C	T	0.561603	-0.0126895	0.00195585	331293
Leg fat mass (right)	rs8192675	C	T	0.287375	0.0132735	0.00214208	331293
Leg fat mass (right)	rs879620	T	C	0.615276	0.0206189	0.00200302	331293
Leg fat mass (right)	rs882378	C	A	0.309371	0.0122151	0.00210717	331293
Leg fat mass (right)	rs9320823	C	T	0.601901	0.0172338	0.00198648	331293
Leg fat mass (right)	rs9387640	T	C	0.363653	-0.0112043	0.00201842	331293
Leg fat mass (right)	rs9522279	T	C	0.425038	0.0149375	0.00196819	331293
Leg fat mass (right)	rs9610311	C	T	0.30652	0.0125131	0.00216213	331293
Leg fat mass (right)	rs9688977	C	T	0.146486	0.0172922	0.00275359	331293
Leg fat mass (right)	rs9839081	A	G	0.326393	-0.011818	0.00210597	331293
Leg fat mass (right)	rs9847186	A	G	0.427737	-0.0109965	0.00196677	331293
Leg fat mass (right)	rs9861443	C	A	0.713659	0.0140408	0.00216123	331293

## Sheet: Leg fat mass (left)
The details of the genetic variants associated with leg fat mass (left)
Exposure	SNP	Effect_allele	Other_allele	EAF	Beta	Beta.se	Sample.Size
Leg fat mass (left)	rs10038105	G	T	0.72896	0.0148546	0.00215861	331275
Leg fat mass (left)	rs10100245	A	G	0.56644	0.0153339	0.00193625	331275
Leg fat mass (left)	rs10118701	G	A	0.317387	0.0128986	0.00205913	331275
Leg fat mass (left)	rs10128597	A	G	0.274019	-0.0146139	0.00216501	331275
Leg fat mass (left)	rs10187101	T	C	0.359822	-0.0120481	0.00200127	331275
Leg fat mass (left)	rs10209821	T	C	0.341092	0.0145446	0.00202398	331275
Leg fat mass (left)	rs10215731	C	T	0.264964	0.012107	0.00218187	331275
Leg fat mass (left)	rs10237306	T	G	0.380218	0.0124345	0.00197676	331275
Leg fat mass (left)	rs10423928	A	T	0.19349	-0.0253652	0.00242215	331275
Leg fat mass (left)	rs10499014	G	C	0.26787	-0.01465	0.00218238	331275
Leg fat mass (left)	rs10756714	G	A	0.444794	-0.0180457	0.00193429	331275
Leg fat mass (left)	rs10756798	T	C	0.645026	-0.0145177	0.00200718	331275
Leg fat mass (left)	rs10787738	T	C	0.253303	0.0166973	0.00223761	331275
Leg fat mass (left)	rs10827289	T	C	0.583034	-0.011878	0.00195112	331275
Leg fat mass (left)	rs10835186	A	G	0.741755	0.0122511	0.00219845	331275
Leg fat mass (left)	rs10856911	C	G	0.380894	0.0108317	0.00197804	331275
Leg fat mass (left)	rs10883553	A	C	0.44653	0.0109366	0.00193289	331275
Leg fat mass (left)	rs10898332	C	T	0.63561	-0.0112733	0.00201763	331275
Leg fat mass (left)	rs10938397	G	A	0.434075	0.0220827	0.00194053	331275
Leg fat mass (left)	rs10954772	C	T	0.685712	-0.0150367	0.0020806	331275
Leg fat mass (left)	rs10995427	A	G	0.360827	-0.01225	0.00201011	331275
Leg fat mass (left)	rs11012732	G	A	0.331106	0.0199174	0.00204101	331275
Leg fat mass (left)	rs1106761	A	G	0.386023	0.0123819	0.00199545	331275
Leg fat mass (left)	rs11099020	T	C	0.642739	-0.0115946	0.00200679	331275
Leg fat mass (left)	rs11100870	G	T	0.549581	-0.0119756	0.00192766	331275
Leg fat mass (left)	rs11150745	G	A	0.319489	-0.0163246	0.00206113	331275
Leg fat mass (left)	rs111955609	A	G	0.0881497	0.0206338	0.00339912	331275
Leg fat mass (left)	rs11223641	C	T	0.144615	-0.0157253	0.00274331	331275
Leg fat mass (left)	rs1127100	C	T	0.648239	0.014474	0.0020149	331275
Leg fat mass (left)	rs1128249	T	G	0.393425	0.0133742	0.00196405	331275
Leg fat mass (left)	rs113230003	A	G	0.260185	-0.0145268	0.00220442	331275
Leg fat mass (left)	rs113866544	C	T	0.0676841	0.0286248	0.00382501	331275
Leg fat mass (left)	rs115584674	G	A	0.0594649	-0.0228717	0.00405242	331275
Leg fat mass (left)	rs11611780	C	G	0.254317	0.0131034	0.00220493	331275
Leg fat mass (left)	rs11642015	T	C	0.40236	0.0512615	0.0019558	331275
Leg fat mass (left)	rs11656758	G	A	0.339618	0.0117359	0.00202837	331275
Leg fat mass (left)	rs11668971	C	T	0.481139	-0.0147146	0.00191858	331275
Leg fat mass (left)	rs11695700	T	G	0.417672	0.0111283	0.00195267	331275
Leg fat mass (left)	rs11742930	T	C	0.566428	0.012565	0.00194051	331275
Leg fat mass (left)	rs11757278	C	T	0.305848	-0.0122197	0.00208454	331275
Leg fat mass (left)	rs117632017	A	G	0.0391416	0.0281319	0.00515157	331275
Leg fat mass (left)	rs11824092	C	T	0.637451	0.0124839	0.00200838	331275
Leg fat mass (left)	rs12001634	A	T	0.336417	-0.0124678	0.00203343	331275
Leg fat mass (left)	rs12037698	A	G	0.141878	-0.0161233	0.00275199	331275
Leg fat mass (left)	rs1209058	T	G	0.738006	-0.012179	0.00219334	331275
Leg fat mass (left)	rs12140153	T	G	0.0967607	-0.0262797	0.00332926	331275
Leg fat mass (left)	rs12144626	C	T	0.581821	-0.0116985	0.00195297	331275
Leg fat mass (left)	rs1218824	A	G	0.66205	0.0131665	0.00202927	331275
Leg fat mass (left)	rs12273545	T	C	0.0558009	0.0231705	0.00418213	331275
Leg fat mass (left)	rs1229984	C	T	0.977549	0.0396611	0.00648349	331275
Leg fat mass (left)	rs12330631	T	C	0.367113	-0.0121629	0.00199502	331275
Leg fat mass (left)	rs12339822	G	A	0.5432	0.0126948	0.00193493	331275
Leg fat mass (left)	rs12439200	A	G	0.238515	-0.0166101	0.00226024	331275
Leg fat mass (left)	rs12477385	T	G	0.2273	-0.0154072	0.00229744	331275
Leg fat mass (left)	rs12479357	G	A	0.631081	0.0150631	0.00199639	331275
Leg fat mass (left)	rs12578952	G	A	0.251697	-0.0151083	0.00221167	331275
Leg fat mass (left)	rs12583872	C	A	0.309733	-0.0118952	0.00207509	331275
Leg fat mass (left)	rs12619178	T	C	0.402922	-0.0148278	0.00195639	331275
Leg fat mass (left)	rs12679106	T	G	0.711341	-0.019685	0.00212911	331275
Leg fat mass (left)	rs12714415	C	T	0.166872	-0.0380809	0.0026428	331275
Leg fat mass (left)	rs12756213	A	G	0.618099	0.0115693	0.00197616	331275
Leg fat mass (left)	rs12877270	A	G	0.43845	0.0116795	0.00194915	331275
Leg fat mass (left)	rs12890931	G	T	0.363463	0.0116768	0.00200723	331275
Leg fat mass (left)	rs12926311	C	G	0.355425	-0.0120549	0.00201136	331275
Leg fat mass (left)	rs1296328	C	A	0.559914	-0.0144102	0.00194239	331275
Leg fat mass (left)	rs13056506	T	G	0.599118	-0.0128925	0.00195616	331275
Leg fat mass (left)	rs13062093	G	T	0.366444	0.0145506	0.00199027	331275
Leg fat mass (left)	rs13135092	G	A	0.0832342	0.0312956	0.00349648	331275
Leg fat mass (left)	rs13174863	G	A	0.148208	0.0193602	0.00271768	331275
Leg fat mass (left)	rs1335055	A	G	0.655777	-0.0126343	0.00203969	331275
Leg fat mass (left)	rs13427822	G	A	0.272052	-0.0147153	0.00218046	331275
Leg fat mass (left)	rs1441264	A	G	0.591866	0.014754	0.00199456	331275
Leg fat mass (left)	rs1458156	T	C	0.488264	0.0125393	0.00192197	331275
Leg fat mass (left)	rs1470749	T	G	0.510604	-0.0109757	0.00192176	331275
Leg fat mass (left)	rs1477290	C	T	0.135362	0.0250271	0.00282673	331275
Leg fat mass (left)	rs1491905	C	T	0.506315	-0.0118963	0.00191949	331275
Leg fat mass (left)	rs1503527	T	C	0.479717	0.0132706	0.0019207	331275
Leg fat mass (left)	rs1524277	T	C	0.523467	-0.0106177	0.00192148	331275
Leg fat mass (left)	rs1538742	A	C	0.569585	-0.0131848	0.00194541	331275
Leg fat mass (left)	rs1582931	A	G	0.472057	-0.010711	0.00193808	331275
Leg fat mass (left)	rs17024393	C	T	0.0257993	0.0481255	0.00607399	331275
Leg fat mass (left)	rs17149254	C	T	0.808564	-0.0168548	0.00248973	331275
Leg fat mass (left)	rs17522122	T	G	0.470316	0.0139963	0.00192927	331275
Leg fat mass (left)	rs1782508	G	C	0.656325	-0.0119132	0.00201799	331275
Leg fat mass (left)	rs1783541	T	C	0.218469	0.0156085	0.002325	331275
Leg fat mass (left)	rs1788808	G	A	0.497341	-0.0175291	0.00192222	331275
Leg fat mass (left)	rs1928496	T	C	0.742388	0.014495	0.00219231	331275
Leg fat mass (left)	rs2016469	A	G	0.373695	0.0121747	0.00199957	331275
Leg fat mass (left)	rs2032912	T	G	0.409137	-0.0138577	0.00195828	331275
Leg fat mass (left)	rs2072413	T	C	0.272655	-0.0123472	0.00216921	331275
Leg fat mass (left)	rs208477	T	C	0.186433	0.0142389	0.00246386	331275
Leg fat mass (left)	rs2111455	T	C	0.678203	0.011251	0.00205701	331275
Leg fat mass (left)	rs2155869	C	T	0.819163	-0.0143411	0.00248649	331275
Leg fat mass (left)	rs2161796	C	T	0.375004	-0.0128159	0.00198667	331275
Leg fat mass (left)	rs2172131	C	T	0.580636	-0.0140512	0.0019457	331275
Leg fat mass (left)	rs217672	C	A	0.272013	0.0135178	0.00216152	331275
Leg fat mass (left)	rs2181375	G	A	0.598633	0.014633	0.00195673	331275
Leg fat mass (left)	rs2242259	C	T	0.555968	-0.0107005	0.00193404	331275
Leg fat mass (left)	rs2253310	G	C	0.628085	0.0169091	0.00198508	331275
Leg fat mass (left)	rs2287214	G	A	0.397832	0.012759	0.00196079	331275
Leg fat mass (left)	rs2292238	C	A	0.408667	-0.0122591	0.00195615	331275
Leg fat mass (left)	rs2307111	C	T	0.393183	-0.022958	0.00196706	331275
Leg fat mass (left)	rs2318543	G	A	0.782495	-0.0135964	0.00233464	331275
Leg fat mass (left)	rs2370982	T	C	0.215336	0.0225469	0.00235305	331275
Leg fat mass (left)	rs2374947	G	A	0.760979	0.0126295	0.00226045	331275
Leg fat mass (left)	rs2398861	G	A	0.256599	0.0156609	0.00220658	331275
Leg fat mass (left)	rs2409742	T	C	0.48505	-0.012777	0.00192336	331275
Leg fat mass (left)	rs241459	C	A	0.680281	-0.0174316	0.00205394	331275
Leg fat mass (left)	rs2418507	T	C	0.574207	0.0124787	0.00194631	331275
Leg fat mass (left)	rs2439823	G	A	0.547705	0.0160454	0.00193314	331275
Leg fat mass (left)	rs2455386	G	A	0.679614	-0.0113353	0.00206644	331275
Leg fat mass (left)	rs252749	A	G	0.246565	-0.0141701	0.00222236	331275
Leg fat mass (left)	rs2606228	C	A	0.642769	-0.0114535	0.00202663	331275
Leg fat mass (left)	rs2678204	G	T	0.341813	0.0202065	0.00202573	331275
Leg fat mass (left)	rs2737251	T	C	0.337998	-0.0159606	0.00202945	331275
Leg fat mass (left)	rs2804477	A	G	0.136369	0.0152717	0.00279844	331275
Leg fat mass (left)	rs2814943	A	G	0.139971	0.0353912	0.00276274	331275
Leg fat mass (left)	rs28366156	C	T	0.131356	-0.0230156	0.00284103	331275
Leg fat mass (left)	rs28457808	G	C	0.163186	-0.0166108	0.00260268	331275
Leg fat mass (left)	rs2861685	C	T	0.411371	-0.0138268	0.00194791	331275
Leg fat mass (left)	rs286818	A	T	0.170248	-0.0190851	0.0025605	331275
Leg fat mass (left)	rs28726372	C	T	0.307814	0.0118563	0.00208	331275
Leg fat mass (left)	rs290483	T	G	0.599207	-0.0108013	0.00196367	331275
Leg fat mass (left)	rs2917705	A	G	0.139388	-0.0158612	0.00277565	331275
Leg fat mass (left)	rs2954021	G	A	0.505955	0.0116959	0.00192034	331275
Leg fat mass (left)	rs301806	T	C	0.584225	0.011672	0.00194753	331275
Leg fat mass (left)	rs34769775	T	C	0.297863	-0.0153304	0.00209566	331275
Leg fat mass (left)	rs34811474	A	G	0.231875	-0.0181144	0.00227174	331275
Leg fat mass (left)	rs34966008	T	C	0.408148	-0.0155294	0.00195202	331275
Leg fat mass (left)	rs35025195	A	G	0.166132	-0.0199088	0.00258053	331275
Leg fat mass (left)	rs35154326	G	A	0.272456	-0.0132883	0.00217128	331275
Leg fat mass (left)	rs35972789	A	C	0.0377655	-0.0301528	0.00502667	331275
Leg fat mass (left)	rs362307	T	C	0.0760278	0.0227133	0.00366211	331275
Leg fat mass (left)	rs3749472	G	A	0.461579	0.0105187	0.00192695	331275
Leg fat mass (left)	rs3803286	G	A	0.666379	-0.0172809	0.00203347	331275
Leg fat mass (left)	rs390192	G	A	0.522445	-0.012864	0.00193398	331275
Leg fat mass (left)	rs4073582	A	G	0.359785	-0.0160266	0.0020008	331275
Leg fat mass (left)	rs4290163	T	G	0.390326	0.0109004	0.00196894	331275
Leg fat mass (left)	rs4402589	G	T	0.55278	0.0211175	0.00193125	331275
Leg fat mass (left)	rs444102	C	G	0.171096	0.0158606	0.00254985	331275
Leg fat mass (left)	rs4477562	T	C	0.128516	0.0200577	0.0028885	331275
Leg fat mass (left)	rs4482463	A	C	0.924181	-0.024798	0.00363314	331275
Leg fat mass (left)	rs4502882	T	C	0.656893	-0.0134591	0.00202087	331275
Leg fat mass (left)	rs4503172	T	C	0.607824	-0.0121193	0.00196732	331275
Leg fat mass (left)	rs4670172	A	T	0.648013	0.0122003	0.00201213	331275
Leg fat mass (left)	rs4673617	T	C	0.271641	0.0137644	0.00216468	331275
Leg fat mass (left)	rs4678440	T	A	0.14956	-0.0147799	0.0026883	331275
Leg fat mass (left)	rs4682711	C	T	0.408683	-0.0117995	0.00194971	331275
Leg fat mass (left)	rs4790841	T	C	0.154867	-0.0237951	0.0026592	331275
Leg fat mass (left)	rs4958702	C	T	0.573675	-0.0127489	0.00193901	331275
Leg fat mass (left)	rs4981693	A	G	0.772734	0.0172566	0.00229359	331275
Leg fat mass (left)	rs525101	C	T	0.371963	0.0137714	0.00198963	331275
Leg fat mass (left)	rs541577	G	A	0.621259	-0.0138186	0.00198721	331275
Leg fat mass (left)	rs543874	G	A	0.207808	0.0329776	0.00236323	331275
Leg fat mass (left)	rs55707359	G	T	0.0150253	0.0435141	0.007949	331275
Leg fat mass (left)	rs55714539	C	A	0.342691	0.0177334	0.00203512	331275
Leg fat mass (left)	rs55726687	A	G	0.211138	0.0182195	0.00235088	331275
Leg fat mass (left)	rs55745410	G	A	0.354285	-0.011471	0.00201838	331275
Leg fat mass (left)	rs55871839	C	T	0.417664	0.0107336	0.00195636	331275
Leg fat mass (left)	rs56288810	G	A	0.213892	0.0151852	0.00235247	331275
Leg fat mass (left)	rs56398417	T	C	0.312928	-0.0134485	0.00207048	331275
Leg fat mass (left)	rs56803094	G	A	0.227111	-0.0164523	0.00229629	331275
Leg fat mass (left)	rs57636386	C	T	0.0834151	-0.031512	0.00347729	331275
Leg fat mass (left)	rs57947134	G	C	0.158323	0.0144601	0.00263537	331275
Leg fat mass (left)	rs58862095	T	C	0.419757	-0.0155934	0.00194966	331275
Leg fat mass (left)	rs58989684	T	A	0.329713	0.0171169	0.00204387	331275
Leg fat mass (left)	rs59066241	G	T	0.118268	0.0180062	0.00298616	331275
Leg fat mass (left)	rs59104534	T	C	0.301112	0.0126154	0.00210075	331275
Leg fat mass (left)	rs59227842	G	A	0.312432	0.0189706	0.0020909	331275
Leg fat mass (left)	rs6050446	G	A	0.966803	0.0363955	0.00539928	331275
Leg fat mass (left)	rs60764613	T	G	0.144857	0.0160345	0.00273749	331275
Leg fat mass (left)	rs61765651	T	C	0.192413	-0.0264915	0.00243341	331275
Leg fat mass (left)	rs61813324	T	C	0.134883	0.0183771	0.00284731	331275
Leg fat mass (left)	rs61826865	A	T	0.108937	0.0177796	0.00308568	331275
Leg fat mass (left)	rs61888762	G	C	0.322009	0.0249106	0.00205281	331275
Leg fat mass (left)	rs61903695	G	A	0.255999	0.0120032	0.00219885	331275
Leg fat mass (left)	rs62025854	T	G	0.281734	-0.0145822	0.00213675	331275
Leg fat mass (left)	rs62190394	T	C	0.314593	0.0162416	0.00206932	331275
Leg fat mass (left)	rs62246314	A	G	0.101276	0.0182189	0.00318139	331275
Leg fat mass (left)	rs62261725	G	A	0.327437	-0.0191188	0.0020483	331275
Leg fat mass (left)	rs62346281	T	C	0.515835	0.0105111	0.00192577	331275
Leg fat mass (left)	rs62396185	C	G	0.256464	-0.0262329	0.0022011	331275
Leg fat mass (left)	rs62407569	G	A	0.276206	0.0147925	0.00214993	331275
Leg fat mass (left)	rs62444907	T	C	0.153028	-0.0168601	0.00267367	331275
Leg fat mass (left)	rs6536575	C	T	0.518496	0.0107082	0.00192103	331275
Leg fat mass (left)	rs6561937	A	T	0.751756	-0.0153065	0.00222802	331275
Leg fat mass (left)	rs6567160	C	T	0.234055	0.0377826	0.00226499	331275
Leg fat mass (left)	rs6575340	A	G	0.637416	0.0164858	0.00200069	331275
Leg fat mass (left)	rs66679256	T	C	0.446142	0.0140967	0.00193483	331275
Leg fat mass (left)	rs6739755	G	A	0.602976	-0.0160058	0.00196589	331275
Leg fat mass (left)	rs67602344	A	C	0.192947	-0.0175208	0.00243873	331275
Leg fat mass (left)	rs67844506	G	A	0.183242	-0.0208916	0.00248368	331275
Leg fat mass (left)	rs67913249	G	C	0.343536	-0.0122793	0.00202827	331275
Leg fat mass (left)	rs6875585	C	A	0.669998	0.0121714	0.00204677	331275
Leg fat mass (left)	rs6898357	G	A	0.680482	-0.011838	0.00205594	331275
Leg fat mass (left)	rs7027304	T	C	0.652454	0.0112409	0.00202436	331275
Leg fat mass (left)	rs704061	C	T	0.452703	0.0141306	0.00192901	331275
Leg fat mass (left)	rs7124681	A	C	0.408057	0.0187663	0.00194956	331275
Leg fat mass (left)	rs7132908	A	G	0.38392	0.0223593	0.0019755	331275
Leg fat mass (left)	rs713586	C	T	0.489512	0.0225357	0.00191718	331275
Leg fat mass (left)	rs7145337	T	C	0.710227	-0.0127482	0.00211868	331275
Leg fat mass (left)	rs7193783	C	A	0.649173	-0.0131154	0.00202143	331275
Leg fat mass (left)	rs7206608	G	C	0.322603	0.0117515	0.0020548	331275
Leg fat mass (left)	rs7232171	T	G	0.584134	0.0114309	0.00194698	331275
Leg fat mass (left)	rs7259070	C	T	0.599006	0.0159433	0.00197636	331275
Leg fat mass (left)	rs72740701	G	A	0.28206	-0.0118771	0.00213811	331275
Leg fat mass (left)	rs72820274	A	G	0.41876	0.0119475	0.00194872	331275
Leg fat mass (left)	rs72892910	T	G	0.170442	0.0297078	0.00255999	331275
Leg fat mass (left)	rs72917544	A	G	0.185619	-0.0141239	0.00248138	331275
Leg fat mass (left)	rs73035223	G	A	0.148535	0.0162993	0.00270582	331275
Leg fat mass (left)	rs73213484	T	A	0.139056	-0.0179203	0.00277535	331275
Leg fat mass (left)	rs7442885	G	C	0.210104	-0.021669	0.00236193	331275
Leg fat mass (left)	rs7460093	A	G	0.535506	0.010778	0.00194116	331275
Leg fat mass (left)	rs7498044	A	G	0.218661	-0.0131214	0.00234257	331275
Leg fat mass (left)	rs750090	C	T	0.356153	-0.0119545	0.00202556	331275
Leg fat mass (left)	rs75557510	G	A	0.0614963	-0.0289006	0.00407797	331275
Leg fat mass (left)	rs75641275	C	A	0.143946	0.0163727	0.00273451	331275
Leg fat mass (left)	rs76040172	A	G	0.0544397	-0.0320954	0.00424281	331275
Leg fat mass (left)	rs7613261	T	A	0.204563	0.0194959	0.00238381	331275
Leg fat mass (left)	rs7649970	T	C	0.120866	0.0224845	0.00293815	331275
Leg fat mass (left)	rs77165542	T	C	0.0357549	-0.0682889	0.00525147	331275
Leg fat mass (left)	rs7774	A	C	0.309138	0.0123339	0.00209008	331275
Leg fat mass (left)	rs778094	A	G	0.577568	-0.0112969	0.0019469	331275
Leg fat mass (left)	rs78565420	T	C	0.0541861	0.025687	0.00435917	331275
Leg fat mass (left)	rs7893571	T	G	0.663421	0.0126542	0.00203559	331275
Leg fat mass (left)	rs79113395	A	G	0.265449	-0.0144792	0.00218316	331275
Leg fat mass (left)	rs7925100	A	G	0.396337	0.0120918	0.00196207	331275
Leg fat mass (left)	rs7933085	G	A	0.509195	0.0119405	0.00192944	331275
Leg fat mass (left)	rs79704991	T	G	0.125854	0.0178797	0.00289865	331275
Leg fat mass (left)	rs7987928	A	G	0.79963	-0.0148789	0.00239895	331275
Leg fat mass (left)	rs799449	T	C	0.558481	0.014716	0.0019393	331275
Leg fat mass (left)	rs8078135	T	C	0.488467	-0.0120001	0.00192733	331275
Leg fat mass (left)	rs8087074	T	G	0.261119	0.012516	0.0021954	331275
Leg fat mass (left)	rs815163	C	T	0.561603	-0.0133841	0.00193351	331275
Leg fat mass (left)	rs869400	G	T	0.815827	0.0183339	0.00248241	331275
Leg fat mass (left)	rs879620	T	C	0.615276	0.0207109	0.00198013	331275
Leg fat mass (left)	rs882378	C	A	0.309371	0.0118034	0.00208311	331275
Leg fat mass (left)	rs9289630	C	G	0.390762	0.0157862	0.00197506	331275
Leg fat mass (left)	rs9320823	C	T	0.601901	0.0170219	0.00196381	331275
Leg fat mass (left)	rs9378684	T	C	0.200727	0.0135393	0.00241639	331275
Leg fat mass (left)	rs9522279	T	C	0.425038	0.0145013	0.00194573	331275
Leg fat mass (left)	rs9569933	T	C	0.189446	-0.0148471	0.00245557	331275
Leg fat mass (left)	rs9584855	G	T	0.290103	-0.0116893	0.00211285	331275
Leg fat mass (left)	rs9610311	C	T	0.30652	0.0118366	0.00213746	331275
Leg fat mass (left)	rs9847186	A	G	0.427737	-0.0111941	0.00194432	331275

## Sheet: Arm fat mass (right)
The details of the genetic variants associated with arm fat mass (right)
Exposure	SNP	Effect_allele	Other_allele	EAF	Beta	Beta.se	Sample.Size
Arm fat mass (right)	rs10100245	A	G	0.56644	0.0202787	0.00240034	331226
Arm fat mass (right)	rs10187101	T	C	0.359822	-0.0151496	0.00248094	331226
Arm fat mass (right)	rs10236214	T	C	0.641403	0.0165004	0.00249653	331226
Arm fat mass (right)	rs10237306	T	G	0.380218	0.0155491	0.00245058	331226
Arm fat mass (right)	rs10237317	G	A	0.416966	0.0166789	0.00242394	331226
Arm fat mass (right)	rs10259620	G	A	0.787171	-0.0176809	0.00292674	331226
Arm fat mass (right)	rs10269774	A	G	0.323543	0.0165372	0.00254505	331226
Arm fat mass (right)	rs10404726	T	C	0.466784	-0.0183106	0.00238432	331226
Arm fat mass (right)	rs10423928	A	T	0.19349	-0.0301165	0.00300271	331226
Arm fat mass (right)	rs10492229	T	C	0.238301	0.0156072	0.0027936	331226
Arm fat mass (right)	rs10499014	G	C	0.26787	-0.0151267	0.00270561	331226
Arm fat mass (right)	rs10745787	A	G	0.668134	-0.0141535	0.00252409	331226
Arm fat mass (right)	rs10756798	T	C	0.645026	-0.0178689	0.00248838	331226
Arm fat mass (right)	rs10760724	C	T	0.473935	0.0156926	0.00238176	331226
Arm fat mass (right)	rs10787738	T	C	0.253303	0.0190186	0.002774	331226
Arm fat mass (right)	rs10873302	T	C	0.293432	0.0167653	0.00263457	331226
Arm fat mass (right)	rs10938398	A	G	0.433341	0.0278934	0.00240813	331226
Arm fat mass (right)	rs10947793	G	A	0.373604	-0.0144142	0.00247338	331226
Arm fat mass (right)	rs10954772	C	T	0.685712	-0.0167271	0.00257937	331226
Arm fat mass (right)	rs10995427	A	G	0.360827	-0.0136161	0.002492	331226
Arm fat mass (right)	rs11001963	T	C	0.582334	0.0140798	0.00242996	331226
Arm fat mass (right)	rs11012732	G	A	0.331106	0.02177	0.00253037	331226
Arm fat mass (right)	rs11030119	A	G	0.308813	0.0322211	0.00257643	331226
Arm fat mass (right)	rs11042030	C	T	0.274009	-0.0190481	0.00267045	331226
Arm fat mass (right)	rs11150745	G	A	0.319489	-0.0198408	0.00255524	331226
Arm fat mass (right)	rs11152135	C	G	0.76339	0.0164675	0.00281079	331226
Arm fat mass (right)	rs11165643	T	C	0.592305	0.0204559	0.00242109	331226
Arm fat mass (right)	rs11205277	G	A	0.43972	0.0168756	0.00239455	331226
Arm fat mass (right)	rs11205617	A	G	0.31713	0.0204783	0.00255049	331226
Arm fat mass (right)	rs112566467	T	C	0.213344	0.0209562	0.0029256	331226
Arm fat mass (right)	rs1127100	C	T	0.648239	0.0160792	0.00249794	331226
Arm fat mass (right)	rs113182412	A	G	0.165919	-0.0191662	0.00325356	331226
Arm fat mass (right)	rs113230003	A	G	0.260185	-0.0196797	0.00273276	331226
Arm fat mass (right)	rs113866544	C	T	0.0676841	0.0353763	0.0047419	331226
Arm fat mass (right)	rs11474838	G	T	0.432734	0.0152474	0.00244906	331226
Arm fat mass (right)	rs11515071	T	C	0.365135	-0.0230326	0.00248208	331226
Arm fat mass (right)	rs11538	G	A	0.172127	0.0180869	0.00314965	331226
Arm fat mass (right)	rs11609659	C	T	0.24589	-0.0175878	0.002781	331226
Arm fat mass (right)	rs11642015	T	C	0.40236	0.0643838	0.00242452	331226
Arm fat mass (right)	rs11757278	C	T	0.305848	-0.0150891	0.00258418	331226
Arm fat mass (right)	rs117632017	A	G	0.0391416	0.0381475	0.00638615	331226
Arm fat mass (right)	rs11782074	T	G	0.385641	0.0140918	0.00248288	331226
Arm fat mass (right)	rs11782341	G	A	0.188513	0.018998	0.00306398	331226
Arm fat mass (right)	rs11786089	G	A	0.456852	0.0136991	0.00239315	331226
Arm fat mass (right)	rs1182143	C	T	0.2963	-0.0191499	0.00260583	331226
Arm fat mass (right)	rs11882409	A	C	0.286356	0.0192123	0.00267567	331226
Arm fat mass (right)	rs11920781	C	T	0.365172	0.0167261	0.00247403	331226
Arm fat mass (right)	rs12001634	A	T	0.336417	-0.015104	0.00252089	331226
Arm fat mass (right)	rs12037698	A	G	0.141878	-0.0196579	0.00341168	331226
Arm fat mass (right)	rs12072739	G	A	0.2246	0.0172545	0.00285446	331226
Arm fat mass (right)	rs12103006	G	A	0.570767	0.0148799	0.00240822	331226
Arm fat mass (right)	rs12128526	A	G	0.459975	0.0134663	0.00239	331226
Arm fat mass (right)	rs12140153	T	G	0.0967607	-0.0341474	0.00412735	331226
Arm fat mass (right)	rs1218822	A	G	0.662041	0.0167631	0.00251608	331226
Arm fat mass (right)	rs12254441	T	C	0.372835	-0.0148852	0.0025463	331226
Arm fat mass (right)	rs12316080	T	C	0.33432	0.0157562	0.0025182	331226
Arm fat mass (right)	rs12339822	G	A	0.5432	0.0160307	0.00239872	331226
Arm fat mass (right)	rs12367809	T	C	0.368275	0.0287729	0.00247704	331226
Arm fat mass (right)	rs12435171	A	G	0.710395	-0.0160574	0.00262722	331226
Arm fat mass (right)	rs12442480	G	A	0.284083	-0.0151007	0.00264129	331226
Arm fat mass (right)	rs12578952	G	A	0.251697	-0.0178946	0.00274177	331226
Arm fat mass (right)	rs12692738	C	T	0.225305	0.0199619	0.00286851	331226
Arm fat mass (right)	rs12756213	A	G	0.618099	0.0135444	0.00244984	331226
Arm fat mass (right)	rs1286065	T	C	0.702704	0.0150107	0.00260503	331226
Arm fat mass (right)	rs12877270	A	G	0.43845	0.014865	0.00241635	331226
Arm fat mass (right)	rs12885458	G	T	0.509982	-0.0141968	0.00238153	331226
Arm fat mass (right)	rs12887636	G	T	0.347396	-0.0156453	0.00251547	331226
Arm fat mass (right)	rs1293395	T	G	0.0763614	-0.02476	0.00449162	331226
Arm fat mass (right)	rs12992672	A	G	0.828635	0.0474765	0.0031524	331226
Arm fat mass (right)	rs13056506	T	G	0.599118	-0.0152099	0.00242506	331226
Arm fat mass (right)	rs13062093	G	T	0.366444	0.0160305	0.00246739	331226
Arm fat mass (right)	rs13076052	G	C	0.277037	0.0146942	0.00267497	331226
Arm fat mass (right)	rs13135092	G	A	0.0832342	0.0429342	0.00433445	331226
Arm fat mass (right)	rs1335055	A	G	0.655777	-0.0146378	0.00252862	331226
Arm fat mass (right)	rs13427822	G	A	0.272052	-0.0163084	0.00270312	331226
Arm fat mass (right)	rs1406778	C	T	0.197536	0.0229604	0.00298575	331226
Arm fat mass (right)	rs1449630	G	A	0.570356	0.0133761	0.00241521	331226
Arm fat mass (right)	rs1470749	T	G	0.510604	-0.0139	0.00238239	331226
Arm fat mass (right)	rs1471338	G	A	0.290803	0.0146285	0.00262485	331226
Arm fat mass (right)	rs1477290	C	T	0.135362	0.0318793	0.00350428	331226
Arm fat mass (right)	rs1503526	C	T	0.479184	0.0164641	0.00238166	331226
Arm fat mass (right)	rs1516725	C	T	0.863778	0.0279673	0.0034765	331226
Arm fat mass (right)	rs1524445	T	C	0.420405	-0.0182396	0.0024289	331226
Arm fat mass (right)	rs1568488	C	G	0.595632	0.0154613	0.00244566	331226
Arm fat mass (right)	rs1582931	A	G	0.472057	-0.0167591	0.00240255	331226
Arm fat mass (right)	rs1652376	T	G	0.464221	-0.0212176	0.00238596	331226
Arm fat mass (right)	rs17024393	C	T	0.0257993	0.0692577	0.00753018	331226
Arm fat mass (right)	rs17149254	C	T	0.808564	-0.021271	0.00308649	331226
Arm fat mass (right)	rs1724551	A	G	0.512128	-0.0158448	0.00240109	331226
Arm fat mass (right)	rs17627049	A	C	0.274251	0.0164356	0.00266609	331226
Arm fat mass (right)	rs17716502	T	C	0.207243	-0.0254098	0.00295739	331226
Arm fat mass (right)	rs17770336	T	C	0.323821	0.0236477	0.00253848	331226
Arm fat mass (right)	rs1782508	G	C	0.656325	-0.0155137	0.00250169	331226
Arm fat mass (right)	rs1840126	C	A	0.56206	-0.0134115	0.0023984	331226
Arm fat mass (right)	rs1901241	G	A	0.160137	0.0200728	0.00325969	331226
Arm fat mass (right)	rs1927626	T	C	0.936314	0.0269074	0.00488098	331226
Arm fat mass (right)	rs1928496	T	C	0.742388	0.0167079	0.00271783	331226
Arm fat mass (right)	rs1979440	C	T	0.401994	-0.0140959	0.00242799	331226
Arm fat mass (right)	rs2016469	A	G	0.373695	0.015345	0.00247888	331226
Arm fat mass (right)	rs2161796	C	T	0.375004	-0.0173287	0.00246287	331226
Arm fat mass (right)	rs217672	C	A	0.272013	0.0164838	0.00267961	331226
Arm fat mass (right)	rs2239647	C	A	0.551791	-0.0189546	0.00239402	331226
Arm fat mass (right)	rs2253310	G	C	0.628085	0.0200737	0.00246088	331226
Arm fat mass (right)	rs2289379	T	C	0.394972	-0.0169876	0.00244211	331226
Arm fat mass (right)	rs2292238	C	A	0.408667	-0.0153763	0.00242504	331226
Arm fat mass (right)	rs2307111	C	T	0.393183	-0.0279073	0.00243861	331226
Arm fat mass (right)	rs2318543	G	A	0.782495	-0.0180542	0.00289423	331226
Arm fat mass (right)	rs2404324	G	A	0.154867	-0.0202643	0.0032903	331226
Arm fat mass (right)	rs2425024	C	A	0.323742	0.0165374	0.00254121	331226
Arm fat mass (right)	rs2439823	G	A	0.547705	0.0198323	0.00239654	331226
Arm fat mass (right)	rs245775	G	A	0.728826	0.0213127	0.00267871	331226
Arm fat mass (right)	rs2479958	G	A	0.515151	-0.0151975	0.00240652	331226
Arm fat mass (right)	rs2494196	A	C	0.287662	0.0181671	0.0026284	331226
Arm fat mass (right)	rs2499468	A	C	0.652736	0.0159059	0.00250323	331226
Arm fat mass (right)	rs252749	A	G	0.246565	-0.0193054	0.00275503	331226
Arm fat mass (right)	rs254024	T	G	0.437492	0.0145618	0.00239622	331226
Arm fat mass (right)	rs2678204	G	T	0.341813	0.0256259	0.00251123	331226
Arm fat mass (right)	rs273505	C	T	0.419906	0.0200794	0.00241128	331226
Arm fat mass (right)	rs2814943	A	G	0.139971	0.0431797	0.00342515	331226
Arm fat mass (right)	rs2861685	C	T	0.411371	-0.0163571	0.00241485	331226
Arm fat mass (right)	rs286818	A	T	0.170248	-0.0228132	0.00317424	331226
Arm fat mass (right)	rs2903738	T	A	0.220475	-0.0160346	0.00287231	331226
Arm fat mass (right)	rs2954021	G	A	0.505955	0.0165378	0.00238062	331226
Arm fat mass (right)	rs34045288	T	C	0.335903	0.0229874	0.00252105	331226
Arm fat mass (right)	rs34045894	A	G	0.157391	0.0193573	0.00326633	331226
Arm fat mass (right)	rs34769775	T	C	0.297863	-0.0174629	0.00259803	331226
Arm fat mass (right)	rs34811474	A	G	0.231875	-0.0215492	0.00281631	331226
Arm fat mass (right)	rs34966008	T	C	0.408148	-0.0179237	0.00241993	331226
Arm fat mass (right)	rs35537311	T	C	0.38988	-0.0138138	0.00244198	331226
Arm fat mass (right)	rs35679975	C	T	0.19222	-0.023946	0.00302912	331226
Arm fat mass (right)	rs35851183	G	A	0.357777	0.0153029	0.00248468	331226
Arm fat mass (right)	rs35882248	T	C	0.314642	0.019741	0.00256516	331226
Arm fat mass (right)	rs3729793	G	C	0.0938808	0.0223993	0.00408964	331226
Arm fat mass (right)	rs3770821	C	T	0.331315	0.0156576	0.00254357	331226
Arm fat mass (right)	rs3803286	G	A	0.666379	-0.0187807	0.00252095	331226
Arm fat mass (right)	rs3826408	T	C	0.457214	0.0145075	0.00238799	331226
Arm fat mass (right)	rs390192	G	A	0.522445	-0.0145156	0.0023976	331226
Arm fat mass (right)	rs3914188	C	G	0.731615	-0.0161805	0.00268812	331226
Arm fat mass (right)	rs4402589	G	T	0.55278	0.0300472	0.002394	331226
Arm fat mass (right)	rs4474229	A	G	0.372338	-0.0154144	0.00245976	331226
Arm fat mass (right)	rs4477562	T	C	0.128516	0.0282851	0.00358095	331226
Arm fat mass (right)	rs4482463	A	C	0.924181	-0.0328016	0.00450375	331226
Arm fat mass (right)	rs4502882	T	C	0.656893	-0.015815	0.00250526	331226
Arm fat mass (right)	rs4549080	T	C	0.341009	0.0157721	0.00251047	331226
Arm fat mass (right)	rs4673617	T	C	0.271641	0.0171092	0.00268354	331226
Arm fat mass (right)	rs4740383	A	G	0.403509	0.0134494	0.00243268	331226
Arm fat mass (right)	rs4757144	A	G	0.593047	0.015544	0.00242242	331226
Arm fat mass (right)	rs4776970	T	A	0.35707	-0.0242004	0.0024823	331226
Arm fat mass (right)	rs4777541	T	C	0.765041	0.019483	0.00281926	331226
Arm fat mass (right)	rs4790841	T	C	0.154867	-0.0307291	0.00329657	331226
Arm fat mass (right)	rs4832298	T	C	0.686027	-0.0139978	0.00256359	331226
Arm fat mass (right)	rs4864201	C	T	0.6533	-0.0154234	0.00249763	331226
Arm fat mass (right)	rs4886039	G	A	0.17143	-0.0198162	0.00315785	331226
Arm fat mass (right)	rs4921301	T	C	0.209817	-0.0172922	0.00295567	331226
Arm fat mass (right)	rs4926726	A	G	0.543225	-0.0148888	0.00238886	331226
Arm fat mass (right)	rs4958702	C	T	0.573675	-0.0159008	0.00240382	331226
Arm fat mass (right)	rs543874	G	A	0.207808	0.0452614	0.00292943	331226
Arm fat mass (right)	rs55637757	T	C	0.133438	-0.0215268	0.00355682	331226
Arm fat mass (right)	rs55655049	T	C	0.236469	-0.0157314	0.00280456	331226
Arm fat mass (right)	rs55726687	A	G	0.211138	0.0231309	0.00291436	331226
Arm fat mass (right)	rs56288810	G	A	0.213892	0.018288	0.00291636	331226
Arm fat mass (right)	rs56803094	G	A	0.227111	-0.0190641	0.00284667	331226
Arm fat mass (right)	rs58084604	T	C	0.234405	0.0503968	0.00280488	331226
Arm fat mass (right)	rs59104534	T	C	0.301112	0.0143484	0.00260434	331226
Arm fat mass (right)	rs60764613	T	G	0.144857	0.02336	0.00339358	331226
Arm fat mass (right)	rs61813324	T	C	0.134883	0.0254024	0.0035297	331226
Arm fat mass (right)	rs61826865	A	T	0.108937	0.0209771	0.00382529	331226
Arm fat mass (right)	rs61871615	T	C	0.0905228	-0.0286806	0.00433164	331226
Arm fat mass (right)	rs62104483	A	G	0.329506	0.0231968	0.00253391	331226
Arm fat mass (right)	rs62106258	C	T	0.0484669	-0.0862801	0.00554107	331226
Arm fat mass (right)	rs62178054	C	T	0.371887	-0.0172074	0.00247442	331226
Arm fat mass (right)	rs62246314	A	G	0.101276	0.0252601	0.00394386	331226
Arm fat mass (right)	rs62261725	G	A	0.327437	-0.0212875	0.00253936	331226
Arm fat mass (right)	rs62343137	C	G	0.370694	0.0175165	0.00246438	331226
Arm fat mass (right)	rs62396185	C	G	0.256464	-0.0287564	0.00272895	331226
Arm fat mass (right)	rs62477684	T	C	0.419638	-0.0206049	0.00241155	331226
Arm fat mass (right)	rs649648	G	A	0.836453	-0.0184483	0.00321806	331226
Arm fat mass (right)	rs6542924	A	C	0.682213	-0.0174187	0.00257314	331226
Arm fat mass (right)	rs6575340	A	G	0.637416	0.0199932	0.00248025	331226
Arm fat mass (right)	rs6601527	A	C	0.587819	-0.0187032	0.00242248	331226
Arm fat mass (right)	rs6656785	G	A	0.392436	0.0151178	0.00243654	331226
Arm fat mass (right)	rs66679256	T	C	0.446142	0.0190601	0.00239857	331226
Arm fat mass (right)	rs668799	T	C	0.279718	0.0172765	0.00265185	331226
Arm fat mass (right)	rs6739755	G	A	0.602976	-0.0199879	0.0024371	331226
Arm fat mass (right)	rs67602344	A	C	0.192947	-0.0178927	0.00302335	331226
Arm fat mass (right)	rs6861649	C	T	0.607485	0.014417	0.0024457	331226
Arm fat mass (right)	rs7030732	A	C	0.607889	-0.0141513	0.00243565	331226
Arm fat mass (right)	rs704061	C	T	0.452703	0.0187646	0.00239134	331226
Arm fat mass (right)	rs7094644	A	G	0.674176	0.0153659	0.00258545	331226
Arm fat mass (right)	rs7116641	G	T	0.316797	0.0243928	0.00256184	331226
Arm fat mass (right)	rs7124681	A	C	0.408057	0.0255556	0.00241679	331226
Arm fat mass (right)	rs713586	C	T	0.489512	0.0298215	0.00237669	331226
Arm fat mass (right)	rs7141420	T	C	0.514078	0.0215579	0.00239622	331226
Arm fat mass (right)	rs7201895	A	G	0.355984	-0.0170455	0.00250048	331226
Arm fat mass (right)	rs7218014	C	T	0.196595	0.0262751	0.0029976	331226
Arm fat mass (right)	rs7259070	C	T	0.599006	0.0204224	0.00245007	331226
Arm fat mass (right)	rs72740701	G	A	0.28206	-0.0145504	0.00265066	331226
Arm fat mass (right)	rs72892910	T	G	0.170442	0.0364929	0.00317356	331226
Arm fat mass (right)	rs72917533	C	T	0.186273	-0.0174237	0.00306444	331226
Arm fat mass (right)	rs73213484	T	A	0.139056	-0.0224948	0.00344071	331226
Arm fat mass (right)	rs7442885	G	C	0.210104	-0.0238574	0.00292817	331226
Arm fat mass (right)	rs745249	T	C	0.283944	0.0150596	0.00265026	331226
Arm fat mass (right)	rs750090	C	T	0.356153	-0.015704	0.00251107	331226
Arm fat mass (right)	rs756717	A	G	0.398859	-0.0153845	0.00245822	331226
Arm fat mass (right)	rs7584391	A	G	0.185546	-0.0172157	0.00305898	331226
Arm fat mass (right)	rs76040172	A	G	0.0544397	-0.0394801	0.00525954	331226
Arm fat mass (right)	rs7649970	T	C	0.120866	0.0241287	0.00364246	331226
Arm fat mass (right)	rs765876	G	A	0.488439	-0.0133322	0.0023777	331226
Arm fat mass (right)	rs7811825	A	G	0.133058	0.0213473	0.00350598	331226
Arm fat mass (right)	rs7845090	A	G	0.711116	-0.0226174	0.00263954	331226
Arm fat mass (right)	rs78719460	A	G	0.310942	0.0141983	0.00257164	331226
Arm fat mass (right)	rs79113395	A	G	0.265449	-0.0172044	0.00270655	331226
Arm fat mass (right)	rs7915723	A	C	0.558756	-0.0147973	0.00239938	331226
Arm fat mass (right)	rs7917983	C	T	0.465592	-0.0130387	0.00238238	331226
Arm fat mass (right)	rs7925100	A	G	0.396337	0.0137229	0.00243238	331226
Arm fat mass (right)	rs7930275	T	C	0.221254	0.0195824	0.00291068	331226
Arm fat mass (right)	rs79535757	T	A	0.00819546	-0.0747597	0.0134745	331226
Arm fat mass (right)	rs7987928	A	G	0.79963	-0.0177892	0.00297396	331226
Arm fat mass (right)	rs801738	G	C	0.35841	-0.0165104	0.00248122	331226
Arm fat mass (right)	rs8026927	A	C	0.36361	-0.0138549	0.00249287	331226
Arm fat mass (right)	rs8087074	T	G	0.261119	0.0175733	0.00272159	331226
Arm fat mass (right)	rs815163	C	T	0.561603	-0.0165555	0.00239704	331226
Arm fat mass (right)	rs8192675	C	T	0.287375	0.0176983	0.00262522	331226
Arm fat mass (right)	rs845084	A	G	0.257551	0.0183297	0.00273068	331226
Arm fat mass (right)	rs846545	C	T	0.420316	-0.0147226	0.00241535	331226
Arm fat mass (right)	rs862320	T	C	0.410152	-0.0200301	0.00242297	331226
Arm fat mass (right)	rs879620	T	C	0.615276	0.0265083	0.0024547	331226
Arm fat mass (right)	rs9289630	C	G	0.390762	0.0197191	0.00244847	331226
Arm fat mass (right)	rs9291822	T	C	0.515455	-0.0138728	0.00240324	331226
Arm fat mass (right)	rs9320823	C	T	0.601901	0.0179936	0.00243458	331226
Arm fat mass (right)	rs947088	T	G	0.718359	0.0147551	0.00265331	331226
Arm fat mass (right)	rs9515455	A	G	0.416606	0.014898	0.00242658	331226
Arm fat mass (right)	rs9549099	C	T	0.264093	0.0155063	0.00270541	331226
Arm fat mass (right)	rs9688977	C	T	0.146486	0.0233378	0.00337463	331226
Arm fat mass (right)	rs9843007	T	A	0.375399	-0.0145842	0.00245639	331226
Arm fat mass (right)	rs9847186	A	G	0.427737	-0.0152063	0.00241041	331226
Arm fat mass (right)	rs9861443	C	A	0.713659	0.015771	0.0026487	331226
Arm fat mass (right)	rs9883422	G	A	0.278733	-0.0146256	0.00266717	331226
Arm fat mass (right)	rs9964122	G	A	0.24998	0.0156492	0.00274658	331226
Arm fat mass (right)	rs9968060	T	C	0.646614	0.0155022	0.00253153	331226

## Sheet: Arm fat mass (left)
The details of the genetic variants associated with arm fat mass (left)
Exposure	SNP	Effect_allele	Other_allele	EAF	Beta	Beta.se	Sample.Size
Arm fat mass (left)	rs10100245	A	G	0.56644	0.0208385	0.00240094	331164
Arm fat mass (left)	rs1011326	G	A	0.250976	0.0158392	0.00274375	331164
Arm fat mass (left)	rs10132436	C	A	0.276263	-0.0149267	0.00268164	331164
Arm fat mass (left)	rs1013293	A	G	0.433339	-0.0195416	0.00241155	331164
Arm fat mass (left)	rs10187101	T	C	0.359822	-0.0153041	0.00248154	331164
Arm fat mass (left)	rs10237317	G	A	0.416966	0.0158721	0.00242453	331164
Arm fat mass (left)	rs10259620	G	A	0.787171	-0.0169822	0.00292757	331164
Arm fat mass (left)	rs10269774	A	G	0.323543	0.0156317	0.00254567	331164
Arm fat mass (left)	rs10404726	T	C	0.466784	-0.0183694	0.00238491	331164
Arm fat mass (left)	rs10756798	T	C	0.645026	-0.0178139	0.00248898	331164
Arm fat mass (left)	rs10760724	C	T	0.473935	0.0153215	0.00238238	331164
Arm fat mass (left)	rs10787738	T	C	0.253303	0.0189004	0.00277483	331164
Arm fat mass (left)	rs10820852	A	C	0.274338	-0.0162218	0.00267278	331164
Arm fat mass (left)	rs10938398	A	G	0.433341	0.0280422	0.00240876	331164
Arm fat mass (left)	rs10947793	G	A	0.373604	-0.0143468	0.00247398	331164
Arm fat mass (left)	rs10954772	C	T	0.685712	-0.0172986	0.00258004	331164
Arm fat mass (left)	rs11001963	T	C	0.582334	0.0139766	0.00243062	331164
Arm fat mass (left)	rs11012732	G	A	0.331106	0.0221367	0.00253101	331164
Arm fat mass (left)	rs11030119	A	G	0.308813	0.032293	0.00257705	331164
Arm fat mass (left)	rs11042030	C	T	0.274009	-0.0186076	0.00267108	331164
Arm fat mass (left)	rs11099020	T	C	0.642739	-0.0160387	0.00248841	331164
Arm fat mass (left)	rs11135450	G	A	0.668877	0.0145494	0.00253693	331164
Arm fat mass (left)	rs11150745	G	A	0.319489	-0.0194379	0.00255589	331164
Arm fat mass (left)	rs11152135	C	G	0.76339	0.0160035	0.00281152	331164
Arm fat mass (left)	rs11165643	T	C	0.592305	0.0200878	0.00242179	331164
Arm fat mass (left)	rs11205617	A	G	0.31713	0.0204635	0.00255115	331164
Arm fat mass (left)	rs112094960	C	A	0.214909	0.0158838	0.00291364	331164
Arm fat mass (left)	rs1127100	C	T	0.648239	0.0162398	0.00249852	331164
Arm fat mass (left)	rs113182412	A	G	0.165919	-0.0180834	0.00325437	331164
Arm fat mass (left)	rs113230003	A	G	0.260185	-0.0196782	0.00273344	331164
Arm fat mass (left)	rs113603865	T	C	0.212428	0.0203445	0.00292945	331164
Arm fat mass (left)	rs113866544	C	T	0.0676841	0.0342315	0.0047433	331164
Arm fat mass (left)	rs11515071	T	C	0.365135	-0.0235459	0.00248268	331164
Arm fat mass (left)	rs11538	G	A	0.172127	0.0173066	0.00315045	331164
Arm fat mass (left)	rs11642015	T	C	0.40236	0.0648356	0.00242517	331164
Arm fat mass (left)	rs11742930	T	C	0.566428	0.0150342	0.00240629	331164
Arm fat mass (left)	rs11766945	A	G	0.20101	-0.0207323	0.00298958	331164
Arm fat mass (left)	rs11786089	G	A	0.456852	0.0137027	0.0023938	331164
Arm fat mass (left)	rs1182143	C	T	0.2963	-0.0197577	0.0026065	331164
Arm fat mass (left)	rs11882409	A	C	0.286356	0.0188129	0.00267638	331164
Arm fat mass (left)	rs11920781	C	T	0.365172	0.016507	0.00247468	331164
Arm fat mass (left)	rs12037698	A	G	0.141878	-0.0189228	0.00341264	331164
Arm fat mass (left)	rs12072739	G	A	0.2246	0.0174735	0.00285523	331164
Arm fat mass (left)	rs12103006	G	A	0.570767	0.014849	0.00240892	331164
Arm fat mass (left)	rs12121667	A	G	0.617549	0.0139225	0.00244998	331164
Arm fat mass (left)	rs12144626	C	T	0.581821	-0.0171504	0.00242163	331164
Arm fat mass (left)	rs1218824	A	G	0.66205	0.0167677	0.00251634	331164
Arm fat mass (left)	rs12254441	T	C	0.372835	-0.0152034	0.00254698	331164
Arm fat mass (left)	rs12339822	G	A	0.5432	0.0160739	0.00239932	331164
Arm fat mass (left)	rs12506689	A	G	0.366143	0.0165411	0.00247301	331164
Arm fat mass (left)	rs12578952	G	A	0.251697	-0.017273	0.0027425	331164
Arm fat mass (left)	rs12619178	T	C	0.402922	-0.0171423	0.00242604	331164
Arm fat mass (left)	rs12619626	G	A	0.248739	-0.0150236	0.00275418	331164
Arm fat mass (left)	rs12692738	C	T	0.225305	0.0196036	0.00286928	331164
Arm fat mass (left)	rs1286138	G	T	0.673439	0.0155459	0.00254031	331164
Arm fat mass (left)	rs12877270	A	G	0.43845	0.0155897	0.00241702	331164
Arm fat mass (left)	rs12885458	G	T	0.509982	-0.0147946	0.00238207	331164
Arm fat mass (left)	rs12887636	G	T	0.347396	-0.0155	0.00251618	331164
Arm fat mass (left)	rs1296328	C	A	0.559914	-0.0173066	0.00240869	331164
Arm fat mass (left)	rs12992672	A	G	0.828635	0.0458936	0.00315333	331164
Arm fat mass (left)	rs13062093	G	T	0.366444	0.0161533	0.00246799	331164
Arm fat mass (left)	rs13076052	G	C	0.277037	0.0146163	0.00267567	331164
Arm fat mass (left)	rs13135092	G	A	0.0832342	0.0420036	0.0043357	331164
Arm fat mass (left)	rs1335055	A	G	0.655777	-0.0152467	0.00252925	331164
Arm fat mass (left)	rs13427822	G	A	0.272052	-0.0164851	0.00270376	331164
Arm fat mass (left)	rs1406778	C	T	0.197536	0.0231718	0.00298662	331164
Arm fat mass (left)	rs1459189	T	C	0.52003	-0.0137669	0.00240453	331164
Arm fat mass (left)	rs1470749	T	G	0.510604	-0.0136974	0.00238303	331164
Arm fat mass (left)	rs1471338	G	A	0.290803	0.014473	0.00262553	331164
Arm fat mass (left)	rs1477290	C	T	0.135362	0.0317889	0.00350531	331164
Arm fat mass (left)	rs1503526	C	T	0.479184	0.0168283	0.00238223	331164
Arm fat mass (left)	rs1568488	C	G	0.595632	0.0158936	0.00244626	331164
Arm fat mass (left)	rs1582931	A	G	0.472057	-0.0168485	0.00240326	331164
Arm fat mass (left)	rs1609303	A	T	0.631218	0.0170289	0.00247669	331164
Arm fat mass (left)	rs1652376	T	G	0.464221	-0.0204549	0.0023866	331164
Arm fat mass (left)	rs17024393	C	T	0.0257993	0.0689282	0.00753209	331164
Arm fat mass (left)	rs17149254	C	T	0.808564	-0.0205848	0.00308723	331164
Arm fat mass (left)	rs17311369	T	C	0.319509	-0.0156314	0.00256743	331164
Arm fat mass (left)	rs17627049	A	C	0.274251	0.0165164	0.00266674	331164
Arm fat mass (left)	rs17716502	T	C	0.207243	-0.0242539	0.00295816	331164
Arm fat mass (left)	rs17770336	T	C	0.323821	0.0232375	0.00253915	331164
Arm fat mass (left)	rs1782508	G	C	0.656325	-0.0158437	0.0025023	331164
Arm fat mass (left)	rs1783541	T	C	0.218469	0.016371	0.0028831	331164
Arm fat mass (left)	rs1881505	C	T	0.942104	-0.0281515	0.0051451	331164
Arm fat mass (left)	rs1899689	T	C	0.387322	0.0150264	0.00244397	331164
Arm fat mass (left)	rs1928496	T	C	0.742388	0.0164409	0.00271852	331164
Arm fat mass (left)	rs1964599	T	C	0.343712	-0.0158935	0.00256015	331164
Arm fat mass (left)	rs2016469	A	G	0.373695	0.0145461	0.0024795	331164
Arm fat mass (left)	rs2052607	A	G	0.344774	-0.0183428	0.00251062	331164
Arm fat mass (left)	rs2098870	A	T	0.307206	0.014488	0.00257866	331164
Arm fat mass (left)	rs2172131	C	T	0.580636	-0.0166502	0.00241279	331164
Arm fat mass (left)	rs217672	C	A	0.272013	0.0163767	0.00268023	331164
Arm fat mass (left)	rs2239647	C	A	0.551791	-0.0193273	0.00239466	331164
Arm fat mass (left)	rs2253310	G	C	0.628085	0.019442	0.00246153	331164
Arm fat mass (left)	rs2287214	G	A	0.397832	0.0161021	0.00243136	331164
Arm fat mass (left)	rs2289379	T	C	0.394972	-0.0170285	0.00244275	331164
Arm fat mass (left)	rs2292238	C	A	0.408667	-0.0149426	0.00242574	331164
Arm fat mass (left)	rs2306593	T	C	0.488522	-0.0175728	0.00238478	331164
Arm fat mass (left)	rs2307111	C	T	0.393183	-0.0278844	0.00243931	331164
Arm fat mass (left)	rs2318543	G	A	0.782495	-0.0183724	0.00289497	331164
Arm fat mass (left)	rs2370982	T	C	0.215336	0.0264769	0.00291784	331164
Arm fat mass (left)	rs2374947	G	A	0.760979	0.0166475	0.00280296	331164
Arm fat mass (left)	rs2425024	C	A	0.323742	0.0158302	0.00254188	331164
Arm fat mass (left)	rs2439823	G	A	0.547705	0.0200726	0.0023971	331164
Arm fat mass (left)	rs2444253	G	C	0.392546	-0.0133169	0.00243999	331164
Arm fat mass (left)	rs245775	G	A	0.728826	0.0209343	0.00267942	331164
Arm fat mass (left)	rs2470619	G	A	0.465234	-0.0134898	0.00238844	331164
Arm fat mass (left)	rs2479958	G	A	0.515151	-0.016125	0.00240711	331164
Arm fat mass (left)	rs2494196	A	C	0.287662	0.0179288	0.0026291	331164
Arm fat mass (left)	rs2499468	A	C	0.652736	0.0155797	0.00250388	331164
Arm fat mass (left)	rs252749	A	G	0.246565	-0.0192087	0.00275568	331164
Arm fat mass (left)	rs2678204	G	T	0.341813	0.0250993	0.00251186	331164
Arm fat mass (left)	rs273505	C	T	0.419906	0.0203081	0.00241189	331164
Arm fat mass (left)	rs2814943	A	G	0.139971	0.044793	0.00342593	331164
Arm fat mass (left)	rs28366156	C	T	0.131356	-0.0273389	0.00352317	331164
Arm fat mass (left)	rs28489620	A	G	0.290982	-0.0166059	0.00263856	331164
Arm fat mass (left)	rs2861685	C	T	0.411371	-0.0161727	0.00241549	331164
Arm fat mass (left)	rs286818	A	T	0.170248	-0.0228554	0.00317513	331164
Arm fat mass (left)	rs3134404	T	C	0.278388	0.0151699	0.00266673	331164
Arm fat mass (left)	rs3211995	A	G	0.158791	-0.0186392	0.00327019	331164
Arm fat mass (left)	rs34045288	T	C	0.335903	0.0238772	0.00252167	331164
Arm fat mass (left)	rs34045894	A	G	0.157391	0.0181611	0.00326718	331164
Arm fat mass (left)	rs34292685	T	C	0.162091	-0.0200332	0.00322403	331164
Arm fat mass (left)	rs34769775	T	C	0.297863	-0.0170853	0.00259871	331164
Arm fat mass (left)	rs34811474	A	G	0.231875	-0.0214276	0.00281706	331164
Arm fat mass (left)	rs35537311	T	C	0.38988	-0.013669	0.00244264	331164
Arm fat mass (left)	rs35851183	G	A	0.357777	0.0161274	0.00248532	331164
Arm fat mass (left)	rs35882248	T	C	0.314642	0.0198203	0.00256583	331164
Arm fat mass (left)	rs362307	T	C	0.0760278	0.0260128	0.00454138	331164
Arm fat mass (left)	rs3729793	G	C	0.0938808	0.0223806	0.00409072	331164
Arm fat mass (left)	rs3770821	C	T	0.331315	0.0148588	0.00254419	331164
Arm fat mass (left)	rs3803286	G	A	0.666379	-0.0187793	0.00252154	331164
Arm fat mass (left)	rs3810291	A	G	0.677478	0.0258895	0.0025445	331164
Arm fat mass (left)	rs3826408	T	C	0.457214	0.0145714	0.00238862	331164
Arm fat mass (left)	rs4072917	A	G	0.475421	0.0140836	0.00239279	331164
Arm fat mass (left)	rs4073582	A	G	0.359785	-0.0164811	0.00248111	331164
Arm fat mass (left)	rs4246657	T	C	0.340914	0.0163888	0.00251103	331164
Arm fat mass (left)	rs4402589	G	T	0.55278	0.0299313	0.00239465	331164
Arm fat mass (left)	rs4477562	T	C	0.128516	0.0274227	0.00358185	331164
Arm fat mass (left)	rs4482463	A	C	0.924181	-0.0330956	0.00450524	331164
Arm fat mass (left)	rs4502882	T	C	0.656893	-0.0159033	0.00250593	331164
Arm fat mass (left)	rs4503172	T	C	0.607824	-0.0136247	0.00243956	331164
Arm fat mass (left)	rs4648450	A	C	0.466133	-0.0134986	0.00239998	331164
Arm fat mass (left)	rs4673617	T	C	0.271641	0.0177855	0.00268422	331164
Arm fat mass (left)	rs4740383	A	G	0.403509	0.0133841	0.00243329	331164
Arm fat mass (left)	rs4757142	A	G	0.610143	0.0160946	0.00245555	331164
Arm fat mass (left)	rs4776970	T	A	0.35707	-0.0241673	0.00248293	331164
Arm fat mass (left)	rs4777541	T	C	0.765041	0.0194386	0.00282001	331164
Arm fat mass (left)	rs4790841	T	C	0.154867	-0.0297514	0.00329733	331164
Arm fat mass (left)	rs4886039	G	A	0.17143	-0.0205215	0.0031587	331164
Arm fat mass (left)	rs4921301	T	C	0.209817	-0.0172186	0.0029565	331164
Arm fat mass (left)	rs4958702	C	T	0.573675	-0.0157866	0.00240444	331164
Arm fat mass (left)	rs4962424	A	T	0.327153	0.0141097	0.00253699	331164
Arm fat mass (left)	rs543874	G	A	0.207808	0.0452636	0.00293027	331164
Arm fat mass (left)	rs55637757	T	C	0.133438	-0.0210973	0.00355767	331164
Arm fat mass (left)	rs55655049	T	C	0.236469	-0.0153038	0.0028054	331164
Arm fat mass (left)	rs55726687	A	G	0.211138	0.0226422	0.00291508	331164
Arm fat mass (left)	rs55966114	T	C	0.19304	0.0179369	0.00302158	331164
Arm fat mass (left)	rs56803094	G	A	0.227111	-0.0186817	0.00284746	331164
Arm fat mass (left)	rs57636386	C	T	0.0834151	-0.0410569	0.00431195	331164
Arm fat mass (left)	rs58084604	T	C	0.234405	0.0504863	0.00280563	331164
Arm fat mass (left)	rs6029180	G	A	0.327231	0.0140688	0.00256363	331164
Arm fat mass (left)	rs6050446	G	A	0.966803	0.0430792	0.00669561	331164
Arm fat mass (left)	rs60764613	T	G	0.144857	0.0220514	0.00339446	331164
Arm fat mass (left)	rs61649432	T	C	0.309586	0.0140838	0.0025748	331164
Arm fat mass (left)	rs61813324	T	C	0.134883	0.0258579	0.00353075	331164
Arm fat mass (left)	rs61871615	T	C	0.0905228	-0.0290349	0.00433275	331164
Arm fat mass (left)	rs62104483	A	G	0.329506	0.023462	0.00253455	331164
Arm fat mass (left)	rs62106258	C	T	0.0484669	-0.0861754	0.00554249	331164
Arm fat mass (left)	rs62246314	A	G	0.101276	0.0244734	0.00394491	331164
Arm fat mass (left)	rs62261725	G	A	0.327437	-0.0213976	0.00254001	331164
Arm fat mass (left)	rs62396185	C	G	0.256464	-0.0293808	0.00272971	331164
Arm fat mass (left)	rs62477684	T	C	0.419638	-0.0200922	0.00241226	331164
Arm fat mass (left)	rs6445198	T	G	0.416647	-0.0148277	0.00241864	331164
Arm fat mass (left)	rs649648	G	A	0.836453	-0.0180948	0.00321884	331164
Arm fat mass (left)	rs6575340	A	G	0.637416	0.0202088	0.00248088	331164
Arm fat mass (left)	rs6601527	A	C	0.587819	-0.0181712	0.00242307	331164
Arm fat mass (left)	rs6656785	G	A	0.392436	0.0158222	0.00243715	331164
Arm fat mass (left)	rs66679256	T	C	0.446142	0.0190012	0.0023992	331164
Arm fat mass (left)	rs668799	T	C	0.279718	0.0171946	0.00265256	331164
Arm fat mass (left)	rs6739755	G	A	0.602976	-0.0205783	0.0024377	331164
Arm fat mass (left)	rs67602344	A	C	0.192947	-0.0185839	0.00302409	331164
Arm fat mass (left)	rs67807996	A	G	0.401994	0.017466	0.00250776	331164
Arm fat mass (left)	rs67844506	G	A	0.183242	-0.0242168	0.00307984	331164
Arm fat mass (left)	rs6802087	T	C	0.490817	-0.0134788	0.00238419	331164
Arm fat mass (left)	rs6861649	C	T	0.607485	0.0142256	0.00244632	331164
Arm fat mass (left)	rs705145	A	C	0.343895	0.0147697	0.00250422	331164
Arm fat mass (left)	rs7094644	A	G	0.674176	0.015025	0.00258613	331164
Arm fat mass (left)	rs7116641	G	T	0.316797	0.0245172	0.00256254	331164
Arm fat mass (left)	rs7124681	A	C	0.408057	0.0258243	0.00241739	331164
Arm fat mass (left)	rs713586	C	T	0.489512	0.0298828	0.00237733	331164
Arm fat mass (left)	rs7149242	G	T	0.719062	-0.0155585	0.00264707	331164
Arm fat mass (left)	rs7201895	A	G	0.355984	-0.0173717	0.00250107	331164
Arm fat mass (left)	rs7218014	C	T	0.196595	0.0264917	0.00299844	331164
Arm fat mass (left)	rs72892910	T	G	0.170442	0.0368602	0.00317438	331164
Arm fat mass (left)	rs72917533	C	T	0.186273	-0.017561	0.00306519	331164
Arm fat mass (left)	rs73213484	T	A	0.139056	-0.0220885	0.00344155	331164
Arm fat mass (left)	rs7442885	G	C	0.210104	-0.0238298	0.0029289	331164
Arm fat mass (left)	rs745249	T	C	0.283944	0.0153124	0.00265097	331164
Arm fat mass (left)	rs7498044	A	G	0.218661	-0.016163	0.00290486	331164
Arm fat mass (left)	rs750090	C	T	0.356153	-0.0156204	0.00251179	331164
Arm fat mass (left)	rs756717	A	G	0.398859	-0.0156563	0.0024589	331164
Arm fat mass (left)	rs76040172	A	G	0.0544397	-0.040561	0.00526081	331164
Arm fat mass (left)	rs764729	C	A	0.72893	0.0153731	0.00268278	331164
Arm fat mass (left)	rs7649970	T	C	0.120866	0.0236071	0.00364353	331164
Arm fat mass (left)	rs765876	G	A	0.488439	-0.0135059	0.00237828	331164
Arm fat mass (left)	rs770082	A	G	0.434789	0.018352	0.00241258	331164
Arm fat mass (left)	rs7723426	C	T	0.675017	0.014203	0.00254192	331164
Arm fat mass (left)	rs7755574	T	G	0.281153	0.0155644	0.00264954	331164
Arm fat mass (left)	rs7811825	A	G	0.133058	0.020381	0.00350694	331164
Arm fat mass (left)	rs7845090	A	G	0.711116	-0.0215755	0.00264021	331164
Arm fat mass (left)	rs78784145	A	G	0.0489607	-0.034048	0.00556462	331164
Arm fat mass (left)	rs79113395	A	G	0.265449	-0.017549	0.0027072	331164
Arm fat mass (left)	rs7930275	T	C	0.221254	0.0193578	0.00291148	331164
Arm fat mass (left)	rs79535757	T	A	0.00819546	-0.0741989	0.0134768	331164
Arm fat mass (left)	rs7959830	T	G	0.410597	-0.0145719	0.00242114	331164
Arm fat mass (left)	rs7987928	A	G	0.79963	-0.0178659	0.00297483	331164
Arm fat mass (left)	rs8087074	T	G	0.261119	0.0171828	0.0027223	331164
Arm fat mass (left)	rs811715	A	G	0.475944	-0.0146564	0.00238485	331164
Arm fat mass (left)	rs815163	C	T	0.561603	-0.0166423	0.00239767	331164
Arm fat mass (left)	rs8192675	C	T	0.287375	0.0175917	0.00262588	331164
Arm fat mass (left)	rs846545	C	T	0.420316	-0.0150604	0.00241595	331164
Arm fat mass (left)	rs854917	T	C	0.738006	-0.0169656	0.0027202	331164
Arm fat mass (left)	rs862320	T	C	0.410152	-0.0203216	0.00242357	331164
Arm fat mass (left)	rs869400	G	T	0.815827	0.0241917	0.00307816	331164
Arm fat mass (left)	rs879620	T	C	0.615276	0.0260486	0.00245536	331164
Arm fat mass (left)	rs9320823	C	T	0.601901	0.0186816	0.00243523	331164
Arm fat mass (left)	rs935166	A	G	0.506935	-0.0158612	0.00238062	331164
Arm fat mass (left)	rs9378684	T	C	0.200727	0.0164057	0.00299653	331164
Arm fat mass (left)	rs9463511	A	G	0.297029	-0.0144839	0.00260527	331164
Arm fat mass (left)	rs9496567	A	G	0.242376	0.0154227	0.00278226	331164
Arm fat mass (left)	rs9515455	A	G	0.416606	0.0149229	0.00242724	331164
Arm fat mass (left)	rs9549099	C	T	0.264093	0.0157398	0.00270611	331164
Arm fat mass (left)	rs9688977	C	T	0.146486	0.0239351	0.00337557	331164
Arm fat mass (left)	rs9847186	A	G	0.427737	-0.0148395	0.00241102	331164
Arm fat mass (left)	rs9861443	C	A	0.713659	0.0153187	0.00264943	331164

## Sheet: Trunk fat mass
The details of the genetic variants associated with trunk fat mass
Exposure	SNP	Effect_allele	Other_allele	EAF	Beta	Beta.se	Sample.Size
Trunk fat mass	rs10100245	A	G	0.56644	0.0203736	0.00246648	331093
Trunk fat mass	rs1013293	A	G	0.433339	-0.0198398	0.00247739	331093
Trunk fat mass	rs10172196	A	G	0.304839	0.0204441	0.00266452	331093
Trunk fat mass	rs1017529	A	C	0.178559	0.0186954	0.00325838	331093
Trunk fat mass	rs10237306	T	G	0.380218	0.0171624	0.00251814	331093
Trunk fat mass	rs10264581	A	G	0.938556	-0.0297508	0.00509109	331093
Trunk fat mass	rs10269774	A	G	0.323543	0.0207082	0.00261514	331093
Trunk fat mass	rs10423928	A	T	0.19349	-0.0299426	0.00308562	331093
Trunk fat mass	rs10499014	G	C	0.26787	-0.0152546	0.00278013	331093
Trunk fat mass	rs10756714	G	A	0.444794	-0.0234869	0.00246405	331093
Trunk fat mass	rs10756798	T	C	0.645026	-0.0182105	0.00255692	331093
Trunk fat mass	rs10760724	C	T	0.473935	0.0145723	0.0024475	331093
Trunk fat mass	rs10830566	G	A	0.278192	-0.0155068	0.00272979	331093
Trunk fat mass	rs10863753	G	A	0.383029	-0.0141556	0.00251145	331093
Trunk fat mass	rs10915846	A	G	0.271521	-0.0158924	0.00275338	331093
Trunk fat mass	rs10938398	A	G	0.433341	0.0259939	0.00247466	331093
Trunk fat mass	rs10999460	T	C	0.265951	0.0185387	0.00277787	331093
Trunk fat mass	rs11012732	G	A	0.331106	0.0228848	0.0026001	331093
Trunk fat mass	rs11023199	G	A	0.353524	-0.0144189	0.00256258	331093
Trunk fat mass	rs11030119	A	G	0.308813	0.0302935	0.0026475	331093
Trunk fat mass	rs11042030	C	T	0.274009	-0.0194142	0.00274401	331093
Trunk fat mass	rs11043764	T	A	0.27404	0.0153201	0.00275386	331093
Trunk fat mass	rs11135450	G	A	0.668877	0.0160659	0.00260626	331093
Trunk fat mass	rs11150745	G	A	0.319489	-0.0188464	0.00262566	331093
Trunk fat mass	rs11205303	C	T	0.409126	0.0299596	0.00248805	331093
Trunk fat mass	rs112646560	T	C	0.217529	0.0191008	0.00298861	331093
Trunk fat mass	rs11538	G	A	0.172127	0.0177011	0.00323649	331093
Trunk fat mass	rs11603783	C	T	0.24665	0.0178885	0.00285559	331093
Trunk fat mass	rs11642015	T	C	0.40236	0.0582516	0.00249201	331093
Trunk fat mass	rs11742930	T	C	0.566428	0.0159735	0.00247196	331093
Trunk fat mass	rs117632017	A	G	0.0391416	0.0387852	0.00656206	331093
Trunk fat mass	rs11766945	A	G	0.20101	-0.0173275	0.0030714	331093
Trunk fat mass	rs11779446	G	A	0.160521	-0.0226289	0.00333869	331093
Trunk fat mass	rs11782074	T	G	0.385641	0.0149191	0.00255138	331093
Trunk fat mass	rs11782341	G	A	0.188513	0.018657	0.00314846	331093
Trunk fat mass	rs1182199	A	C	0.305066	-0.0281737	0.00265629	331093
Trunk fat mass	rs11856579	A	G	0.268192	-0.0161607	0.00275954	331093
Trunk fat mass	rs11917068	C	T	0.279127	-0.0158352	0.00272615	331093
Trunk fat mass	rs12103006	G	A	0.570767	0.0191801	0.00247455	331093
Trunk fat mass	rs12144626	C	T	0.581821	-0.0147991	0.00248786	331093
Trunk fat mass	rs1218824	A	G	0.66205	0.0172478	0.00258504	331093
Trunk fat mass	rs12213070	A	G	0.34721	-0.016242	0.00256582	331093
Trunk fat mass	rs12330631	T	C	0.367113	-0.0151101	0.00254141	331093
Trunk fat mass	rs12339822	G	A	0.5432	0.0155632	0.00246485	331093
Trunk fat mass	rs12367809	T	C	0.368275	0.0289442	0.00254543	331093
Trunk fat mass	rs12459368	G	A	0.267065	-0.0177392	0.00275756	331093
Trunk fat mass	rs12475388	A	G	0.486748	-0.0167396	0.00245811	331093
Trunk fat mass	rs12616638	G	A	0.416094	-0.0153277	0.00249766	331093
Trunk fat mass	rs12619178	T	C	0.402922	-0.016171	0.00249225	331093
Trunk fat mass	rs12679106	T	G	0.711341	-0.0246557	0.00271213	331093
Trunk fat mass	rs12724928	C	T	0.205376	-0.0208655	0.00302346	331093
Trunk fat mass	rs12877270	A	G	0.43845	0.0141925	0.00248298	331093
Trunk fat mass	rs12890931	G	T	0.363463	0.0139702	0.00255697	331093
Trunk fat mass	rs12901071	G	A	0.334743	0.0173426	0.00261448	331093
Trunk fat mass	rs12926311	C	G	0.355425	-0.0159611	0.00256215	331093
Trunk fat mass	rs12974458	T	C	0.543884	0.0135623	0.00246163	331093
Trunk fat mass	rs12992672	A	G	0.828635	0.0413822	0.0032396	331093
Trunk fat mass	rs13067187	A	G	0.142056	-0.0225872	0.00355757	331093
Trunk fat mass	rs13135092	G	A	0.0832342	0.042924	0.00445413	331093
Trunk fat mass	rs13156484	A	G	0.470873	-0.0156094	0.00247252	331093
Trunk fat mass	rs13191298	G	A	0.120608	0.0205316	0.00375803	331093
Trunk fat mass	rs13333747	C	T	0.181958	-0.0245304	0.0031835	331093
Trunk fat mass	rs13340461	T	C	0.272852	0.018194	0.00275058	331093
Trunk fat mass	rs13416004	T	C	0.409601	-0.0164507	0.00248376	331093
Trunk fat mass	rs1427325	A	C	0.693527	0.0174399	0.00265126	331093
Trunk fat mass	rs143384	G	A	0.402796	0.0189935	0.00249056	331093
Trunk fat mass	rs1470050	T	A	0.312281	0.0145911	0.0026422	331093
Trunk fat mass	rs147451284	G	C	0.0520093	-0.0307509	0.00552304	331093
Trunk fat mass	rs1477290	C	T	0.135362	0.0320122	0.003601	331093
Trunk fat mass	rs1491905	C	T	0.506315	-0.0134174	0.00244518	331093
Trunk fat mass	rs1503527	T	C	0.479717	0.0157002	0.00244671	331093
Trunk fat mass	rs154001	T	C	0.676394	0.0150219	0.00261283	331093
Trunk fat mass	rs1568489	G	A	0.574397	0.0167161	0.00247958	331093
Trunk fat mass	rs1627536	T	A	0.276337	0.0151525	0.00274043	331093
Trunk fat mass	rs1652376	T	G	0.464221	-0.0227314	0.00245177	331093
Trunk fat mass	rs1653892	C	T	0.69557	-0.0166792	0.00267651	331093
Trunk fat mass	rs16880854	A	G	0.168441	0.0340852	0.00326888	331093
Trunk fat mass	rs16934748	C	T	0.151594	0.0189319	0.00340968	331093
Trunk fat mass	rs16951304	C	T	0.206692	-0.0269645	0.00301503	331093
Trunk fat mass	rs17024393	C	T	0.0257993	0.0641177	0.00773944	331093
Trunk fat mass	rs17055384	T	C	0.183659	-0.0175226	0.00316926	331093
Trunk fat mass	rs17218879	G	C	0.336885	0.01418	0.00259634	331093
Trunk fat mass	rs1724551	A	G	0.512128	-0.0156093	0.00246733	331093
Trunk fat mass	rs17265513	C	T	0.199974	0.0182352	0.00305582	331093
Trunk fat mass	rs17522122	T	G	0.470316	0.0164367	0.00245777	331093
Trunk fat mass	rs17698176	G	T	0.22909	0.0177899	0.00293517	331093
Trunk fat mass	rs17770336	T	C	0.323821	0.0219079	0.00260855	331093
Trunk fat mass	rs1782508	G	C	0.656325	-0.0158567	0.00257062	331093
Trunk fat mass	rs1927626	T	C	0.936314	0.0293807	0.00501523	331093
Trunk fat mass	rs1964599	T	C	0.343712	-0.0210516	0.00262997	331093
Trunk fat mass	rs2002023	T	C	0.407707	0.0146636	0.00249189	331093
Trunk fat mass	rs2012027	T	C	0.714415	-0.0191903	0.00272572	331093
Trunk fat mass	rs2016469	A	G	0.373695	0.0146	0.00254721	331093
Trunk fat mass	rs2172131	C	T	0.580636	-0.0160838	0.00247867	331093
Trunk fat mass	rs217667	T	C	0.250549	0.0169572	0.00282796	331093
Trunk fat mass	rs2181375	G	A	0.598633	0.0201529	0.00249269	331093
Trunk fat mass	rs2216931	A	C	0.661679	0.0176539	0.00258884	331093
Trunk fat mass	rs2243928	G	C	0.647078	-0.0166809	0.00258942	331093
Trunk fat mass	rs2287214	G	A	0.397832	0.0199544	0.00249771	331093
Trunk fat mass	rs2289379	T	C	0.394972	-0.0159087	0.00250949	331093
Trunk fat mass	rs2306593	T	C	0.488522	-0.0159226	0.00244994	331093
Trunk fat mass	rs2307111	C	T	0.393183	-0.0260006	0.002506	331093
Trunk fat mass	rs2370982	T	C	0.215336	0.0281867	0.00299759	331093
Trunk fat mass	rs2371767	C	G	0.273109	0.016595	0.00274752	331093
Trunk fat mass	rs2374947	G	A	0.760979	0.0159516	0.00287951	331093
Trunk fat mass	rs241460	G	A	0.68187	-0.0211752	0.00262074	331093
Trunk fat mass	rs2439823	G	A	0.547705	0.0189486	0.0024626	331093
Trunk fat mass	rs245775	G	A	0.728826	0.0205663	0.00275262	331093
Trunk fat mass	rs2482704	T	G	0.423422	-0.0142578	0.00247458	331093
Trunk fat mass	rs2494196	A	C	0.287662	0.0261787	0.00270068	331093
Trunk fat mass	rs2500406	C	A	0.668887	-0.0180378	0.00259606	331093
Trunk fat mass	rs252749	A	G	0.246565	-0.0217407	0.00283079	331093
Trunk fat mass	rs2678204	G	T	0.341813	0.0228986	0.00258052	331093
Trunk fat mass	rs2744965	T	C	0.139326	0.0508035	0.00352669	331093
Trunk fat mass	rs274677	C	T	0.671424	-0.0145047	0.00259908	331093
Trunk fat mass	rs28366156	C	T	0.131356	-0.0289927	0.00361937	331093
Trunk fat mass	rs28636067	A	G	0.129916	0.0215505	0.00364257	331093
Trunk fat mass	rs2869950	T	C	0.377865	-0.0163404	0.00259527	331093
Trunk fat mass	rs287834	C	T	0.522482	-0.0141157	0.0024616	331093
Trunk fat mass	rs2954021	G	A	0.505955	0.0177106	0.00244618	331093
Trunk fat mass	rs2979655	G	T	0.158642	0.0188075	0.00334948	331093
Trunk fat mass	rs314279	A	C	0.883747	-0.0278867	0.00382403	331093
Trunk fat mass	rs33503	A	G	0.806012	-0.017878	0.00309189	331093
Trunk fat mass	rs34045288	T	C	0.335903	0.0221859	0.00259057	331093
Trunk fat mass	rs35060985	A	G	0.316828	0.0229969	0.00263303	331093
Trunk fat mass	rs35344761	A	C	0.121763	-0.025206	0.00376621	331093
Trunk fat mass	rs35537311	T	C	0.38988	-0.0138059	0.00250938	331093
Trunk fat mass	rs3730071	A	C	0.030313	-0.0430392	0.00712997	331093
Trunk fat mass	rs3803286	G	A	0.666379	-0.0188977	0.00259044	331093
Trunk fat mass	rs3814883	T	C	0.483348	0.0266481	0.00245463	331093
Trunk fat mass	rs3817428	G	C	0.267231	-0.0244065	0.00276085	331093
Trunk fat mass	rs3853252	A	G	0.455566	0.0158319	0.00246487	331093
Trunk fat mass	rs40071	C	T	0.179293	-0.0179845	0.00319419	331093
Trunk fat mass	rs4253755	A	G	0.12869	0.0209872	0.00367219	331093
Trunk fat mass	rs4477562	T	C	0.128516	0.0267829	0.00367986	331093
Trunk fat mass	rs4482463	A	C	0.924181	-0.0304338	0.00462815	331093
Trunk fat mass	rs4549080	T	C	0.341009	0.0154078	0.00257971	331093
Trunk fat mass	rs4673617	T	C	0.271641	0.0156167	0.00275749	331093
Trunk fat mass	rs4709745	C	T	0.305441	0.0175424	0.00265412	331093
Trunk fat mass	rs4718964	T	G	0.412194	0.0185046	0.00249021	331093
Trunk fat mass	rs4722398	T	C	0.135663	0.0216838	0.00355986	331093
Trunk fat mass	rs4757144	A	G	0.593047	0.0141308	0.00248925	331093
Trunk fat mass	rs477895	T	C	0.836978	0.0184268	0.00330451	331093
Trunk fat mass	rs4790841	T	C	0.154867	-0.0304892	0.00338736	331093
Trunk fat mass	rs4804312	C	T	0.443837	-0.0144718	0.0024671	331093
Trunk fat mass	rs4821764	A	G	0.581428	-0.021426	0.00247936	331093
Trunk fat mass	rs4864201	C	T	0.6533	-0.0148246	0.00256643	331093
Trunk fat mass	rs4876611	G	A	0.715809	0.0229107	0.00271331	331093
Trunk fat mass	rs4900471	A	G	0.710361	-0.0156296	0.00270715	331093
Trunk fat mass	rs4958702	C	T	0.573675	-0.0156998	0.00247017	331093
Trunk fat mass	rs4981693	A	G	0.772734	0.021723	0.00292179	331093
Trunk fat mass	rs543874	G	A	0.207808	0.0413866	0.00301062	331093
Trunk fat mass	rs55637757	T	C	0.133438	-0.0267751	0.00365478	331093
Trunk fat mass	rs55714539	C	A	0.342691	0.0238556	0.00259252	331093
Trunk fat mass	rs55726687	A	G	0.211138	0.0207771	0.00299461	331093
Trunk fat mass	rs56254492	T	C	0.300587	0.015784	0.00267952	331093
Trunk fat mass	rs56288810	G	A	0.213892	0.0192099	0.00299664	331093
Trunk fat mass	rs56361700	C	T	0.058679	0.0338028	0.00522888	331093
Trunk fat mass	rs57636386	C	T	0.0834151	-0.0392736	0.00442943	331093
Trunk fat mass	rs58862095	T	C	0.419757	-0.0180948	0.00248365	331093
Trunk fat mass	rs59066241	G	T	0.118268	0.0231827	0.00380419	331093
Trunk fat mass	rs59738707	A	G	0.127902	-0.0210807	0.00367876	331093
Trunk fat mass	rs6029180	G	A	0.327231	0.0150341	0.00263361	331093
Trunk fat mass	rs60898782	A	G	0.2024	0.0185828	0.00306158	331093
Trunk fat mass	rs6135562	C	T	0.079505	-0.0249014	0.00451738	331093
Trunk fat mass	rs61813293	T	G	0.142947	0.0199493	0.00348798	331093
Trunk fat mass	rs61871615	T	C	0.0905228	-0.0270614	0.00445122	331093
Trunk fat mass	rs62025831	C	T	0.281807	-0.0289272	0.00272114	331093
Trunk fat mass	rs62104483	A	G	0.329506	0.0235599	0.00260379	331093
Trunk fat mass	rs62106258	C	T	0.0484669	-0.0781999	0.00569425	331093
Trunk fat mass	rs62190394	T	C	0.314593	0.0208924	0.00263616	331093
Trunk fat mass	rs62246314	A	G	0.101276	0.02491	0.00405265	331093
Trunk fat mass	rs62261725	G	A	0.327437	-0.0203956	0.00260943	331093
Trunk fat mass	rs62396185	C	G	0.256464	-0.0431315	0.00280371	331093
Trunk fat mass	rs62407569	G	A	0.276206	0.0167185	0.00273884	331093
Trunk fat mass	rs6486057	A	T	0.414361	0.0137009	0.00248616	331093
Trunk fat mass	rs6545714	A	G	0.601551	-0.021437	0.00250055	331093
Trunk fat mass	rs6549970	T	C	0.543941	0.0150253	0.00245315	331093
Trunk fat mass	rs6567160	C	T	0.234055	0.0445219	0.00288563	331093
Trunk fat mass	rs6575340	A	G	0.637416	0.0189898	0.00254865	331093
Trunk fat mass	rs6598540	G	A	0.27654	-0.018699	0.00273354	331093
Trunk fat mass	rs66679256	T	C	0.446142	0.0201411	0.00246471	331093
Trunk fat mass	rs6696828	C	G	0.306109	0.0151013	0.00265003	331093
Trunk fat mass	rs6717858	C	T	0.403398	0.0219987	0.00249504	331093
Trunk fat mass	rs67536595	T	C	0.185479	-0.0175743	0.00314328	331093
Trunk fat mass	rs67913249	G	C	0.343536	-0.0142626	0.00258388	331093
Trunk fat mass	rs6840236	C	T	0.461578	0.0158429	0.00245812	331093
Trunk fat mass	rs6861649	C	T	0.607485	0.0162511	0.00251306	331093
Trunk fat mass	rs6948959	A	G	0.743925	-0.0180817	0.00281612	331093
Trunk fat mass	rs6973656	G	A	0.396582	0.0158104	0.00249606	331093
Trunk fat mass	rs704061	C	T	0.452703	0.0197891	0.00245726	331093
Trunk fat mass	rs7080838	T	C	0.568851	0.0153599	0.00247579	331093
Trunk fat mass	rs7094644	A	G	0.674176	0.0160225	0.00265676	331093
Trunk fat mass	rs7124681	A	C	0.408057	0.025464	0.00248334	331093
Trunk fat mass	rs713586	C	T	0.489512	0.0243133	0.00244245	331093
Trunk fat mass	rs7167767	A	G	0.651022	0.0140476	0.00256033	331093
Trunk fat mass	rs7171864	A	G	0.660927	0.0192515	0.00259512	331093
Trunk fat mass	rs7193783	C	A	0.649173	-0.0182477	0.0025751	331093
Trunk fat mass	rs7218014	C	T	0.196595	0.0328931	0.00308014	331093
Trunk fat mass	rs7238896	G	A	0.140717	0.0205593	0.00353515	331093
Trunk fat mass	rs7258722	A	T	0.405443	-0.0175614	0.00249848	331093
Trunk fat mass	rs7259070	C	T	0.599006	0.0170325	0.00251776	331093
Trunk fat mass	rs72718281	T	C	0.371439	0.0195118	0.00253006	331093
Trunk fat mass	rs72755233	A	G	0.112887	-0.031407	0.00385878	331093
Trunk fat mass	rs72820274	A	G	0.41876	0.014022	0.00248242	331093
Trunk fat mass	rs72917533	C	T	0.186273	-0.0183025	0.00314896	331093
Trunk fat mass	rs72976986	A	G	0.191187	-0.0192322	0.0031424	331093
Trunk fat mass	rs72995085	C	T	0.177337	-0.0195183	0.00321189	331093
Trunk fat mass	rs73041988	G	T	0.16616	-0.0231742	0.00328739	331093
Trunk fat mass	rs7305790	C	A	0.277891	0.0160142	0.00273254	331093
Trunk fat mass	rs7313748	T	C	0.28978	-0.0165222	0.00268853	331093
Trunk fat mass	rs73142879	T	C	0.192167	-0.0238049	0.00311302	331093
Trunk fat mass	rs73175572	G	A	0.112113	0.0217672	0.00392077	331093
Trunk fat mass	rs73213484	T	A	0.139056	-0.0219035	0.00353536	331093
Trunk fat mass	rs7442885	G	C	0.210104	-0.0215256	0.00300894	331093
Trunk fat mass	rs7460093	A	G	0.535506	0.0138879	0.00247275	331093
Trunk fat mass	rs750090	C	T	0.356153	-0.01477	0.00258041	331093
Trunk fat mass	rs75412871	T	C	0.0527863	-0.0314858	0.00547441	331093
Trunk fat mass	rs75641275	C	A	0.143946	0.0201395	0.00348336	331093
Trunk fat mass	rs756717	A	G	0.398859	-0.0147723	0.00252606	331093
Trunk fat mass	rs7600835	A	G	0.346889	-0.015548	0.0026063	331093
Trunk fat mass	rs76040172	A	G	0.0544397	-0.0388466	0.00540487	331093
Trunk fat mass	rs7613261	T	A	0.204563	0.0231104	0.003037	331093
Trunk fat mass	rs76345589	G	C	0.0672244	-0.0316618	0.00490105	331093
Trunk fat mass	rs7649970	T	C	0.120866	0.0339822	0.00374275	331093
Trunk fat mass	rs768023	A	G	0.628564	0.0211726	0.00252936	331093
Trunk fat mass	rs7696324	A	G	0.317803	0.0174012	0.00262531	331093
Trunk fat mass	rs7697556	C	T	0.52566	-0.0144678	0.0024477	331093
Trunk fat mass	rs7933085	G	A	0.509195	0.0152364	0.00245787	331093
Trunk fat mass	rs79535757	T	A	0.00819546	-0.0789153	0.0138438	331093
Trunk fat mass	rs7959830	T	G	0.410597	-0.0176809	0.00248715	331093
Trunk fat mass	rs7987928	A	G	0.79963	-0.0205849	0.003056	331093
Trunk fat mass	rs8087074	T	G	0.261119	0.0171411	0.00279665	331093
Trunk fat mass	rs815163	C	T	0.561603	-0.0146264	0.00246319	331093
Trunk fat mass	rs8178882	T	C	0.0874884	0.0237953	0.00434598	331093
Trunk fat mass	rs846545	C	T	0.420316	-0.0136381	0.00248188	331093
Trunk fat mass	rs854917	T	C	0.738006	-0.0164194	0.00279449	331093
Trunk fat mass	rs862320	T	C	0.410152	-0.0185287	0.00248979	331093
Trunk fat mass	rs879620	T	C	0.615276	0.0268714	0.00252242	331093
Trunk fat mass	rs882378	C	A	0.309371	0.0149333	0.00265368	331093
Trunk fat mass	rs952227	G	A	0.673163	-0.0160335	0.00260796	331093
Trunk fat mass	rs9584855	G	T	0.290103	-0.0160128	0.00269145	331093
Trunk fat mass	rs962554	C	T	0.284371	-0.0180333	0.00272676	331093
Trunk fat mass	rs9814633	A	G	0.343948	0.0160836	0.00257684	331093
Trunk fat mass	rs9816948	T	A	0.265882	-0.0178821	0.00278004	331093
Trunk fat mass	rs9861443	C	A	0.713659	0.0159594	0.00272172	331093
Trunk fat mass	rs9964122	G	A	0.24998	0.0154046	0.00282233	331093
