# Supplementary material for: Identifying effects of genetic obesity exposure on leukocyte telomere length using Mendelian randomization
Source: PeerJ. 2023 Mar 21;11:e15085. doi: 10.7717/peerj.15085 (PMC10038084; doi:10.7717/peerj.15085)
Supplement: File S2 [file peerj-11-15085-s002.xlsx]

## Sheet: BMI
Leave-one-out analysis for body mass index on telomere length
Exposure	Outcome	samplesize	SNP	b	se	p
Body mass index (BMI)	telomere length	472174	rs10100245	-0.0435274	0.00828061	1.46784e-07
Body mass index (BMI)	telomere length	472174	rs10185199	-0.0444191	0.00823545	6.90409e-08
Body mass index (BMI)	telomere length	472174	rs10187101	-0.042788	0.00820129	1.81616e-07
Body mass index (BMI)	telomere length	472174	rs10404726	-0.042977	0.00825436	1.9235e-07
Body mass index (BMI)	telomere length	472174	rs10465231	-0.0438109	0.00827462	1.19269e-07
Body mass index (BMI)	telomere length	472174	rs1064213	-0.0435856	0.0082735	1.37842e-07
Body mass index (BMI)	telomere length	472174	rs10749233	-0.0432699	0.00826054	1.62202e-07
Body mass index (BMI)	telomere length	472174	rs10788493	-0.0440774	0.00825474	9.31295e-08
Body mass index (BMI)	telomere length	472174	rs10803762	-0.0438503	0.0082695	1.14127e-07
Body mass index (BMI)	telomere length	472174	rs10805383	-0.04346	0.00827181	1.48835e-07
Body mass index (BMI)	telomere length	472174	rs10865612	-0.0442224	0.0082739	9.05125e-08
Body mass index (BMI)	telomere length	472174	rs10898330	-0.0440719	0.00825739	9.43595e-08
Body mass index (BMI)	telomere length	472174	rs10938397	-0.0443703	0.00828992	8.68369e-08
Body mass index (BMI)	telomere length	472174	rs10995427	-0.0441225	0.00825921	9.1818e-08
Body mass index (BMI)	telomere length	472174	rs11012732	-0.0449357	0.0082243	4.66121e-08
Body mass index (BMI)	telomere length	472174	rs11078883	-0.0440617	0.00826031	9.59985e-08
Body mass index (BMI)	telomere length	472174	rs11084554	-0.0436251	0.00827272	1.33937e-07
Body mass index (BMI)	telomere length	472174	rs11099020	-0.0443488	0.00823224	7.15585e-08
Body mass index (BMI)	telomere length	472174	rs11150745	-0.0438577	0.00827838	1.17164e-07
Body mass index (BMI)	telomere length	472174	rs111640872	-0.0449119	0.00819875	4.30409e-08
Body mass index (BMI)	telomere length	472174	rs11223641	-0.0435191	0.00826675	1.40683e-07
Body mass index (BMI)	telomere length	472174	rs112520079	-0.0448273	0.00817918	4.23728e-08
Body mass index (BMI)	telomere length	472174	rs11264489	-0.0436197	0.00827006	1.33188e-07
Body mass index (BMI)	telomere length	472174	rs112693590	-0.0436847	0.00827077	1.27903e-07
Body mass index (BMI)	telomere length	472174	rs1127100	-0.0435975	0.00827305	1.36558e-07
Body mass index (BMI)	telomere length	472174	rs113182412	-0.0440861	0.00825559	9.28702e-08
Body mass index (BMI)	telomere length	472174	rs113230003	-0.0437321	0.00827605	1.26275e-07
Body mass index (BMI)	telomere length	472174	rs113603865	-0.0426662	0.00819073	1.89772e-07
Body mass index (BMI)	telomere length	472174	rs11515071	-0.0438467	0.00828332	1.20083e-07
Body mass index (BMI)	telomere length	472174	rs11642015	-0.0425163	0.00850269	5.72295e-07
Body mass index (BMI)	telomere length	472174	rs11650012	-0.0437994	0.00826991	1.18218e-07
Body mass index (BMI)	telomere length	472174	rs11655587	-0.0439543	0.00827485	1.08551e-07
Body mass index (BMI)	telomere length	472174	rs11742930	-0.0441369	0.00825178	8.85541e-08
Body mass index (BMI)	telomere length	472174	rs11757278	-0.0440243	0.00826138	9.87931e-08
Body mass index (BMI)	telomere length	472174	rs11761411	-0.0441299	0.00824784	8.77199e-08
Body mass index (BMI)	telomere length	472174	rs117632017	-0.0440297	0.00825744	9.70714e-08
Body mass index (BMI)	telomere length	472174	rs11782074	-0.0437806	0.00827012	1.19784e-07
Body mass index (BMI)	telomere length	472174	rs11856579	-0.0429705	0.00824222	1.85345e-07
Body mass index (BMI)	telomere length	472174	rs12024554	-0.0435208	0.00826788	1.41083e-07
Body mass index (BMI)	telomere length	472174	rs12140153	-0.043889	0.00827466	1.13276e-07
Body mass index (BMI)	telomere length	472174	rs12144626	-0.0437567	0.0082753	1.23914e-07
Body mass index (BMI)	telomere length	472174	rs12477385	-0.0429583	0.00822392	1.75499e-07
Body mass index (BMI)	telomere length	472174	rs12479357	-0.0434637	0.00827257	1.48864e-07
Body mass index (BMI)	telomere length	472174	rs12614861	-0.0433978	0.00826353	1.50676e-07
Body mass index (BMI)	telomere length	472174	rs12622280	-0.0433815	0.00826095	1.50948e-07
Body mass index (BMI)	telomere length	472174	rs12662900	-0.0432743	0.00825777	1.60196e-07
Body mass index (BMI)	telomere length	472174	rs12679106	-0.0438866	0.00827822	1.14887e-07
Body mass index (BMI)	telomere length	472174	rs1286138	-0.0439029	0.00827243	1.1136e-07
Body mass index (BMI)	telomere length	472174	rs12877270	-0.0443188	0.008247	7.70417e-08
Body mass index (BMI)	telomere length	472174	rs12881629	-0.0440799	0.00825303	9.24055e-08
Body mass index (BMI)	telomere length	472174	rs12885458	-0.0434166	0.00826733	1.50791e-07
Body mass index (BMI)	telomere length	472174	rs1296328	-0.0437486	0.0082783	1.25886e-07
Body mass index (BMI)	telomere length	472174	rs12977259	-0.043862	0.0082689	1.13012e-07
Body mass index (BMI)	telomere length	472174	rs12992672	-0.0436724	0.00833202	1.59263e-07
Body mass index (BMI)	telomere length	472174	rs13047416	-0.0439005	0.00826522	1.08745e-07
Body mass index (BMI)	telomere length	472174	rs13062093	-0.0425941	0.00818679	1.96328e-07
Body mass index (BMI)	telomere length	472174	rs13076052	-0.0435376	0.00826923	1.40178e-07
Body mass index (BMI)	telomere length	472174	rs13135092	-0.0438721	0.00829584	1.23359e-07
Body mass index (BMI)	telomere length	472174	rs13174863	-0.0431032	0.0082537	1.76722e-07
Body mass index (BMI)	telomere length	472174	rs1320903	-0.0437292	0.00828193	1.29128e-07
Body mass index (BMI)	telomere length	472174	rs1327259	-0.0435525	0.00826867	1.38542e-07
Body mass index (BMI)	telomere length	472174	rs1342391	-0.0435776	0.00827138	1.37555e-07
Body mass index (BMI)	telomere length	472174	rs13427822	-0.0432475	0.00826356	1.66314e-07
Body mass index (BMI)	telomere length	472174	rs1411432	-0.04369	0.00827984	1.31551e-07
Body mass index (BMI)	telomere length	472174	rs1477290	-0.0441067	0.00828106	1.00279e-07
Body mass index (BMI)	telomere length	472174	rs1582931	-0.044191	0.00824946	8.46918e-08
Body mass index (BMI)	telomere length	472174	rs16846140	-0.0439864	0.00826566	1.02865e-07
Body mass index (BMI)	telomere length	472174	rs16916303	-0.0435486	0.00826856	1.38846e-07
Body mass index (BMI)	telomere length	472174	rs16975459	-0.0440718	0.00826243	9.60721e-08
Body mass index (BMI)	telomere length	472174	rs17014332	-0.0432283	0.00825253	1.62166e-07
Body mass index (BMI)	telomere length	472174	rs17024393	-0.0432548	0.00827575	1.72566e-07
Body mass index (BMI)	telomere length	472174	rs17058884	-0.0435724	0.00826931	1.37039e-07
Body mass index (BMI)	telomere length	472174	rs17085463	-0.0436634	0.0082709	1.29775e-07
Body mass index (BMI)	telomere length	472174	rs17149254	-0.0431695	0.00826258	1.74436e-07
Body mass index (BMI)	telomere length	472174	rs17342242	-0.0434079	0.0082616	1.48683e-07
Body mass index (BMI)	telomere length	472174	rs17399739	-0.0434404	0.00826358	1.46546e-07
Body mass index (BMI)	telomere length	472174	rs17716502	-0.0435693	0.00827569	1.4039e-07
Body mass index (BMI)	telomere length	472174	rs1788808	-0.0438691	0.00827593	1.15291e-07
Body mass index (BMI)	telomere length	472174	rs1805123	-0.043703	0.00827399	1.27794e-07
Body mass index (BMI)	telomere length	472174	rs1884897	-0.043661	0.00828205	1.35123e-07
Body mass index (BMI)	telomere length	472174	rs1901241	-0.0440181	0.00826074	9.89809e-08
Body mass index (BMI)	telomere length	472174	rs1919243	-0.0443261	0.00822818	7.15995e-08
Body mass index (BMI)	telomere length	472174	rs1941706	-0.0440611	0.00825707	9.49338e-08
Body mass index (BMI)	telomere length	472174	rs1949204	-0.0437904	0.0082706	1.19204e-07
Body mass index (BMI)	telomere length	472174	rs2035806	-0.0436049	0.00827423	1.36452e-07
Body mass index (BMI)	telomere length	472174	rs2046002	-0.0434384	0.00826408	1.46987e-07
Body mass index (BMI)	telomere length	472174	rs2135745	-0.0432063	0.00824986	1.63015e-07
Body mass index (BMI)	telomere length	472174	rs2155869	-0.0434487	0.00826587	1.46906e-07
Body mass index (BMI)	telomere length	472174	rs217672	-0.0444067	0.00822068	6.59629e-08
Body mass index (BMI)	telomere length	472174	rs2192649	-0.0435082	0.008267	1.41814e-07
Body mass index (BMI)	telomere length	472174	rs2234458	-0.0441199	0.00827135	9.60405e-08
Body mass index (BMI)	telomere length	472174	rs2253310	-0.043551	0.00827382	1.41174e-07
Body mass index (BMI)	telomere length	472174	rs2292238	-0.0437147	0.00827614	1.27771e-07
Body mass index (BMI)	telomere length	472174	rs2307111	-0.0446944	0.00827481	6.61739e-08
Body mass index (BMI)	telomere length	472174	rs2318543	-0.0435653	0.00827259	1.39257e-07
Body mass index (BMI)	telomere length	472174	rs2384054	-0.0450816	0.00828879	5.36195e-08
Body mass index (BMI)	telomere length	472174	rs2398861	-0.0445566	0.00823983	6.39232e-08
Body mass index (BMI)	telomere length	472174	rs241460	-0.043229	0.00826785	1.70824e-07
Body mass index (BMI)	telomere length	472174	rs2425857	-0.0439775	0.00826172	1.02043e-07
Body mass index (BMI)	telomere length	472174	rs2439823	-0.0446443	0.00824484	6.13519e-08
Body mass index (BMI)	telomere length	472174	rs2450445	-0.043496	0.00826812	1.43519e-07
Body mass index (BMI)	telomere length	472174	rs245775	-0.0447233	0.00821176	5.14431e-08
Body mass index (BMI)	telomere length	472174	rs2470392	-0.0435919	0.00826915	1.35217e-07
Body mass index (BMI)	telomere length	472174	rs2474898	-0.0438689	0.00826793	1.12111e-07
Body mass index (BMI)	telomere length	472174	rs2482704	-0.0433214	0.00825626	1.54516e-07
Body mass index (BMI)	telomere length	472174	rs2606228	-0.0440619	0.00825941	9.56726e-08
Body mass index (BMI)	telomere length	472174	rs2616192	-0.0435864	0.00826864	1.35471e-07
Body mass index (BMI)	telomere length	472174	rs2678204	-0.0427078	0.00826827	2.40088e-07
Body mass index (BMI)	telomere length	472174	rs2711111	-0.0440535	0.00825872	9.59734e-08
Body mass index (BMI)	telomere length	472174	rs2725371	-0.042668	0.008198	1.94326e-07
Body mass index (BMI)	telomere length	472174	rs273505	-0.0438651	0.00827669	1.15912e-07
Body mass index (BMI)	telomere length	472174	rs28366156	-0.0426124	0.00822083	2.17807e-07
Body mass index (BMI)	telomere length	472174	rs28447555	-0.0432822	0.00825398	1.57304e-07
Body mass index (BMI)	telomere length	472174	rs28489620	-0.0436226	0.00826959	1.32712e-07
Body mass index (BMI)	telomere length	472174	rs2861685	-0.0442749	0.0082543	8.14651e-08
Body mass index (BMI)	telomere length	472174	rs286818	-0.0438397	0.00828429	1.21046e-07
Body mass index (BMI)	telomere length	472174	rs2962082	-0.0438853	0.0082665	1.10341e-07
Body mass index (BMI)	telomere length	472174	rs2975693	-0.043788	0.00827167	1.19847e-07
Body mass index (BMI)	telomere length	472174	rs34045288	-0.0447282	0.00825488	6.01368e-08
Body mass index (BMI)	telomere length	472174	rs34236292	-0.0437678	0.00826951	1.20548e-07
Body mass index (BMI)	telomere length	472174	rs34361149	-0.0431945	0.00828104	1.82755e-07
Body mass index (BMI)	telomere length	472174	rs34373881	-0.0438056	0.00827132	1.18311e-07
Body mass index (BMI)	telomere length	472174	rs34774377	-0.0436919	0.00827044	1.27155e-07
Body mass index (BMI)	telomere length	472174	rs34811474	-0.0429403	0.00827524	2.11413e-07
Body mass index (BMI)	telomere length	472174	rs34966008	-0.0429192	0.00825033	1.97027e-07
Body mass index (BMI)	telomere length	472174	rs35193668	-0.0437451	0.00827362	1.24136e-07
Body mass index (BMI)	telomere length	472174	rs35483388	-0.0443406	0.00822561	7.02389e-08
Body mass index (BMI)	telomere length	472174	rs35722922	-0.0444948	0.00822282	6.26286e-08
Body mass index (BMI)	telomere length	472174	rs357501	-0.0433789	0.00826376	1.52686e-07
Body mass index (BMI)	telomere length	472174	rs35851183	-0.0428929	0.0082248	1.83744e-07
Body mass index (BMI)	telomere length	472174	rs35882248	-0.0435367	0.00827567	1.43424e-07
Body mass index (BMI)	telomere length	472174	rs36007635	-0.0434527	0.00826479	1.45969e-07
Body mass index (BMI)	telomere length	472174	rs362307	-0.0434373	0.00826935	1.49797e-07
Body mass index (BMI)	telomere length	472174	rs3759584	-0.0434904	0.00827051	1.45244e-07
Body mass index (BMI)	telomere length	472174	rs3803286	-0.0438378	0.00827956	1.19207e-07
Body mass index (BMI)	telomere length	472174	rs3810291	-0.042212	0.0082425	3.03495e-07
Body mass index (BMI)	telomere length	472174	rs3844598	-0.0443391	0.00822635	7.04998e-08
Body mass index (BMI)	telomere length	472174	rs3861879	-0.0439319	0.0082644	1.06192e-07
Body mass index (BMI)	telomere length	472174	rs390192	-0.0435397	0.00827103	1.40863e-07
Body mass index (BMI)	telomere length	472174	rs4246657	-0.0427804	0.00821025	1.88215e-07
Body mass index (BMI)	telomere length	472174	rs4261944	-0.0433886	0.00826401	1.51842e-07
Body mass index (BMI)	telomere length	472174	rs4402589	-0.0441827	0.00829663	1.0074e-07
Body mass index (BMI)	telomere length	472174	rs4467770	-0.0440621	0.00825692	9.48194e-08
Body mass index (BMI)	telomere length	472174	rs4474229	-0.0436228	0.00827279	1.34183e-07
Body mass index (BMI)	telomere length	472174	rs4502882	-0.0437564	0.00827067	1.21946e-07
Body mass index (BMI)	telomere length	472174	rs4595495	-0.0433744	0.00825959	1.50945e-07
Body mass index (BMI)	telomere length	472174	rs4648450	-0.043326	0.00826174	1.56985e-07
Body mass index (BMI)	telomere length	472174	rs4687770	-0.0445358	0.00819184	5.43055e-08
Body mass index (BMI)	telomere length	472174	rs4718964	-0.0435368	0.00826937	1.40321e-07
Body mass index (BMI)	telomere length	472174	rs4776970	-0.0431653	0.00828135	1.86455e-07
Body mass index (BMI)	telomere length	472174	rs4777541	-0.0437002	0.00827513	1.28548e-07
Body mass index (BMI)	telomere length	472174	rs4790841	-0.0437516	0.0082828	1.27629e-07
Body mass index (BMI)	telomere length	472174	rs491711	-0.0439015	0.00826792	1.09714e-07
Body mass index (BMI)	telomere length	472174	rs4921301	-0.0437239	0.00827216	1.25245e-07
Body mass index (BMI)	telomere length	472174	rs4929923	-0.0431722	0.00825611	1.70313e-07
Body mass index (BMI)	telomere length	472174	rs525101	-0.0439447	0.00826896	1.07002e-07
Body mass index (BMI)	telomere length	472174	rs550974	-0.0428622	0.00821747	1.82836e-07
Body mass index (BMI)	telomere length	472174	rs55689274	-0.0439642	0.00826236	1.03188e-07
Body mass index (BMI)	telomere length	472174	rs55726687	-0.0424292	0.00819471	2.24719e-07
Body mass index (BMI)	telomere length	472174	rs55938344	-0.0431589	0.00824288	1.64179e-07
Body mass index (BMI)	telomere length	472174	rs56067609	-0.0437344	0.00827017	1.23517e-07
Body mass index (BMI)	telomere length	472174	rs56161855	-0.0440093	0.00826526	1.0117e-07
Body mass index (BMI)	telomere length	472174	rs56212061	-0.0432022	0.00825197	1.64651e-07
Body mass index (BMI)	telomere length	472174	rs56773984	-0.0434554	0.00826472	1.45676e-07
Body mass index (BMI)	telomere length	472174	rs56803094	-0.0436441	0.00827345	1.32609e-07
Body mass index (BMI)	telomere length	472174	rs57636386	-0.0434096	0.00828712	1.62155e-07
Body mass index (BMI)	telomere length	472174	rs58862095	-0.0441211	0.00828266	9.98908e-08
Body mass index (BMI)	telomere length	472174	rs588660	-0.0439262	0.0082741	1.10302e-07
Body mass index (BMI)	telomere length	472174	rs59104534	-0.0437362	0.00827059	1.23552e-07
Body mass index (BMI)	telomere length	472174	rs5995843	-0.0438608	0.00827294	1.14714e-07
Body mass index (BMI)	telomere length	472174	rs6050446	-0.0440196	0.00826194	9.93035e-08
Body mass index (BMI)	telomere length	472174	rs60654199	-0.0438744	0.0082709	1.12879e-07
Body mass index (BMI)	telomere length	472174	rs60764613	-0.0441253	0.00826146	9.23828e-08
Body mass index (BMI)	telomere length	472174	rs61813324	-0.043569	0.00827751	1.41311e-07
Body mass index (BMI)	telomere length	472174	rs61826867	-0.0435384	0.00827198	1.41447e-07
Body mass index (BMI)	telomere length	472174	rs61871615	-0.0442461	0.00824645	8.07355e-08
Body mass index (BMI)	telomere length	472174	rs61903695	-0.0434004	0.00826301	1.50153e-07
Body mass index (BMI)	telomere length	472174	rs61969510	-0.0435868	0.00826972	1.35937e-07
Body mass index (BMI)	telomere length	472174	rs62106258	-0.0426824	0.00831861	2.88274e-07
Body mass index (BMI)	telomere length	472174	rs62147189	-0.042999	0.00824032	1.80751e-07
Body mass index (BMI)	telomere length	472174	rs62246314	-0.0437019	0.00827084	1.265e-07
Body mass index (BMI)	telomere length	472174	rs62407562	-0.0436602	0.0082725	1.30779e-07
Body mass index (BMI)	telomere length	472174	rs62543438	-0.0439194	0.00826433	1.07052e-07
Body mass index (BMI)	telomere length	472174	rs6265	-0.0437235	0.00830888	1.42293e-07
Body mass index (BMI)	telomere length	472174	rs6536575	-0.0433292	0.00825804	1.54674e-07
Body mass index (BMI)	telomere length	472174	rs6575340	-0.0436943	0.00828502	1.33558e-07
Body mass index (BMI)	telomere length	472174	rs6601527	-0.043816	0.00828278	1.22313e-07
Body mass index (BMI)	telomere length	472174	rs66679256	-0.0437048	0.00827436	1.27815e-07
Body mass index (BMI)	telomere length	472174	rs6687953	-0.0434529	0.00826873	1.47956e-07
Body mass index (BMI)	telomere length	472174	rs66922415	-0.0444008	0.00835143	1.0575e-07
Body mass index (BMI)	telomere length	472174	rs6705567	-0.0437082	0.00826999	1.25595e-07
Body mass index (BMI)	telomere length	472174	rs6722241	-0.0440288	0.00827025	1.01649e-07
Body mass index (BMI)	telomere length	472174	rs6739755	-0.0436969	0.00828171	1.31804e-07
Body mass index (BMI)	telomere length	472174	rs67609008	-0.0435389	0.00826727	1.39115e-07
Body mass index (BMI)	telomere length	472174	rs6780459	-0.043635	0.00827137	1.3245e-07
Body mass index (BMI)	telomere length	472174	rs67844506	-0.0438497	0.00827978	1.18372e-07
Body mass index (BMI)	telomere length	472174	rs6789488	-0.0443997	0.00824315	7.19392e-08
Body mass index (BMI)	telomere length	472174	rs6809307	-0.0432891	0.00825325	1.56202e-07
Body mass index (BMI)	telomere length	472174	rs6831020	-0.0434678	0.00826692	1.45598e-07
Body mass index (BMI)	telomere length	472174	rs6861649	-0.0447734	0.00815109	3.95307e-08
Body mass index (BMI)	telomere length	472174	rs6950388	-0.0438032	0.00827001	1.17957e-07
Body mass index (BMI)	telomere length	472174	rs7006178	-0.0440783	0.00825556	9.33418e-08
Body mass index (BMI)	telomere length	472174	rs7030732	-0.0440385	0.0082614	9.787e-08
Body mass index (BMI)	telomere length	472174	rs704061	-0.0430546	0.00824167	1.7509e-07
Body mass index (BMI)	telomere length	472174	rs7094644	-0.0431875	0.00824502	1.62312e-07
Body mass index (BMI)	telomere length	472174	rs7116641	-0.0441811	0.00827727	9.41643e-08
Body mass index (BMI)	telomere length	472174	rs7124681	-0.0440991	0.00829028	1.04127e-07
Body mass index (BMI)	telomere length	472174	rs7132908	-0.0458307	0.00817899	2.10109e-08
Body mass index (BMI)	telomere length	472174	rs7138383	-0.0433121	0.00827052	1.63269e-07
Body mass index (BMI)	telomere length	472174	rs7141420	-0.04424	0.00826829	8.76802e-08
Body mass index (BMI)	telomere length	472174	rs71495049	-0.0433388	0.00826084	1.5519e-07
Body mass index (BMI)	telomere length	472174	rs7183417	-0.0430523	0.00823487	1.7131e-07
Body mass index (BMI)	telomere length	472174	rs7189149	-0.0445214	0.00820508	5.76067e-08
Body mass index (BMI)	telomere length	472174	rs7195386	-0.0433565	0.00826481	1.55507e-07
Body mass index (BMI)	telomere length	472174	rs7201895	-0.0435829	0.00827389	1.38277e-07
Body mass index (BMI)	telomere length	472174	rs7218014	-0.044182	0.00825776	8.77768e-08
Body mass index (BMI)	telomere length	472174	rs72697614	-0.0434699	0.00826566	1.44761e-07
Body mass index (BMI)	telomere length	472174	rs72820274	-0.0442085	0.00825201	8.44767e-08
Body mass index (BMI)	telomere length	472174	rs72892910	-0.043217	0.0083008	1.92575e-07
Body mass index (BMI)	telomere length	472174	rs72976986	-0.043668	0.00827851	1.32851e-07
Body mass index (BMI)	telomere length	472174	rs73050254	-0.044355	0.00822024	6.82075e-08
Body mass index (BMI)	telomere length	472174	rs73144053	-0.0433934	0.00826308	1.50881e-07
Body mass index (BMI)	telomere length	472174	rs73169730	-0.0433402	0.00826853	1.59207e-07
Body mass index (BMI)	telomere length	472174	rs7321331	-0.0439852	0.00826568	1.02956e-07
Body mass index (BMI)	telomere length	472174	rs73213484	-0.0440263	0.0082624	9.90184e-08
Body mass index (BMI)	telomere length	472174	rs7331420	-0.0438453	0.00826767	1.13777e-07
Body mass index (BMI)	telomere length	472174	rs7442885	-0.0433744	0.0082782	1.60933e-07
Body mass index (BMI)	telomere length	472174	rs7498044	-0.0429722	0.00822134	1.72365e-07
Body mass index (BMI)	telomere length	472174	rs750090	-0.0439528	0.00826627	1.05416e-07
Body mass index (BMI)	telomere length	472174	rs752179	-0.0437146	0.00826999	1.25064e-07
Body mass index (BMI)	telomere length	472174	rs75499503	-0.0438853	0.00827121	1.12185e-07
Body mass index (BMI)	telomere length	472174	rs7553158	-0.0440162	0.00826904	1.02066e-07
Body mass index (BMI)	telomere length	472174	rs75557510	-0.0437843	0.0082762	1.2206e-07
Body mass index (BMI)	telomere length	472174	rs756717	-0.0438517	0.00826891	1.13792e-07
Body mass index (BMI)	telomere length	472174	rs76040172	-0.0429768	0.00824769	1.88061e-07
Body mass index (BMI)	telomere length	472174	rs7701777	-0.0434769	0.00826928	1.45917e-07
Body mass index (BMI)	telomere length	472174	rs7719067	-0.0440678	0.0082633	9.66265e-08
Body mass index (BMI)	telomere length	472174	rs7723426	-0.0437601	0.00827044	1.21547e-07
Body mass index (BMI)	telomere length	472174	rs7755574	-0.0438879	0.00826754	1.1056e-07
Body mass index (BMI)	telomere length	472174	rs7774	-0.0433708	0.00826452	1.53895e-07
Body mass index (BMI)	telomere length	472174	rs778094	-0.0440333	0.00826133	9.81864e-08
Body mass index (BMI)	telomere length	472174	rs7852189	-0.0439063	0.00826943	1.09942e-07
Body mass index (BMI)	telomere length	472174	rs78565420	-0.0434365	0.00826551	1.47902e-07
Body mass index (BMI)	telomere length	472174	rs79113395	-0.043041	0.00825324	1.83771e-07
Body mass index (BMI)	telomere length	472174	rs7933085	-0.0434451	0.0082687	1.48697e-07
Body mass index (BMI)	telomere length	472174	rs7952102	-0.0438467	0.0082703	1.1473e-07
Body mass index (BMI)	telomere length	472174	rs7992832	-0.0438586	0.00827111	1.14148e-07
Body mass index (BMI)	telomere length	472174	rs799449	-0.0425903	0.00821757	2.18547e-07
Body mass index (BMI)	telomere length	472174	rs8015400	-0.0431019	0.00826258	1.8232e-07
Body mass index (BMI)	telomere length	472174	rs80330591	-0.0441461	0.00825412	8.87477e-08
Body mass index (BMI)	telomere length	472174	rs8078135	-0.0434427	0.00827642	1.52948e-07
Body mass index (BMI)	telomere length	472174	rs8134638	-0.0438579	0.00826964	1.13611e-07
Body mass index (BMI)	telomere length	472174	rs815163	-0.0436517	0.00827751	1.33828e-07
Body mass index (BMI)	telomere length	472174	rs845084	-0.0439978	0.00827115	1.04092e-07
Body mass index (BMI)	telomere length	472174	rs862320	-0.0420597	0.00817927	2.71503e-07
Body mass index (BMI)	telomere length	472174	rs869400	-0.0444337	0.00826988	7.74537e-08
Body mass index (BMI)	telomere length	472174	rs879620	-0.0418843	0.00818559	3.10699e-07
Body mass index (BMI)	telomere length	472174	rs9267671	-0.0425358	0.00816868	1.91727e-07
Body mass index (BMI)	telomere length	472174	rs9291822	-0.0434773	0.00826554	1.44001e-07
Body mass index (BMI)	telomere length	472174	rs9320823	-0.0437915	0.00827755	1.22052e-07
Body mass index (BMI)	telomere length	472174	rs9342196	-0.0439797	0.00826067	1.01516e-07
Body mass index (BMI)	telomere length	472174	rs9402104	-0.0433336	0.00825678	1.53554e-07
Body mass index (BMI)	telomere length	472174	rs946185	-0.0443157	0.00823418	7.36979e-08
Body mass index (BMI)	telomere length	472174	rs9515455	-0.043608	0.00827604	1.37026e-07
Body mass index (BMI)	telomere length	472174	rs9527906	-0.0439397	0.00826445	1.05659e-07
Body mass index (BMI)	telomere length	472174	rs9641499	-0.0438712	0.00827339	1.14112e-07
Body mass index (BMI)	telomere length	472174	rs9688977	-0.0436303	0.00827484	1.34473e-07
Body mass index (BMI)	telomere length	472174	rs9847186	-0.0435638	0.00826985	1.3808e-07
Body mass index (BMI)	telomere length	472174	All	-0.0436919	0.0082465	1.1693e-07

## Sheet: Whole body fat mass
Leave-one-out analysis for whole body fat mass on telomere length
Exposure	Outcome	samplesize	SNP	b	se	p
Whole body fat mass	telomere length	472174	rs10100245	-0.0519931	0.00951155	4.595e-08
Whole body fat mass	telomere length	472174	rs10128597	-0.0516175	0.00949278	5.4018e-08
Whole body fat mass	telomere length	472174	rs10141106	-0.0525293	0.0094905	3.11355e-08
Whole body fat mass	telomere length	472174	rs10172196	-0.0520823	0.00951004	4.33656e-08
Whole body fat mass	telomere length	472174	rs10237306	-0.0520537	0.00950499	4.33902e-08
Whole body fat mass	telomere length	472174	rs10269774	-0.0529576	0.0094697	2.24052e-08
Whole body fat mass	telomere length	472174	rs10423928	-0.0529094	0.00950993	2.64274e-08
Whole body fat mass	telomere length	472174	rs10499014	-0.0516578	0.00948257	5.10363e-08
Whole body fat mass	telomere length	472174	rs10507483	-0.0522186	0.00950011	3.87119e-08
Whole body fat mass	telomere length	472174	rs10748028	-0.051645	0.00948472	5.1782e-08
Whole body fat mass	telomere length	472174	rs10756714	-0.0518822	0.00951889	5.02437e-08
Whole body fat mass	telomere length	472174	rs10756798	-0.0520771	0.00950764	4.31629e-08
Whole body fat mass	telomere length	472174	rs10760724	-0.0520141	0.00950256	4.40754e-08
Whole body fat mass	telomere length	472174	rs10787738	-0.052093	0.0095083	4.28508e-08
Whole body fat mass	telomere length	472174	rs10820852	-0.0520509	0.00950243	4.31028e-08
Whole body fat mass	telomere length	472174	rs10827289	-0.0516685	0.00948194	5.06119e-08
Whole body fat mass	telomere length	472174	rs10915840	-0.0522418	0.00950087	3.82761e-08
Whole body fat mass	telomere length	472174	rs10938397	-0.0528835	0.00951989	2.77532e-08
Whole body fat mass	telomere length	472174	rs10947793	-0.0521923	0.0095046	3.99051e-08
Whole body fat mass	telomere length	472174	rs10954772	-0.0512835	0.00945909	5.90637e-08
Whole body fat mass	telomere length	472174	rs10999460	-0.0524626	0.00949284	3.26606e-08
Whole body fat mass	telomere length	472174	rs11012732	-0.0535358	0.00944985	1.46805e-08
Whole body fat mass	telomere length	472174	rs11030119	-0.0510393	0.00951602	8.1618e-08
Whole body fat mass	telomere length	472174	rs11150745	-0.0523317	0.00950809	3.71464e-08
Whole body fat mass	telomere length	472174	rs111640872	-0.0537335	0.00942376	1.18467e-08
Whole body fat mass	telomere length	472174	rs11205303	-0.0526533	0.0095099	3.08261e-08
Whole body fat mass	telomere length	472174	rs11205617	-0.0515346	0.00949825	5.77287e-08
Whole body fat mass	telomere length	472174	rs113866544	-0.052384	0.00950794	3.59854e-08
Whole body fat mass	telomere length	472174	rs11474838	-0.0515423	0.00948679	5.53968e-08
Whole body fat mass	telomere length	472174	rs11538	-0.0523458	0.00949812	3.56447e-08
Whole body fat mass	telomere length	472174	rs11580836	-0.0521855	0.00950154	3.96684e-08
Whole body fat mass	telomere length	472174	rs11603783	-0.052105	0.00950313	4.18353e-08
Whole body fat mass	telomere length	472174	rs11642015	-0.051055	0.00970755	1.44596e-07
Whole body fat mass	telomere length	472174	rs11656758	-0.0507451	0.00936275	5.96327e-08
Whole body fat mass	telomere length	472174	rs11695700	-0.0515078	0.00946104	5.20396e-08
Whole body fat mass	telomere length	472174	rs11725731	-0.0517227	0.0094845	4.94168e-08
Whole body fat mass	telomere length	472174	rs11764337	-0.051469	0.00946237	5.34807e-08
Whole body fat mass	telomere length	472174	rs11782074	-0.0522612	0.00950078	3.78225e-08
Whole body fat mass	telomere length	472174	rs11782341	-0.0525062	0.00949202	3.17285e-08
Whole body fat mass	telomere length	472174	rs11786089	-0.0522396	0.00950156	3.84101e-08
Whole body fat mass	telomere length	472174	rs1182199	-0.0524269	0.00951563	3.59726e-08
Whole body fat mass	telomere length	472174	rs11824092	-0.0513283	0.00943953	5.40059e-08
Whole body fat mass	telomere length	472174	rs11958027	-0.0527398	0.00947881	2.6371e-08
Whole body fat mass	telomere length	472174	rs12031634	-0.0522076	0.00950288	3.93233e-08
Whole body fat mass	telomere length	472174	rs12103006	-0.0510342	0.00944621	6.56765e-08
Whole body fat mass	telomere length	472174	rs12128526	-0.0521939	0.00950094	3.9392e-08
Whole body fat mass	telomere length	472174	rs12140153	-0.0524209	0.00950821	3.52319e-08
Whole body fat mass	telomere length	472174	rs12144626	-0.0522103	0.00950349	3.93372e-08
Whole body fat mass	telomere length	472174	rs1218824	-0.0522821	0.00950489	3.78619e-08
Whole body fat mass	telomere length	472174	rs12254441	-0.0527594	0.00947152	2.54262e-08
Whole body fat mass	telomere length	472174	rs1229984	-0.051267	0.00944747	5.74599e-08
Whole body fat mass	telomere length	472174	rs12330631	-0.0519968	0.00950065	4.42545e-08
Whole body fat mass	telomere length	472174	rs12339822	-0.0523046	0.00950453	3.73114e-08
Whole body fat mass	telomere length	472174	rs12367809	-0.0543965	0.00941501	7.57568e-09
Whole body fat mass	telomere length	472174	rs12459368	-0.0522501	0.00950441	3.85299e-08
Whole body fat mass	telomere length	472174	rs12475388	-0.0527343	0.00947725	2.63191e-08
Whole body fat mass	telomere length	472174	rs12610925	-0.0520642	0.00950873	4.36506e-08
Whole body fat mass	telomere length	472174	rs12616638	-0.0527754	0.00946813	2.48955e-08
Whole body fat mass	telomere length	472174	rs12619178	-0.052321	0.00950465	3.6963e-08
Whole body fat mass	telomere length	472174	rs12877270	-0.052729	0.00947256	2.5991e-08
Whole body fat mass	telomere length	472174	rs12887636	-0.0523428	0.00949805	3.57001e-08
Whole body fat mass	telomere length	472174	rs12890931	-0.0515986	0.00947542	5.16535e-08
Whole body fat mass	telomere length	472174	rs12926311	-0.0522267	0.00950381	3.89944e-08
Whole body fat mass	telomere length	472174	rs12987931	-0.0517708	0.00948879	4.87002e-08
Whole body fat mass	telomere length	472174	rs12992672	-0.0521339	0.00955581	4.87731e-08
Whole body fat mass	telomere length	472174	rs13056506	-0.05242	0.009508	3.52266e-08
Whole body fat mass	telomere length	472174	rs13062093	-0.0509528	0.00941731	6.28314e-08
Whole body fat mass	telomere length	472174	rs13067187	-0.0519347	0.00949912	4.56897e-08
Whole body fat mass	telomere length	472174	rs13135092	-0.0523073	0.00952064	3.92718e-08
Whole body fat mass	telomere length	472174	rs13156484	-0.052745	0.00947641	2.60763e-08
Whole body fat mass	telomere length	472174	rs13174863	-0.051523	0.00948615	5.59156e-08
Whole body fat mass	telomere length	472174	rs13333747	-0.052	0.00950969	4.54866e-08
Whole body fat mass	telomere length	472174	rs13427822	-0.0517403	0.00948783	4.94331e-08
Whole body fat mass	telomere length	472174	rs1383723	-0.0520686	0.00950228	4.26298e-08
Whole body fat mass	telomere length	472174	rs1470749	-0.0529061	0.00945083	2.16796e-08
Whole body fat mass	telomere length	472174	rs1477290	-0.0526104	0.00951144	3.17907e-08
Whole body fat mass	telomere length	472174	rs1491905	-0.0519151	0.00949707	4.59197e-08
Whole body fat mass	telomere length	472174	rs1503527	-0.0518773	0.00949945	4.73232e-08
Whole body fat mass	telomere length	472174	rs1568489	-0.0523655	0.00950307	3.58061e-08
Whole body fat mass	telomere length	472174	rs1652376	-0.0521012	0.00952174	4.45467e-08
Whole body fat mass	telomere length	472174	rs1653892	-0.0510413	0.00942186	6.0498e-08
Whole body fat mass	telomere length	472174	rs17014332	-0.0516636	0.00948264	5.08727e-08
Whole body fat mass	telomere length	472174	rs17024393	-0.0517074	0.00950874	5.39162e-08
Whole body fat mass	telomere length	472174	rs17218879	-0.051978	0.00949879	4.4484e-08
Whole body fat mass	telomere length	472174	rs1724551	-0.0519351	0.00950279	4.62274e-08
Whole body fat mass	telomere length	472174	rs17265513	-0.0527666	0.00946248	2.45536e-08
Whole body fat mass	telomere length	472174	rs17770336	-0.0519192	0.00951447	4.84607e-08
Whole body fat mass	telomere length	472174	rs1782508	-0.0519241	0.00949957	4.60462e-08
Whole body fat mass	telomere length	472174	rs1783541	-0.0528879	0.00945962	2.25877e-08
Whole body fat mass	telomere length	472174	rs1834144	-0.0521171	0.00950923	4.23682e-08
Whole body fat mass	telomere length	472174	rs1840126	-0.0520152	0.00949927	4.35773e-08
Whole body fat mass	telomere length	472174	rs1879529	-0.0524892	0.00949304	3.2164e-08
Whole body fat mass	telomere length	472174	rs1881505	-0.0519509	0.00949674	4.49045e-08
Whole body fat mass	telomere length	472174	rs1928496	-0.0524083	0.00949756	3.4272e-08
Whole body fat mass	telomere length	472174	rs1964599	-0.0526758	0.00949273	2.87193e-08
Whole body fat mass	telomere length	472174	rs2016469	-0.0521027	0.00950184	4.17152e-08
Whole body fat mass	telomere length	472174	rs2072413	-0.0521537	0.00950173	4.04535e-08
Whole body fat mass	telomere length	472174	rs2172131	-0.0520547	0.00950658	4.35906e-08
Whole body fat mass	telomere length	472174	rs217672	-0.0530307	0.00944627	1.97787e-08
Whole body fat mass	telomere length	472174	rs2181375	-0.0526069	0.00950132	3.08049e-08
Whole body fat mass	telomere length	472174	rs2192527	-0.052223	0.00951148	4.00751e-08
Whole body fat mass	telomere length	472174	rs2239647	-0.0519402	0.00950813	4.68902e-08
Whole body fat mass	telomere length	472174	rs2253310	-0.0520357	0.00951561	4.53981e-08
Whole body fat mass	telomere length	472174	rs2287214	-0.0519072	0.0095066	4.75803e-08
Whole body fat mass	telomere length	472174	rs2289379	-0.0511063	0.00943801	6.13055e-08
Whole body fat mass	telomere length	472174	rs2292238	-0.0521477	0.00950092	4.04912e-08
Whole body fat mass	telomere length	472174	rs2307111	-0.0532335	0.00950378	2.12752e-08
Whole body fat mass	telomere length	472174	rs2370982	-0.0526896	0.00951101	3.02737e-08
Whole body fat mass	telomere length	472174	rs2374947	-0.0514332	0.0094546	5.32754e-08
Whole body fat mass	telomere length	472174	rs2425024	-0.0531583	0.00942933	1.72493e-08
Whole body fat mass	telomere length	472174	rs2439823	-0.0531286	0.00947062	2.02527e-08
Whole body fat mass	telomere length	472174	rs245775	-0.0532822	0.00943598	1.63546e-08
Whole body fat mass	telomere length	472174	rs2479958	-0.0522132	0.00950666	3.96779e-08
Whole body fat mass	telomere length	472174	rs2482398	-0.0520648	0.00950256	4.27663e-08
Whole body fat mass	telomere length	472174	rs2494196	-0.052509	0.00950895	3.35043e-08
Whole body fat mass	telomere length	472174	rs2499468	-0.0521341	0.00950235	4.10108e-08
Whole body fat mass	telomere length	472174	rs252749	-0.0530036	0.00946713	2.15971e-08
Whole body fat mass	telomere length	472174	rs2606228	-0.0525238	0.00948703	3.08783e-08
Whole body fat mass	telomere length	472174	rs2678204	-0.0512087	0.00949313	6.87957e-08
Whole body fat mass	telomere length	472174	rs2814943	-0.0514036	0.0095458	7.24657e-08
Whole body fat mass	telomere length	472174	rs28366156	-0.0509994	0.00945319	6.85456e-08
Whole body fat mass	telomere length	472174	rs2861685	-0.0527721	0.00948187	2.61275e-08
Whole body fat mass	telomere length	472174	rs2869950	-0.052236	0.00950165	3.85062e-08
Whole body fat mass	telomere length	472174	rs2917705	-0.0530193	0.00943715	1.93011e-08
Whole body fat mass	telomere length	472174	rs2954021	-0.0524553	0.009501	3.37007e-08
Whole body fat mass	telomere length	472174	rs314279	-0.0527131	0.00947766	2.66955e-08
Whole body fat mass	telomere length	472174	rs34045288	-0.0531456	0.00947932	2.06491e-08
Whole body fat mass	telomere length	472174	rs34769775	-0.0511276	0.00944782	6.24721e-08
Whole body fat mass	telomere length	472174	rs34966008	-0.0513862	0.00947797	5.90544e-08
Whole body fat mass	telomere length	472174	rs35589149	-0.0518451	0.0094969	4.78392e-08
Whole body fat mass	telomere length	472174	rs35697691	-0.0528175	0.00946174	2.37464e-08
Whole body fat mass	telomere length	472174	rs35851183	-0.0513023	0.00945491	5.76327e-08
Whole body fat mass	telomere length	472174	rs35882248	-0.0520085	0.00951239	4.56566e-08
Whole body fat mass	telomere length	472174	rs3730071	-0.0523291	0.00949869	3.60696e-08
Whole body fat mass	telomere length	472174	rs3737992	-0.0512551	0.00943878	5.62679e-08
Whole body fat mass	telomere length	472174	rs3766823	-0.0512034	0.00945453	6.10306e-08
Whole body fat mass	telomere length	472174	rs3784699	-0.0517491	0.00951573	5.38022e-08
Whole body fat mass	telomere length	472174	rs3814883	-0.0530116	0.00951764	2.54992e-08
Whole body fat mass	telomere length	472174	rs3826408	-0.0518818	0.0094949	4.65053e-08
Whole body fat mass	telomere length	472174	rs3864311	-0.052387	0.00949604	3.45397e-08
Whole body fat mass	telomere length	472174	rs40071	-0.0523364	0.00950356	3.64945e-08
Whole body fat mass	telomere length	472174	rs412522	-0.0532395	0.00941395	1.55505e-08
Whole body fat mass	telomere length	472174	rs4471907	-0.0518026	0.00949081	4.81033e-08
Whole body fat mass	telomere length	472174	rs4482463	-0.0520749	0.00950772	4.32304e-08
Whole body fat mass	telomere length	472174	rs4502882	-0.0522572	0.00950366	3.8273e-08
Whole body fat mass	telomere length	472174	rs4503172	-0.052499	0.0094901	3.16645e-08
Whole body fat mass	telomere length	472174	rs4549080	-0.0511908	0.00943916	5.85314e-08
Whole body fat mass	telomere length	472174	rs4670172	-0.0522589	0.0095004	3.78278e-08
Whole body fat mass	telomere length	472174	rs4673617	-0.0526413	0.00948363	2.84449e-08
Whole body fat mass	telomere length	472174	rs4718964	-0.0519911	0.00950685	4.5309e-08
Whole body fat mass	telomere length	472174	rs4790841	-0.0522638	0.00951799	3.99545e-08
Whole body fat mass	telomere length	472174	rs4794222	-0.0524866	0.00948864	3.17461e-08
Whole body fat mass	telomere length	472174	rs4864201	-0.0528532	0.00946322	2.33538e-08
Whole body fat mass	telomere length	472174	rs4876611	-0.05184	0.00950946	4.99709e-08
Whole body fat mass	telomere length	472174	rs4900471	-0.0529553	0.00944853	2.08731e-08
Whole body fat mass	telomere length	472174	rs4958702	-0.0525187	0.00949503	3.18095e-08
Whole body fat mass	telomere length	472174	rs543874	-0.0517672	0.00956095	6.148e-08
Whole body fat mass	telomere length	472174	rs55637757	-0.0525807	0.00949161	3.02991e-08
Whole body fat mass	telomere length	472174	rs55714539	-0.0518255	0.00951362	5.10807e-08
Whole body fat mass	telomere length	472174	rs55726687	-0.0508468	0.00942296	6.81218e-08
Whole body fat mass	telomere length	472174	rs56288810	-0.0521175	0.00950489	4.17622e-08
Whole body fat mass	telomere length	472174	rs56361700	-0.0517613	0.00948663	4.86348e-08
Whole body fat mass	telomere length	472174	rs57636386	-0.0518801	0.00951931	5.03749e-08
Whole body fat mass	telomere length	472174	rs58862095	-0.0524692	0.00950384	3.3739e-08
Whole body fat mass	telomere length	472174	rs59066241	-0.0525763	0.00948938	3.01541e-08
Whole body fat mass	telomere length	472174	rs59104534	-0.0522103	0.00950135	3.90618e-08
Whole body fat mass	telomere length	472174	rs59227842	-0.0527255	0.00950931	2.94598e-08
Whole body fat mass	telomere length	472174	rs6029180	-0.0519232	0.00949625	4.55764e-08
Whole body fat mass	telomere length	472174	rs61649432	-0.0524762	0.00948966	3.20546e-08
Whole body fat mass	telomere length	472174	rs61813293	-0.0517462	0.00948912	4.94693e-08
Whole body fat mass	telomere length	472174	rs61871615	-0.0527309	0.00947327	2.60225e-08
Whole body fat mass	telomere length	472174	rs61903695	-0.0518441	0.00949337	4.73228e-08
Whole body fat mass	telomere length	472174	rs62025854	-0.0515344	0.00950014	5.80873e-08
Whole body fat mass	telomere length	472174	rs62106258	-0.0511825	0.00954765	8.28813e-08
Whole body fat mass	telomere length	472174	rs62178054	-0.0520979	0.00950741	4.26024e-08
Whole body fat mass	telomere length	472174	rs62246314	-0.0521853	0.0095036	3.99424e-08
Whole body fat mass	telomere length	472174	rs62261725	-0.052577	0.00950442	3.1688e-08
Whole body fat mass	telomere length	472174	rs62343137	-0.0517853	0.00950145	5.02987e-08
Whole body fat mass	telomere length	472174	rs62396185	-0.0531702	0.00953791	2.4807e-08
Whole body fat mass	telomere length	472174	rs62407569	-0.0521052	0.0095044	4.20035e-08
Whole body fat mass	telomere length	472174	rs62499696	-0.0521188	0.00950066	4.11586e-08
Whole body fat mass	telomere length	472174	rs6545714	-0.0522274	0.00951499	4.04303e-08
Whole body fat mass	telomere length	472174	rs6561937	-0.0522922	0.00949801	3.67921e-08
Whole body fat mass	telomere length	472174	rs6567160	-0.053151	0.00957313	2.82255e-08
Whole body fat mass	telomere length	472174	rs6575340	-0.0521462	0.00951186	4.2001e-08
Whole body fat mass	telomere length	472174	rs6601527	-0.0522085	0.00950365	3.93996e-08
Whole body fat mass	telomere length	472174	rs6717858	-0.0519173	0.00950956	4.77536e-08
Whole body fat mass	telomere length	472174	rs67536595	-0.0523634	0.00949727	3.51726e-08
Whole body fat mass	telomere length	472174	rs67913249	-0.0527215	0.00946846	2.57505e-08
Whole body fat mass	telomere length	472174	rs6840236	-0.052641	0.00948166	2.82623e-08
Whole body fat mass	telomere length	472174	rs6861649	-0.0535513	0.00936997	1.0957e-08
Whole body fat mass	telomere length	472174	rs6875585	-0.0520935	0.00950324	4.21353e-08
Whole body fat mass	telomere length	472174	rs6898357	-0.0524159	0.00949352	3.36645e-08
Whole body fat mass	telomere length	472174	rs6973656	-0.0519695	0.00950166	4.51269e-08
Whole body fat mass	telomere length	472174	rs704061	-0.0513694	0.00948229	6.04729e-08
Whole body fat mass	telomere length	472174	rs7094644	-0.0515728	0.00947863	5.29962e-08
Whole body fat mass	telomere length	472174	rs7124681	-0.0525948	0.0095205	3.30648e-08
Whole body fat mass	telomere length	472174	rs713586	-0.0532312	0.00950256	2.12168e-08
Whole body fat mass	telomere length	472174	rs7171864	-0.051934	0.00950543	4.66543e-08
Whole body fat mass	telomere length	472174	rs7193783	-0.0532355	0.00943264	1.66384e-08
Whole body fat mass	telomere length	472174	rs7238896	-0.052637	0.00948429	2.85813e-08
Whole body fat mass	telomere length	472174	rs724016	-0.0499401	0.00937575	1.00113e-07
Whole body fat mass	telomere length	472174	rs7259070	-0.0515936	0.00949148	5.45571e-08
Whole body fat mass	telomere length	472174	rs72755233	-0.0519958	0.00950093	4.4322e-08
Whole body fat mass	telomere length	472174	rs72820274	-0.0526467	0.00947845	2.78646e-08
Whole body fat mass	telomere length	472174	rs72892910	-0.0516954	0.00952941	5.80082e-08
Whole body fat mass	telomere length	472174	rs72906282	-0.0523842	0.00949817	3.48405e-08
Whole body fat mass	telomere length	472174	rs72917533	-0.051832	0.00949293	4.75974e-08
Whole body fat mass	telomere length	472174	rs72976986	-0.0521152	0.00950472	4.17978e-08
Whole body fat mass	telomere length	472174	rs73041988	-0.0513538	0.00947316	5.92715e-08
Whole body fat mass	telomere length	472174	rs7313748	-0.0516803	0.00948655	5.10129e-08
Whole body fat mass	telomere length	472174	rs73142879	-0.052377	0.00950908	3.62724e-08
Whole body fat mass	telomere length	472174	rs73213484	-0.0525663	0.00949276	3.06791e-08
Whole body fat mass	telomere length	472174	rs7442885	-0.0518362	0.00950821	4.98829e-08
Whole body fat mass	telomere length	472174	rs7460093	-0.0520523	0.00950065	4.28193e-08
Whole body fat mass	telomere length	472174	rs750090	-0.0524361	0.00949539	3.34647e-08
Whole body fat mass	telomere length	472174	rs75412871	-0.0517043	0.00948194	4.95479e-08
Whole body fat mass	telomere length	472174	rs75557510	-0.0522411	0.00950467	3.87715e-08
Whole body fat mass	telomere length	472174	rs75641275	-0.052554	0.00948942	3.05653e-08
Whole body fat mass	telomere length	472174	rs759502	-0.0512863	0.0094275	5.32586e-08
Whole body fat mass	telomere length	472174	rs76040172	-0.0513885	0.00948035	5.94228e-08
Whole body fat mass	telomere length	472174	rs7613261	-0.051683	0.00950248	5.36138e-08
Whole body fat mass	telomere length	472174	rs7649970	-0.0523716	0.00951178	3.6713e-08
Whole body fat mass	telomere length	472174	rs765875	-0.0520358	0.00950132	4.33339e-08
Whole body fat mass	telomere length	472174	rs7845090	-0.0522637	0.00951981	4.01944e-08
Whole body fat mass	telomere length	472174	rs79113395	-0.051545	0.00947729	5.36442e-08
Whole body fat mass	telomere length	472174	rs7933085	-0.0518918	0.0095007	4.71103e-08
Whole body fat mass	telomere length	472174	rs7987928	-0.0515632	0.00948386	5.42025e-08
Whole body fat mass	telomere length	472174	rs80135947	-0.0529703	0.00950537	2.50857e-08
Whole body fat mass	telomere length	472174	rs801738	-0.0520123	0.00951101	4.53505e-08
Whole body fat mass	telomere length	472174	rs8087074	-0.0525991	0.00948556	2.93662e-08
Whole body fat mass	telomere length	472174	rs8112818	-0.0509264	0.0094278	6.60044e-08
Whole body fat mass	telomere length	472174	rs8118253	-0.0521467	0.00950088	4.05086e-08
Whole body fat mass	telomere length	472174	rs815163	-0.0521032	0.00950456	4.20748e-08
Whole body fat mass	telomere length	472174	rs854917	-0.0522717	0.00950156	3.76819e-08
Whole body fat mass	telomere length	472174	rs862320	-0.0506765	0.00939542	6.9006e-08
Whole body fat mass	telomere length	472174	rs869400	-0.0526527	0.00948886	2.87474e-08
Whole body fat mass	telomere length	472174	rs879620	-0.0501283	0.00942726	1.05275e-07
Whole body fat mass	telomere length	472174	rs9320823	-0.0523188	0.00951312	3.80556e-08
Whole body fat mass	telomere length	472174	rs9515455	-0.0520679	0.00950537	4.30806e-08
Whole body fat mass	telomere length	472174	rs9569933	-0.0525343	0.00948825	3.08089e-08
Whole body fat mass	telomere length	472174	rs9584855	-0.0522117	0.00950259	3.91897e-08
Whole body fat mass	telomere length	472174	rs9610311	-0.0527009	0.00946892	2.61142e-08
Whole body fat mass	telomere length	472174	rs9843007	-0.0525327	0.00948912	3.09289e-08
Whole body fat mass	telomere length	472174	rs9861443	-0.0518357	0.0094953	4.78571e-08
Whole body fat mass	telomere length	472174	rs9964122	-0.0522396	0.00949998	3.82132e-08
Whole body fat mass	telomere length	472174	rs9968060	-0.0512376	0.00943422	5.60265e-08
Whole body fat mass	telomere length	472174	All	-0.0521407	0.00947117	3.68738e-08

## Sheet: Leg fat mass (right)
Leave-one-out analysis for leg fat mass (right) on telomere length
Exposure	Outcome	samplesize	SNP	b	se	p
Leg fat mass (right)	telomere length	472174	rs10038105	-0.071962	0.0121536	3.19907e-09
Leg fat mass (right)	telomere length	472174	rs10100245	-0.0704551	0.0122442	8.70763e-09
Leg fat mass (right)	telomere length	472174	rs10128597	-0.0700138	0.0122197	1.00671e-08
Leg fat mass (right)	telomere length	472174	rs10209821	-0.0693208	0.0121711	1.22988e-08
Leg fat mass (right)	telomere length	472174	rs10215731	-0.0705944	0.0122318	7.86212e-09
Leg fat mass (right)	telomere length	472174	rs10237306	-0.0705186	0.0122349	8.22679e-09
Leg fat mass (right)	telomere length	472174	rs10423928	-0.0716685	0.012245	4.8308e-09
Leg fat mass (right)	telomere length	472174	rs10499014	-0.0699739	0.0122177	1.02081e-08
Leg fat mass (right)	telomere length	472174	rs10756714	-0.0703308	0.0122545	9.51356e-09
Leg fat mass (right)	telomere length	472174	rs10756798	-0.0705634	0.0122418	8.20772e-09
Leg fat mass (right)	telomere length	472174	rs10787738	-0.0705865	0.012243	8.14402e-09
Leg fat mass (right)	telomere length	472174	rs10827289	-0.0700188	0.0122126	9.8492e-09
Leg fat mass (right)	telomere length	472174	rs10835186	-0.0709784	0.0122245	6.38845e-09
Leg fat mass (right)	telomere length	472174	rs10856911	-0.0703774	0.0122288	8.66198e-09
Leg fat mass (right)	telomere length	472174	rs10883553	-0.0710166	0.0122228	6.24115e-09
Leg fat mass (right)	telomere length	472174	rs10898332	-0.0707839	0.0122308	7.15079e-09
Leg fat mass (right)	telomere length	472174	rs10938397	-0.0716297	0.0122573	5.10078e-09
Leg fat mass (right)	telomere length	472174	rs10954772	-0.069557	0.0121846	1.13919e-08
Leg fat mass (right)	telomere length	472174	rs10989067	-0.0709793	0.0122289	6.46671e-09
Leg fat mass (right)	telomere length	472174	rs10995427	-0.0711903	0.0122136	5.58323e-09
Leg fat mass (right)	telomere length	472174	rs11001963	-0.0692018	0.0121034	1.08056e-08
Leg fat mass (right)	telomere length	472174	rs11012732	-0.0725952	0.0121704	2.44769e-09
Leg fat mass (right)	telomere length	472174	rs11099020	-0.0715522	0.0121781	4.21655e-09
Leg fat mass (right)	telomere length	472174	rs11100870	-0.0707377	0.0122348	7.39638e-09
Leg fat mass (right)	telomere length	472174	rs11150745	-0.070928	0.0122447	6.93264e-09
Leg fat mass (right)	telomere length	472174	rs111955609	-0.069881	0.0121991	1.01402e-08
Leg fat mass (right)	telomere length	472174	rs11223641	-0.0704099	0.0122293	8.53721e-09
Leg fat mass (right)	telomere length	472174	rs11242730	-0.0700012	0.0122038	9.69218e-09
Leg fat mass (right)	telomere length	472174	rs1127100	-0.0705591	0.0122432	8.25606e-09
Leg fat mass (right)	telomere length	472174	rs113230003	-0.0706957	0.0122367	7.58925e-09
Leg fat mass (right)	telomere length	472174	rs113866544	-0.0709213	0.0122389	6.84168e-09
Leg fat mass (right)	telomere length	472174	rs115584674	-0.0703223	0.0122266	8.84124e-09
Leg fat mass (right)	telomere length	472174	rs11611780	-0.0706589	0.0122322	7.62942e-09
Leg fat mass (right)	telomere length	472174	rs116399833	-0.0708764	0.0122283	6.78746e-09
Leg fat mass (right)	telomere length	472174	rs11642015	-0.0696907	0.0125367	2.71421e-08
Leg fat mass (right)	telomere length	472174	rs11656758	-0.0690238	0.0120615	1.04876e-08
Leg fat mass (right)	telomere length	472174	rs11668971	-0.0694557	0.0121935	1.22565e-08
Leg fat mass (right)	telomere length	472174	rs11695700	-0.0698124	0.0121871	1.01376e-08
Leg fat mass (right)	telomere length	472174	rs117342986	-0.0707431	0.0122299	7.275e-09
Leg fat mass (right)	telomere length	472174	rs11742930	-0.0713597	0.0122066	5.03528e-09
Leg fat mass (right)	telomere length	472174	rs11757278	-0.0710912	0.0122175	5.92755e-09
Leg fat mass (right)	telomere length	472174	rs11782341	-0.0710422	0.0122188	6.09336e-09
Leg fat mass (right)	telomere length	472174	rs11824092	-0.0695274	0.0121652	1.09548e-08
Leg fat mass (right)	telomere length	472174	rs12034227	-0.0722007	0.012082	2.28813e-09
Leg fat mass (right)	telomere length	472174	rs12037698	-0.070904	0.0122279	6.6898e-09
Leg fat mass (right)	telomere length	472174	rs12140153	-0.0709952	0.012241	6.64036e-09
Leg fat mass (right)	telomere length	472174	rs12144626	-0.0707163	0.0122347	7.47118e-09
Leg fat mass (right)	telomere length	472174	rs1218824	-0.0708167	0.0122371	7.1638e-09
Leg fat mass (right)	telomere length	472174	rs1225004	-0.0703614	0.0122461	9.15907e-09
Leg fat mass (right)	telomere length	472174	rs12254441	-0.0713949	0.0121944	4.7783e-09
Leg fat mass (right)	telomere length	472174	rs12273545	-0.0709935	0.0122233	6.32099e-09
Leg fat mass (right)	telomere length	472174	rs1229984	-0.0694169	0.0121791	1.2005e-08
Leg fat mass (right)	telomere length	472174	rs12339822	-0.0708376	0.012236	7.06973e-09
Leg fat mass (right)	telomere length	472174	rs12435171	-0.0717164	0.0121583	3.66671e-09
Leg fat mass (right)	telomere length	472174	rs12439200	-0.0708227	0.0122414	7.23014e-09
Leg fat mass (right)	telomere length	472174	rs12475388	-0.071315	0.0122007	5.06112e-09
Leg fat mass (right)	telomere length	472174	rs12477385	-0.0695773	0.0121836	1.12484e-08
Leg fat mass (right)	telomere length	472174	rs12479357	-0.0703622	0.0122423	9.05815e-09
Leg fat mass (right)	telomere length	472174	rs12578952	-0.0701262	0.0122277	9.75065e-09
Leg fat mass (right)	telomere length	472174	rs12583517	-0.0717793	0.0121782	3.76748e-09
Leg fat mass (right)	telomere length	472174	rs12619178	-0.0709118	0.0122401	6.8978e-09
Leg fat mass (right)	telomere length	472174	rs12679106	-0.0710455	0.01225	6.64553e-09
Leg fat mass (right)	telomere length	472174	rs12681792	-0.070393	0.0122291	8.60309e-09
Leg fat mass (right)	telomere length	472174	rs12714415	-0.0707144	0.012312	9.27293e-09
Leg fat mass (right)	telomere length	472174	rs12756213	-0.0706265	0.0122349	7.8087e-09
Leg fat mass (right)	telomere length	472174	rs12877270	-0.0714304	0.0121968	4.7275e-09
Leg fat mass (right)	telomere length	472174	rs12890931	-0.0699346	0.0122042	1.00222e-08
Leg fat mass (right)	telomere length	472174	rs12926311	-0.0707283	0.0122342	7.41724e-09
Leg fat mass (right)	telomere length	472174	rs1296328	-0.0707649	0.0122445	7.49988e-09
Leg fat mass (right)	telomere length	472174	rs13056506	-0.0709103	0.0122353	6.80916e-09
Leg fat mass (right)	telomere length	472174	rs13062093	-0.069043	0.0121412	1.29559e-08
Leg fat mass (right)	telomere length	472174	rs13135092	-0.0708034	0.0122507	7.48935e-09
Leg fat mass (right)	telomere length	472174	rs13333747	-0.0704579	0.0122402	8.60007e-09
Leg fat mass (right)	telomere length	472174	rs1335055	-0.0708043	0.0122316	7.09534e-09
Leg fat mass (right)	telomere length	472174	rs13410783	-0.0705762	0.0122362	8.03101e-09
Leg fat mass (right)	telomere length	472174	rs1379828	-0.0698469	0.0122028	1.04135e-08
Leg fat mass (right)	telomere length	472174	rs1441264	-0.0706519	0.0122424	7.87582e-09
Leg fat mass (right)	telomere length	472174	rs1458156	-0.0710382	0.0122268	6.24665e-09
Leg fat mass (right)	telomere length	472174	rs1477290	-0.0712494	0.0122455	5.94052e-09
Leg fat mass (right)	telomere length	472174	rs1491905	-0.0703406	0.0122313	8.87867e-09
Leg fat mass (right)	telomere length	472174	rs1503527	-0.0702978	0.0122353	9.16519e-09
Leg fat mass (right)	telomere length	472174	rs1524445	-0.0708256	0.0122398	7.18573e-09
Leg fat mass (right)	telomere length	472174	rs1538742	-0.0709262	0.0122345	6.74141e-09
Leg fat mass (right)	telomere length	472174	rs1566085	-0.0705305	0.0122347	8.17499e-09
Leg fat mass (right)	telomere length	472174	rs16916303	-0.0704544	0.0122308	8.39022e-09
Leg fat mass (right)	telomere length	472174	rs16996657	-0.0704137	0.0122292	8.51896e-09
Leg fat mass (right)	telomere length	472174	rs17024393	-0.0701187	0.0122389	1.00939e-08
Leg fat mass (right)	telomere length	472174	rs17149254	-0.0700047	0.0122212	1.01544e-08
Leg fat mass (right)	telomere length	472174	rs17522122	-0.0701295	0.0122313	9.83127e-09
Leg fat mass (right)	telomere length	472174	rs17627049	-0.0705563	0.012239	8.1706e-09
Leg fat mass (right)	telomere length	472174	rs17639996	-0.0714022	0.0121983	4.81524e-09
Leg fat mass (right)	telomere length	472174	rs17739093	-0.071658	0.0121513	3.69847e-09
Leg fat mass (right)	telomere length	472174	rs1782508	-0.0703617	0.0122311	8.78293e-09
Leg fat mass (right)	telomere length	472174	rs1783541	-0.0716722	0.0121809	4.00461e-09
Leg fat mass (right)	telomere length	472174	rs1788808	-0.0710784	0.0122511	6.56038e-09
Leg fat mass (right)	telomere length	472174	rs1840126	-0.0704721	0.0122305	8.31311e-09
Leg fat mass (right)	telomere length	472174	rs1928496	-0.0710199	0.0122298	6.35483e-09
Leg fat mass (right)	telomere length	472174	rs1964675	-0.0710754	0.0122194	6.00613e-09
Leg fat mass (right)	telomere length	472174	rs2032912	-0.0688035	0.012095	1.28107e-08
Leg fat mass (right)	telomere length	472174	rs2072413	-0.0706422	0.0122323	7.69366e-09
Leg fat mass (right)	telomere length	472174	rs208477	-0.0702188	0.012224	9.22915e-09
Leg fat mass (right)	telomere length	472174	rs2155869	-0.0703236	0.0122272	8.85071e-09
Leg fat mass (right)	telomere length	472174	rs2161796	-0.0706366	0.0122396	7.87337e-09
Leg fat mass (right)	telomere length	472174	rs2172131	-0.0705394	0.012242	8.3081e-09
Leg fat mass (right)	telomere length	472174	rs217672	-0.0716907	0.0121629	3.76464e-09
Leg fat mass (right)	telomere length	472174	rs2181375	-0.0711816	0.0122301	5.87812e-09
Leg fat mass (right)	telomere length	472174	rs2253310	-0.0705114	0.0122496	8.60141e-09
Leg fat mass (right)	telomere length	472174	rs2287214	-0.0703522	0.0122326	8.86086e-09
Leg fat mass (right)	telomere length	472174	rs2292238	-0.0706626	0.0122354	7.68331e-09
Leg fat mass (right)	telomere length	472174	rs2307111	-0.0721648	0.0122398	3.72643e-09
Leg fat mass (right)	telomere length	472174	rs2318543	-0.0704854	0.0122343	8.34676e-09
Leg fat mass (right)	telomere length	472174	rs2370982	-0.071361	0.0122484	5.67262e-09
Leg fat mass (right)	telomere length	472174	rs2398861	-0.0717035	0.0121862	4.00516e-09
Leg fat mass (right)	telomere length	472174	rs241459	-0.0700231	0.0122415	1.06443e-08
Leg fat mass (right)	telomere length	472174	rs2418507	-0.0708867	0.0122334	6.85079e-09
Leg fat mass (right)	telomere length	472174	rs2439823	-0.0718736	0.0121933	3.75757e-09
Leg fat mass (right)	telomere length	472174	rs2455386	-0.0703925	0.012228	8.57833e-09
Leg fat mass (right)	telomere length	472174	rs2606228	-0.0711256	0.0122144	5.77632e-09
Leg fat mass (right)	telomere length	472174	rs2678204	-0.0694614	0.0122325	1.35928e-08
Leg fat mass (right)	telomere length	472174	rs2737251	-0.0706323	0.0122454	8.01796e-09
Leg fat mass (right)	telomere length	472174	rs2812757	-0.0708313	0.0122284	6.94081e-09
Leg fat mass (right)	telomere length	472174	rs2814943	-0.0697799	0.0122824	1.33688e-08
Leg fat mass (right)	telomere length	472174	rs28366156	-0.0692079	0.0121792	1.32746e-08
Leg fat mass (right)	telomere length	472174	rs28414958	-0.0704588	0.0122315	8.38856e-09
Leg fat mass (right)	telomere length	472174	rs28457808	-0.0718997	0.0121414	3.18277e-09
Leg fat mass (right)	telomere length	472174	rs2861685	-0.071448	0.012208	4.84014e-09
Leg fat mass (right)	telomere length	472174	rs28726372	-0.0708179	0.0122299	7.01624e-09
Leg fat mass (right)	telomere length	472174	rs2917705	-0.0717217	0.012152	3.58969e-09
Leg fat mass (right)	telomere length	472174	rs2954021	-0.0709743	0.0122289	6.48233e-09
Leg fat mass (right)	telomere length	472174	rs34045288	-0.0720583	0.0122079	3.57781e-09
Leg fat mass (right)	telomere length	472174	rs34769775	-0.0693372	0.0121736	1.22864e-08
Leg fat mass (right)	telomere length	472174	rs34811474	-0.0698353	0.0122225	1.10557e-08
Leg fat mass (right)	telomere length	472174	rs34966008	-0.0696257	0.0122123	1.1891e-08
Leg fat mass (right)	telomere length	472174	rs35025195	-0.0697151	0.0122106	1.1338e-08
Leg fat mass (right)	telomere length	472174	rs35154326	-0.069344	0.012139	1.11335e-08
Leg fat mass (right)	telomere length	472174	rs362307	-0.070325	0.0122292	8.89351e-09
Leg fat mass (right)	telomere length	472174	rs3784699	-0.0701692	0.0122572	1.0359e-08
Leg fat mass (right)	telomere length	472174	rs3814883	-0.0716546	0.0122476	4.90133e-09
Leg fat mass (right)	telomere length	472174	rs390192	-0.0704516	0.0122346	8.49248e-09
Leg fat mass (right)	telomere length	472174	rs444102	-0.070844	0.0122308	6.94415e-09
Leg fat mass (right)	telomere length	472174	rs4467770	-0.0713284	0.012216	5.25391e-09
Leg fat mass (right)	telomere length	472174	rs4471907	-0.070194	0.0122228	9.30883e-09
Leg fat mass (right)	telomere length	472174	rs4482463	-0.0705652	0.0122429	8.22545e-09
Leg fat mass (right)	telomere length	472174	rs4503172	-0.0711379	0.0122196	5.82772e-09
Leg fat mass (right)	telomere length	472174	rs4648450	-0.07018	0.0122205	9.31128e-09
Leg fat mass (right)	telomere length	472174	rs4670172	-0.0708044	0.012233	7.12441e-09
Leg fat mass (right)	telomere length	472174	rs4673617	-0.0712775	0.0122101	5.29642e-09
Leg fat mass (right)	telomere length	472174	rs4682711	-0.0703398	0.0122301	8.85383e-09
Leg fat mass (right)	telomere length	472174	rs4718964	-0.0704508	0.0122395	8.61239e-09
Leg fat mass (right)	telomere length	472174	rs4790841	-0.0707938	0.0122524	7.56127e-09
Leg fat mass (right)	telomere length	472174	rs4958702	-0.0711323	0.012225	5.93428e-09
Leg fat mass (right)	telomere length	472174	rs4964630	-0.0697437	0.0121777	1.02125e-08
Leg fat mass (right)	telomere length	472174	rs4981693	-0.0707236	0.0122435	7.63043e-09
Leg fat mass (right)	telomere length	472174	rs525101	-0.0710657	0.0122317	6.24935e-09
Leg fat mass (right)	telomere length	472174	rs541577	-0.0686561	0.0120522	1.22256e-08
Leg fat mass (right)	telomere length	472174	rs543874	-0.0702139	0.0123011	1.1434e-08
Leg fat mass (right)	telomere length	472174	rs55637757	-0.0710902	0.012217	5.92095e-09
Leg fat mass (right)	telomere length	472174	rs55714539	-0.0702589	0.0122505	9.74171e-09
Leg fat mass (right)	telomere length	472174	rs55726687	-0.0690273	0.0121414	1.30602e-08
Leg fat mass (right)	telomere length	472174	rs55745410	-0.0697636	0.0121786	1.01403e-08
Leg fat mass (right)	telomere length	472174	rs55766788	-0.0704114	0.0122295	8.53742e-09
Leg fat mass (right)	telomere length	472174	rs56288810	-0.0706034	0.0122368	7.93741e-09
Leg fat mass (right)	telomere length	472174	rs56803094	-0.0706097	0.0122393	7.96989e-09
Leg fat mass (right)	telomere length	472174	rs57636386	-0.0703255	0.0122533	9.50619e-09
Leg fat mass (right)	telomere length	472174	rs58084604	-0.0717631	0.0123374	6.00184e-09
Leg fat mass (right)	telomere length	472174	rs58862095	-0.0711073	0.0122384	6.24028e-09
Leg fat mass (right)	telomere length	472174	rs59066241	-0.0711557	0.0122163	5.72332e-09
Leg fat mass (right)	telomere length	472174	rs59104534	-0.0707372	0.0122343	7.38675e-09
Leg fat mass (right)	telomere length	472174	rs59227842	-0.0713707	0.0122414	5.53451e-09
Leg fat mass (right)	telomere length	472174	rs6050446	-0.0711488	0.0122202	5.8074e-09
Leg fat mass (right)	telomere length	472174	rs60764613	-0.0711491	0.0122153	5.72514e-09
Leg fat mass (right)	telomere length	472174	rs6096886	-0.0705475	0.0122502	8.46762e-09
Leg fat mass (right)	telomere length	472174	rs61765650	-0.0700841	0.0122605	1.08896e-08
Leg fat mass (right)	telomere length	472174	rs61813324	-0.0704888	0.0122359	8.37135e-09
Leg fat mass (right)	telomere length	472174	rs61826865	-0.0704874	0.0122336	8.32335e-09
Leg fat mass (right)	telomere length	472174	rs61888762	-0.0688328	0.0122326	1.83366e-08
Leg fat mass (right)	telomere length	472174	rs62104477	-0.0725417	0.0121254	2.19571e-09
Leg fat mass (right)	telomere length	472174	rs62147189	-0.0698434	0.0121887	1.00341e-08
Leg fat mass (right)	telomere length	472174	rs62190394	-0.0704766	0.0122473	8.69134e-09
Leg fat mass (right)	telomere length	472174	rs62246314	-0.070676	0.0122338	7.59868e-09
Leg fat mass (right)	telomere length	472174	rs62261725	-0.0713569	0.0122444	5.61878e-09
Leg fat mass (right)	telomere length	472174	rs62396185	-0.0716992	0.0122626	5.00522e-09
Leg fat mass (right)	telomere length	472174	rs62444907	-0.0697222	0.012192	1.07359e-08
Leg fat mass (right)	telomere length	472174	rs6534626	-0.0699215	0.0122061	1.01377e-08
Leg fat mass (right)	telomere length	472174	rs6575340	-0.0706637	0.0122481	7.95693e-09
Leg fat mass (right)	telomere length	472174	rs6601527	-0.0707406	0.0122377	7.44565e-09
Leg fat mass (right)	telomere length	472174	rs66679256	-0.0707114	0.0122415	7.63209e-09
Leg fat mass (right)	telomere length	472174	rs66954327	-0.0716228	0.0121642	3.90846e-09
Leg fat mass (right)	telomere length	472174	rs6717858	-0.0703611	0.012238	8.95606e-09
Leg fat mass (right)	telomere length	472174	rs6739755	-0.0706974	0.012249	7.84858e-09
Leg fat mass (right)	telomere length	472174	rs6754640	-0.0695262	0.0121562	1.06906e-08
Leg fat mass (right)	telomere length	472174	rs67602344	-0.0706897	0.0122409	7.70034e-09
Leg fat mass (right)	telomere length	472174	rs67913249	-0.0713693	0.0121909	4.79056e-09
Leg fat mass (right)	telomere length	472174	rs6861649	-0.0724879	0.0120688	1.89896e-09
Leg fat mass (right)	telomere length	472174	rs6875585	-0.0705708	0.0122345	8.01227e-09
Leg fat mass (right)	telomere length	472174	rs6898357	-0.0709913	0.0122228	6.31841e-09
Leg fat mass (right)	telomere length	472174	rs7027304	-0.07073	0.0122337	7.40095e-09
Leg fat mass (right)	telomere length	472174	rs704061	-0.0697381	0.0122057	1.10629e-08
Leg fat mass (right)	telomere length	472174	rs7094644	-0.0699104	0.012208	1.02451e-08
Leg fat mass (right)	telomere length	472174	rs7124681	-0.0711416	0.0122506	6.35346e-09
Leg fat mass (right)	telomere length	472174	rs7132908	-0.0735533	0.0121051	1.23033e-09
Leg fat mass (right)	telomere length	472174	rs7164782	-0.0698643	0.0122163	1.07179e-08
Leg fat mass (right)	telomere length	472174	rs7193783	-0.0719733	0.0121461	3.11119e-09
Leg fat mass (right)	telomere length	472174	rs7232171	-0.071351	0.0121995	4.95441e-09
Leg fat mass (right)	telomere length	472174	rs724016	-0.0683582	0.0120604	1.4448e-08
Leg fat mass (right)	telomere length	472174	rs7259070	-0.069914	0.0122303	1.08767e-08
Leg fat mass (right)	telomere length	472174	rs72820274	-0.0713419	0.0122046	5.05107e-09
Leg fat mass (right)	telomere length	472174	rs72892910	-0.0701253	0.0122751	1.11119e-08
Leg fat mass (right)	telomere length	472174	rs73035223	-0.0712852	0.0122074	5.23506e-09
Leg fat mass (right)	telomere length	472174	rs73121277	-0.0719455	0.0121005	2.75344e-09
Leg fat mass (right)	telomere length	472174	rs73213484	-0.0711802	0.0122216	5.74126e-09
Leg fat mass (right)	telomere length	472174	rs7442885	-0.0702685	0.0122522	9.74185e-09
Leg fat mass (right)	telomere length	472174	rs7498044	-0.069699	0.012172	1.02728e-08
Leg fat mass (right)	telomere length	472174	rs750090	-0.0709961	0.0122243	6.33112e-09
Leg fat mass (right)	telomere length	472174	rs75152244	-0.0709014	0.0122261	6.66479e-09
Leg fat mass (right)	telomere length	472174	rs75557510	-0.0707967	0.01224	7.29227e-09
Leg fat mass (right)	telomere length	472174	rs75641275	-0.0711544	0.0122171	5.74034e-09
Leg fat mass (right)	telomere length	472174	rs76040172	-0.0696972	0.0122104	1.14292e-08
Leg fat mass (right)	telomere length	472174	rs7649970	-0.0709061	0.0122433	6.97909e-09
Leg fat mass (right)	telomere length	472174	rs77165542	-0.068834	0.0122464	1.90142e-08
Leg fat mass (right)	telomere length	472174	rs7728095	-0.0708729	0.0122366	6.96015e-09
Leg fat mass (right)	telomere length	472174	rs7774	-0.0702255	0.0122262	9.25535e-09
Leg fat mass (right)	telomere length	472174	rs78565420	-0.0703147	0.0122251	8.8363e-09
Leg fat mass (right)	telomere length	472174	rs79113395	-0.069878	0.0122062	1.03571e-08
Leg fat mass (right)	telomere length	472174	rs7925100	-0.0693651	0.0121374	1.09718e-08
Leg fat mass (right)	telomere length	472174	rs7933085	-0.0703252	0.0122319	8.95884e-09
Leg fat mass (right)	telomere length	472174	rs799449	-0.0692696	0.0121676	1.24859e-08
Leg fat mass (right)	telomere length	472174	rs80135947	-0.0715089	0.0122298	5.00236e-09
Leg fat mass (right)	telomere length	472174	rs801738	-0.07049	0.0122474	8.63736e-09
Leg fat mass (right)	telomere length	472174	rs8078135	-0.0703485	0.0122318	8.85599e-09
Leg fat mass (right)	telomere length	472174	rs815163	-0.0705907	0.0122374	8.00188e-09
Leg fat mass (right)	telomere length	472174	rs8192675	-0.0701141	0.012221	9.62597e-09
Leg fat mass (right)	telomere length	472174	rs879620	-0.0682364	0.012144	1.92118e-08
Leg fat mass (right)	telomere length	472174	rs882378	-0.0711693	0.0122117	5.61116e-09
Leg fat mass (right)	telomere length	472174	rs9320823	-0.0708969	0.0122499	7.14168e-09
Leg fat mass (right)	telomere length	472174	rs9387640	-0.0699894	0.0122034	9.73786e-09
Leg fat mass (right)	telomere length	472174	rs9522279	-0.0706232	0.0122441	8.02553e-09
Leg fat mass (right)	telomere length	472174	rs9610311	-0.0713851	0.012192	4.76764e-09
Leg fat mass (right)	telomere length	472174	rs9688977	-0.0705663	0.0122355	8.05255e-09
Leg fat mass (right)	telomere length	472174	rs9839081	-0.0704561	0.0122305	8.37719e-09
Leg fat mass (right)	telomere length	472174	rs9847186	-0.070477	0.0122312	8.30877e-09
Leg fat mass (right)	telomere length	472174	rs9861443	-0.0702377	0.0122295	9.28538e-09
Leg fat mass (right)	telomere length	472174	All	-0.0706143	0.0121929	6.97856e-09

## Sheet: Leg fat mass (left)
Leave-one-out analysis for leg fat mass (left) on telomere length
Exposure	Outcome	samplesize	SNP	b	se	p
Leg fat mass (left)	telomere length	472174	rs10038105	-0.0732624	0.0114375	1.49938e-10
Leg fat mass (left)	telomere length	472174	rs10100245	-0.0717775	0.0115357	4.9015e-10
Leg fat mass (left)	telomere length	472174	rs10118701	-0.0722919	0.0115186	3.47179e-10
Leg fat mass (left)	telomere length	472174	rs10128597	-0.0713207	0.0115098	5.77266e-10
Leg fat mass (left)	telomere length	472174	rs10187101	-0.0707558	0.0114332	6.06933e-10
Leg fat mass (left)	telomere length	472174	rs10209821	-0.0706505	0.0114549	6.92948e-10
Leg fat mass (left)	telomere length	472174	rs10215731	-0.0719137	0.0115228	4.34852e-10
Leg fat mass (left)	telomere length	472174	rs10237306	-0.0718387	0.0115262	4.58704e-10
Leg fat mass (left)	telomere length	472174	rs10423928	-0.0729943	0.0115315	2.45188e-10
Leg fat mass (left)	telomere length	472174	rs10499014	-0.0712883	0.0115066	5.81255e-10
Leg fat mass (left)	telomere length	472174	rs10756714	-0.07165	0.0115443	5.41636e-10
Leg fat mass (left)	telomere length	472174	rs10756798	-0.0718797	0.0115315	4.56636e-10
Leg fat mass (left)	telomere length	472174	rs10787738	-0.0719092	0.0115338	4.52772e-10
Leg fat mass (left)	telomere length	472174	rs10827289	-0.0713305	0.0115019	5.58903e-10
Leg fat mass (left)	telomere length	472174	rs10835186	-0.0722789	0.0115137	3.43694e-10
Leg fat mass (left)	telomere length	472174	rs10856911	-0.0716956	0.0115181	4.82791e-10
Leg fat mass (left)	telomere length	472174	rs10883553	-0.0723152	0.0115119	3.34688e-10
Leg fat mass (left)	telomere length	472174	rs10898332	-0.0720984	0.011521	3.89897e-10
Leg fat mass (left)	telomere length	472174	rs10938397	-0.0729791	0.0115448	2.59195e-10
Leg fat mass (left)	telomere length	472174	rs10954772	-0.070822	0.0114752	6.7533e-10
Leg fat mass (left)	telomere length	472174	rs10995427	-0.0725257	0.0115028	2.88109e-10
Leg fat mass (left)	telomere length	472174	rs11012732	-0.073892	0.011452	1.10163e-10
Leg fat mass (left)	telomere length	472174	rs1106761	-0.0721499	0.0115228	3.81274e-10
Leg fat mass (left)	telomere length	472174	rs11099020	-0.0728372	0.0114644	2.10732e-10
Leg fat mass (left)	telomere length	472174	rs11100870	-0.0720559	0.0115251	4.05049e-10
Leg fat mass (left)	telomere length	472174	rs11150745	-0.072229	0.0115326	3.77611e-10
Leg fat mass (left)	telomere length	472174	rs111955609	-0.0711747	0.0114891	5.82924e-10
Leg fat mass (left)	telomere length	472174	rs11223641	-0.0717255	0.0115201	4.78163e-10
Leg fat mass (left)	telomere length	472174	rs1127100	-0.0718705	0.0115317	4.59333e-10
Leg fat mass (left)	telomere length	472174	rs1128249	-0.0718548	0.0115291	4.59062e-10
Leg fat mass (left)	telomere length	472174	rs113230003	-0.0720226	0.0115279	4.16666e-10
Leg fat mass (left)	telomere length	472174	rs113866544	-0.0722572	0.0115295	3.6768e-10
Leg fat mass (left)	telomere length	472174	rs115584674	-0.0716408	0.011516	4.94087e-10
Leg fat mass (left)	telomere length	472174	rs11611780	-0.0719879	0.0115242	4.19254e-10
Leg fat mass (left)	telomere length	472174	rs11642015	-0.0710224	0.0118067	1.79428e-09
Leg fat mass (left)	telomere length	472174	rs11656758	-0.0703451	0.0113399	5.52785e-10
Leg fat mass (left)	telomere length	472174	rs11668971	-0.0707762	0.0114791	7.01982e-10
Leg fat mass (left)	telomere length	472174	rs11695700	-0.0711246	0.0114747	5.70424e-10
Leg fat mass (left)	telomere length	472174	rs11742930	-0.0726849	0.0114947	2.5599e-10
Leg fat mass (left)	telomere length	472174	rs11757278	-0.0724203	0.0115071	3.10357e-10
Leg fat mass (left)	telomere length	472174	rs117632017	-0.072421	0.0115015	3.04182e-10
Leg fat mass (left)	telomere length	472174	rs11824092	-0.0708342	0.0114513	6.1837e-10
Leg fat mass (left)	telomere length	472174	rs12001634	-0.0716058	0.0115192	5.09267e-10
Leg fat mass (left)	telomere length	472174	rs12037698	-0.0722221	0.011518	3.6016e-10
Leg fat mass (left)	telomere length	472174	rs1209058	-0.0720878	0.011521	3.92228e-10
Leg fat mass (left)	telomere length	472174	rs12140153	-0.0722992	0.0115293	3.58968e-10
Leg fat mass (left)	telomere length	472174	rs12144626	-0.072028	0.0115244	4.10398e-10
Leg fat mass (left)	telomere length	472174	rs1218824	-0.0721171	0.0115257	3.92309e-10
Leg fat mass (left)	telomere length	472174	rs12273545	-0.0723043	0.0115128	3.37891e-10
Leg fat mass (left)	telomere length	472174	rs1229984	-0.07078	0.011461	6.58587e-10
Leg fat mass (left)	telomere length	472174	rs12330631	-0.0717685	0.0115236	4.72605e-10
Leg fat mass (left)	telomere length	472174	rs12339822	-0.0721479	0.0115254	3.85248e-10
Leg fat mass (left)	telomere length	472174	rs12439200	-0.0721393	0.011531	3.94622e-10
Leg fat mass (left)	telomere length	472174	rs12477385	-0.0708624	0.0114724	6.54223e-10
Leg fat mass (left)	telomere length	472174	rs12479357	-0.0716785	0.0115315	5.10362e-10
Leg fat mass (left)	telomere length	472174	rs12578952	-0.0714384	0.0115178	5.55957e-10
Leg fat mass (left)	telomere length	472174	rs12583872	-0.0720521	0.0115226	4.02387e-10
Leg fat mass (left)	telomere length	472174	rs12619178	-0.0722353	0.0115299	3.72772e-10
Leg fat mass (left)	telomere length	472174	rs12679106	-0.0723783	0.0115394	3.55859e-10
Leg fat mass (left)	telomere length	472174	rs12714415	-0.0720553	0.0116	5.24196e-10
Leg fat mass (left)	telomere length	472174	rs12756213	-0.0719366	0.0115242	4.31448e-10
Leg fat mass (left)	telomere length	472174	rs12877270	-0.0727123	0.0114839	2.42555e-10
Leg fat mass (left)	telomere length	472174	rs12890931	-0.0712575	0.0114919	5.62218e-10
Leg fat mass (left)	telomere length	472174	rs12926311	-0.0720413	0.0115241	4.06885e-10
Leg fat mass (left)	telomere length	472174	rs1296328	-0.0720641	0.0115322	4.13193e-10
Leg fat mass (left)	telomere length	472174	rs13056506	-0.0722097	0.0115239	3.7024e-10
Leg fat mass (left)	telomere length	472174	rs13062093	-0.0703706	0.0114232	7.25966e-10
Leg fat mass (left)	telomere length	472174	rs13135092	-0.0721393	0.0115415	4.09308e-10
Leg fat mass (left)	telomere length	472174	rs13174863	-0.0711877	0.0115039	6.08833e-10
Leg fat mass (left)	telomere length	472174	rs1335055	-0.0721448	0.0115233	3.83076e-10
Leg fat mass (left)	telomere length	472174	rs13427822	-0.0713976	0.0115139	5.61014e-10
Leg fat mass (left)	telomere length	472174	rs1441264	-0.0719736	0.0115328	4.35405e-10
Leg fat mass (left)	telomere length	472174	rs1458156	-0.0723712	0.0115169	3.30132e-10
Leg fat mass (left)	telomere length	472174	rs1470749	-0.0728925	0.0114549	1.97256e-10
Leg fat mass (left)	telomere length	472174	rs1477290	-0.0725535	0.0115328	3.15267e-10
Leg fat mass (left)	telomere length	472174	rs1491905	-0.0716566	0.0115214	4.99007e-10
Leg fat mass (left)	telomere length	472174	rs1503527	-0.0716138	0.011525	5.17321e-10
Leg fat mass (left)	telomere length	472174	rs1524277	-0.072198	0.0115171	3.6391e-10
Leg fat mass (left)	telomere length	472174	rs1538742	-0.0722426	0.0115241	3.63741e-10
Leg fat mass (left)	telomere length	472174	rs1582931	-0.0725864	0.0114888	2.64911e-10
Leg fat mass (left)	telomere length	472174	rs17024393	-0.071435	0.0115277	5.76147e-10
Leg fat mass (left)	telomere length	472174	rs17149254	-0.071318	0.0115104	5.79238e-10
Leg fat mass (left)	telomere length	472174	rs17522122	-0.0714424	0.0115212	5.61282e-10
Leg fat mass (left)	telomere length	472174	rs1782508	-0.0716793	0.0115203	4.90848e-10
Leg fat mass (left)	telomere length	472174	rs1783541	-0.0729944	0.011467	1.94502e-10
Leg fat mass (left)	telomere length	472174	rs1788808	-0.0723907	0.011539	3.52908e-10
Leg fat mass (left)	telomere length	472174	rs1928496	-0.0723364	0.0115192	3.3934e-10
Leg fat mass (left)	telomere length	472174	rs2016469	-0.0719088	0.0115254	4.39979e-10
Leg fat mass (left)	telomere length	472174	rs2032912	-0.0701377	0.0113738	6.9771e-10
Leg fat mass (left)	telomere length	472174	rs2072413	-0.0719637	0.0115235	4.23877e-10
Leg fat mass (left)	telomere length	472174	rs208477	-0.0715364	0.0115134	5.18844e-10
Leg fat mass (left)	telomere length	472174	rs2111455	-0.0718339	0.0115219	4.5302e-10
Leg fat mass (left)	telomere length	472174	rs2155869	-0.0716379	0.0115178	4.9792e-10
Leg fat mass (left)	telomere length	472174	rs2161796	-0.0719393	0.0115275	4.35685e-10
Leg fat mass (left)	telomere length	472174	rs2172131	-0.0718557	0.0115317	4.62993e-10
Leg fat mass (left)	telomere length	472174	rs217672	-0.0730592	0.0114484	1.75221e-10
Leg fat mass (left)	telomere length	472174	rs2181375	-0.072507	0.0115192	3.0847e-10
Leg fat mass (left)	telomere length	472174	rs2242259	-0.0716277	0.0115154	4.96594e-10
Leg fat mass (left)	telomere length	472174	rs2253310	-0.0718354	0.0115404	4.8254e-10
Leg fat mass (left)	telomere length	472174	rs2287214	-0.0716673	0.0115236	4.99688e-10
Leg fat mass (left)	telomere length	472174	rs2292238	-0.0719838	0.0115262	4.23162e-10
Leg fat mass (left)	telomere length	472174	rs2307111	-0.0734959	0.0115244	1.80102e-10
Leg fat mass (left)	telomere length	472174	rs2318543	-0.0717988	0.0115227	4.63287e-10
Leg fat mass (left)	telomere length	472174	rs2370982	-0.0726991	0.0115339	2.91762e-10
Leg fat mass (left)	telomere length	472174	rs2374947	-0.0710725	0.0114636	5.65159e-10
Leg fat mass (left)	telomere length	472174	rs2398861	-0.0730434	0.0114725	1.93011e-10
Leg fat mass (left)	telomere length	472174	rs2409742	-0.0724206	0.011515	3.19009e-10
Leg fat mass (left)	telomere length	472174	rs241459	-0.0713418	0.0115289	6.09052e-10
Leg fat mass (left)	telomere length	472174	rs2418507	-0.0722019	0.0115231	3.70818e-10
Leg fat mass (left)	telomere length	472174	rs2439823	-0.0732349	0.0114794	1.77475e-10
Leg fat mass (left)	telomere length	472174	rs2455386	-0.0717082	0.0115185	4.80018e-10
Leg fat mass (left)	telomere length	472174	rs252749	-0.0728758	0.0114736	2.13116e-10
Leg fat mass (left)	telomere length	472174	rs2606228	-0.0724367	0.0115034	3.03508e-10
Leg fat mass (left)	telomere length	472174	rs2678204	-0.070773	0.0115194	8.05742e-10
Leg fat mass (left)	telomere length	472174	rs2737251	-0.0719548	0.0115358	4.44494e-10
Leg fat mass (left)	telomere length	472174	rs2804477	-0.0713447	0.0114952	5.41896e-10
Leg fat mass (left)	telomere length	472174	rs2814943	-0.071097	0.0115701	8.00129e-10
Leg fat mass (left)	telomere length	472174	rs28366156	-0.0705115	0.0114649	7.73754e-10
Leg fat mass (left)	telomere length	472174	rs28457808	-0.0732513	0.011425	1.44115e-10
Leg fat mass (left)	telomere length	472174	rs2861685	-0.0727923	0.0114961	2.42123e-10
Leg fat mass (left)	telomere length	472174	rs286818	-0.0721219	0.0115324	4.00522e-10
Leg fat mass (left)	telomere length	472174	rs28726372	-0.0721357	0.0115202	3.80921e-10
Leg fat mass (left)	telomere length	472174	rs290483	-0.0729547	0.0114374	1.78688e-10
Leg fat mass (left)	telomere length	472174	rs2917705	-0.0730289	0.0114367	1.7087e-10
Leg fat mass (left)	telomere length	472174	rs2954021	-0.0722754	0.0115179	3.49533e-10
Leg fat mass (left)	telomere length	472174	rs301806	-0.0711753	0.0114867	5.78086e-10
Leg fat mass (left)	telomere length	472174	rs34769775	-0.0706524	0.0114587	7.01089e-10
Leg fat mass (left)	telomere length	472174	rs34811474	-0.0711442	0.0115115	6.39991e-10
Leg fat mass (left)	telomere length	472174	rs34966008	-0.0709504	0.0115015	6.88089e-10
Leg fat mass (left)	telomere length	472174	rs35025195	-0.0710214	0.0114991	6.56484e-10
Leg fat mass (left)	telomere length	472174	rs35154326	-0.0706641	0.0114224	6.15447e-10
Leg fat mass (left)	telomere length	472174	rs35972789	-0.0718637	0.0115241	4.49019e-10
Leg fat mass (left)	telomere length	472174	rs362307	-0.0716391	0.01152	5.01335e-10
Leg fat mass (left)	telomere length	472174	rs3749472	-0.07245	0.0115005	2.98165e-10
Leg fat mass (left)	telomere length	472174	rs3803286	-0.0722494	0.0115379	3.80263e-10
Leg fat mass (left)	telomere length	472174	rs390192	-0.0717714	0.011527	4.77413e-10
Leg fat mass (left)	telomere length	472174	rs4073582	-0.071852	0.0115364	4.71569e-10
Leg fat mass (left)	telomere length	472174	rs4290163	-0.0719114	0.0115229	4.35481e-10
Leg fat mass (left)	telomere length	472174	rs4402589	-0.0726576	0.0115508	3.16874e-10
Leg fat mass (left)	telomere length	472174	rs444102	-0.0721763	0.0115218	3.74405e-10
Leg fat mass (left)	telomere length	472174	rs4477562	-0.0720708	0.0115293	4.07577e-10
Leg fat mass (left)	telomere length	472174	rs4482463	-0.0718733	0.0115308	4.5719e-10
Leg fat mass (left)	telomere length	472174	rs4502882	-0.0721122	0.0115265	3.94491e-10
Leg fat mass (left)	telomere length	472174	rs4503172	-0.0724503	0.0115086	3.0674e-10
Leg fat mass (left)	telomere length	472174	rs4670172	-0.0721189	0.011523	3.88218e-10
Leg fat mass (left)	telomere length	472174	rs4673617	-0.0726183	0.011499	2.69819e-10
Leg fat mass (left)	telomere length	472174	rs4678440	-0.0721648	0.0115179	3.71729e-10
Leg fat mass (left)	telomere length	472174	rs4682711	-0.0716552	0.0115205	4.97785e-10
Leg fat mass (left)	telomere length	472174	rs4790841	-0.0721175	0.0115419	4.14962e-10
Leg fat mass (left)	telomere length	472174	rs4958702	-0.0724388	0.0115137	3.14373e-10
Leg fat mass (left)	telomere length	472174	rs4981693	-0.0720451	0.0115336	4.19641e-10
Leg fat mass (left)	telomere length	472174	rs525101	-0.0723702	0.0115204	3.3442e-10
Leg fat mass (left)	telomere length	472174	rs541577	-0.069943	0.0113309	6.70965e-10
Leg fat mass (left)	telomere length	472174	rs543874	-0.0715482	0.011591	6.71256e-10
Leg fat mass (left)	telomere length	472174	rs55707359	-0.0721302	0.0115191	3.80531e-10
Leg fat mass (left)	telomere length	472174	rs55714539	-0.0715746	0.011538	5.52645e-10
Leg fat mass (left)	telomere length	472174	rs55726687	-0.070305	0.0114267	7.61794e-10
Leg fat mass (left)	telomere length	472174	rs55745410	-0.0710643	0.0114665	5.7355e-10
Leg fat mass (left)	telomere length	472174	rs55871839	-0.0729164	0.0114434	1.8667e-10
Leg fat mass (left)	telomere length	472174	rs56288810	-0.0719231	0.0115274	4.39549e-10
Leg fat mass (left)	telomere length	472174	rs56398417	-0.0714745	0.0115154	5.40494e-10
Leg fat mass (left)	telomere length	472174	rs56803094	-0.0719394	0.0115314	4.41533e-10
Leg fat mass (left)	telomere length	472174	rs57636386	-0.0716471	0.0115444	5.42737e-10
Leg fat mass (left)	telomere length	472174	rs57947134	-0.0720779	0.0115208	3.94117e-10
Leg fat mass (left)	telomere length	472174	rs58862095	-0.0724278	0.0115273	3.31803e-10
Leg fat mass (left)	telomere length	472174	rs58989684	-0.073817	0.0114137	9.97088e-11
Leg fat mass (left)	telomere length	472174	rs59066241	-0.0724905	0.0115058	2.96928e-10
Leg fat mass (left)	telomere length	472174	rs59104534	-0.0720492	0.0115241	4.05064e-10
Leg fat mass (left)	telomere length	472174	rs59227842	-0.0726925	0.0115292	2.88089e-10
Leg fat mass (left)	telomere length	472174	rs6050446	-0.072496	0.0115101	3.00608e-10
Leg fat mass (left)	telomere length	472174	rs60764613	-0.0724662	0.0115043	2.99507e-10
Leg fat mass (left)	telomere length	472174	rs61765651	-0.0713255	0.0115512	6.62815e-10
Leg fat mass (left)	telomere length	472174	rs61813324	-0.0718055	0.0115261	4.67047e-10
Leg fat mass (left)	telomere length	472174	rs61826865	-0.0718021	0.0115229	4.62743e-10
Leg fat mass (left)	telomere length	472174	rs61888762	-0.0701307	0.0115188	1.14082e-09
Leg fat mass (left)	telomere length	472174	rs61903695	-0.0715824	0.0115122	5.03595e-10
Leg fat mass (left)	telomere length	472174	rs62025854	-0.0712931	0.0115073	5.81049e-10
Leg fat mass (left)	telomere length	472174	rs62190394	-0.0717892	0.0115354	4.86551e-10
Leg fat mass (left)	telomere length	472174	rs62246314	-0.0719859	0.0115233	4.18505e-10
Leg fat mass (left)	telomere length	472174	rs62261725	-0.0726664	0.0115316	2.94761e-10
Leg fat mass (left)	telomere length	472174	rs62346281	-0.0721095	0.0115197	3.85794e-10
Leg fat mass (left)	telomere length	472174	rs62396185	-0.073049	0.0115496	2.53569e-10
Leg fat mass (left)	telomere length	472174	rs62407569	-0.0719237	0.0115298	4.42995e-10
Leg fat mass (left)	telomere length	472174	rs62444907	-0.0710374	0.0114792	6.08003e-10
Leg fat mass (left)	telomere length	472174	rs6536575	-0.0714797	0.0115071	5.23847e-10
Leg fat mass (left)	telomere length	472174	rs6561937	-0.0722427	0.0115241	3.63788e-10
Leg fat mass (left)	telomere length	472174	rs6567160	-0.0734105	0.0116113	2.57688e-10
Leg fat mass (left)	telomere length	472174	rs6575340	-0.0719909	0.0115388	4.40303e-10
Leg fat mass (left)	telomere length	472174	rs66679256	-0.0720343	0.0115319	4.19664e-10
Leg fat mass (left)	telomere length	472174	rs6739755	-0.0720092	0.0115376	4.34069e-10
Leg fat mass (left)	telomere length	472174	rs67602344	-0.0720142	0.0115316	4.23967e-10
Leg fat mass (left)	telomere length	472174	rs67844506	-0.0722468	0.0115365	3.79027e-10
Leg fat mass (left)	telomere length	472174	rs67913249	-0.0727632	0.0114792	2.31696e-10
Leg fat mass (left)	telomere length	472174	rs6875585	-0.0718873	0.0115248	4.44244e-10
Leg fat mass (left)	telomere length	472174	rs6898357	-0.0723196	0.0115129	3.35081e-10
Leg fat mass (left)	telomere length	472174	rs7027304	-0.072027	0.0115222	4.07442e-10
Leg fat mass (left)	telomere length	472174	rs704061	-0.0710262	0.0114962	6.48128e-10
Leg fat mass (left)	telomere length	472174	rs7124681	-0.0724974	0.0115411	3.349e-10
Leg fat mass (left)	telomere length	472174	rs7132908	-0.0750239	0.0113819	4.35451e-11
Leg fat mass (left)	telomere length	472174	rs713586	-0.0735226	0.0115238	1.77007e-10
Leg fat mass (left)	telomere length	472174	rs7145337	-0.0730257	0.0114448	1.76292e-10
Leg fat mass (left)	telomere length	472174	rs7193783	-0.0732442	0.0114297	1.47211e-10
Leg fat mass (left)	telomere length	472174	rs7206608	-0.0713563	0.0114993	5.46071e-10
Leg fat mass (left)	telomere length	472174	rs7232171	-0.0726505	0.0114872	2.54101e-10
Leg fat mass (left)	telomere length	472174	rs7259070	-0.0712263	0.0115193	6.28054e-10
Leg fat mass (left)	telomere length	472174	rs72740701	-0.0717619	0.0115206	4.69394e-10
Leg fat mass (left)	telomere length	472174	rs72820274	-0.0726434	0.0114925	2.59952e-10
Leg fat mass (left)	telomere length	472174	rs72892910	-0.0714457	0.0115639	6.47833e-10
Leg fat mass (left)	telomere length	472174	rs72917544	-0.0715593	0.0115126	5.10771e-10
Leg fat mass (left)	telomere length	472174	rs73035223	-0.0725929	0.0114956	2.70425e-10
Leg fat mass (left)	telomere length	472174	rs73213484	-0.0724908	0.0115103	3.01712e-10
Leg fat mass (left)	telomere length	472174	rs7442885	-0.0715882	0.0115434	5.58638e-10
Leg fat mass (left)	telomere length	472174	rs7460093	-0.0718345	0.0115219	4.52896e-10
Leg fat mass (left)	telomere length	472174	rs7498044	-0.0710226	0.0114579	5.69728e-10
Leg fat mass (left)	telomere length	472174	rs750090	-0.0723185	0.0115142	3.3682e-10
Leg fat mass (left)	telomere length	472174	rs75557510	-0.0721086	0.0115293	3.99065e-10
Leg fat mass (left)	telomere length	472174	rs75641275	-0.0724551	0.0115058	3.02913e-10
Leg fat mass (left)	telomere length	472174	rs76040172	-0.0710121	0.0114978	6.56969e-10
Leg fat mass (left)	telomere length	472174	rs7613261	-0.0713795	0.0115282	5.95066e-10
Leg fat mass (left)	telomere length	472174	rs7649970	-0.0722119	0.0115317	3.79998e-10
Leg fat mass (left)	telomere length	472174	rs77165542	-0.0701356	0.0115324	1.18967e-09
Leg fat mass (left)	telomere length	472174	rs7774	-0.0715472	0.0115147	5.18e-10
Leg fat mass (left)	telomere length	472174	rs778094	-0.0724217	0.0115067	3.09678e-10
Leg fat mass (left)	telomere length	472174	rs78565420	-0.0716247	0.0115167	4.9963e-10
Leg fat mass (left)	telomere length	472174	rs7893571	-0.0710738	0.0114791	5.95707e-10
Leg fat mass (left)	telomere length	472174	rs79113395	-0.07117	0.0114968	6.00149e-10
Leg fat mass (left)	telomere length	472174	rs7925100	-0.0706587	0.0114224	6.17249e-10
Leg fat mass (left)	telomere length	472174	rs7933085	-0.071643	0.0115209	5.01828e-10
Leg fat mass (left)	telomere length	472174	rs79704991	-0.0717766	0.0115239	4.70996e-10
Leg fat mass (left)	telomere length	472174	rs7987928	-0.0712589	0.0114984	5.74396e-10
Leg fat mass (left)	telomere length	472174	rs799449	-0.0705574	0.0114543	7.27909e-10
Leg fat mass (left)	telomere length	472174	rs8078135	-0.0716648	0.0115217	4.97189e-10
Leg fat mass (left)	telomere length	472174	rs8087074	-0.0724908	0.0115003	2.91238e-10
Leg fat mass (left)	telomere length	472174	rs815163	-0.0719229	0.0115303	4.43909e-10
Leg fat mass (left)	telomere length	472174	rs869400	-0.0726992	0.0115073	2.65534e-10
Leg fat mass (left)	telomere length	472174	rs879620	-0.0695116	0.011427	1.17865e-09
Leg fat mass (left)	telomere length	472174	rs882378	-0.0724738	0.0115004	2.94154e-10
Leg fat mass (left)	telomere length	472174	rs9289630	-0.071514	0.0115304	5.56758e-10
Leg fat mass (left)	telomere length	472174	rs9320823	-0.072217	0.011539	3.88613e-10
Leg fat mass (left)	telomere length	472174	rs9378684	-0.0712637	0.0114882	5.53166e-10
Leg fat mass (left)	telomere length	472174	rs9522279	-0.0719361	0.0115332	4.45111e-10
Leg fat mass (left)	telomere length	472174	rs9569933	-0.0724786	0.0115055	2.98688e-10
Leg fat mass (left)	telomere length	472174	rs9584855	-0.0720156	0.0115221	4.09951e-10
Leg fat mass (left)	telomere length	472174	rs9610311	-0.0726666	0.0114793	2.44799e-10
Leg fat mass (left)	telomere length	472174	rs9847186	-0.0717945	0.0115226	4.64252e-10
Leg fat mass (left)	telomere length	472174	All	-0.0719305	0.0114861	3.79165e-10

## Sheet: Arm fat mass (right)
Leave-one-out analysis for arm fat mass (right) on telomere length
Exposure	Outcome	samplesize	SNP	b	se	p
Arm fat mass (right)	telomere length	472174	rs10100245	-0.0454949	0.00902225	4.59435e-07
Arm fat mass (right)	telomere length	472174	rs10187101	-0.0446842	0.00892921	5.60725e-07
Arm fat mass (right)	telomere length	472174	rs10236214	-0.0462706	0.00898782	2.63073e-07
Arm fat mass (right)	telomere length	472174	rs10237306	-0.0455622	0.00901241	4.29277e-07
Arm fat mass (right)	telomere length	472174	rs10237317	-0.0454966	0.00901359	4.47493e-07
Arm fat mass (right)	telomere length	472174	rs10259620	-0.0446428	0.00892062	5.60221e-07
Arm fat mass (right)	telomere length	472174	rs10269774	-0.0463854	0.00897571	2.36767e-07
Arm fat mass (right)	telomere length	472174	rs10404726	-0.044917	0.00898831	5.81501e-07
Arm fat mass (right)	telomere length	472174	rs10423928	-0.0463781	0.00901747	2.70179e-07
Arm fat mass (right)	telomere length	472174	rs10492229	-0.0458369	0.00900707	3.59969e-07
Arm fat mass (right)	telomere length	472174	rs10499014	-0.0451883	0.00898628	4.94093e-07
Arm fat mass (right)	telomere length	472174	rs10745787	-0.0466909	0.00890442	1.57504e-07
Arm fat mass (right)	telomere length	472174	rs10756798	-0.0455839	0.00901619	4.28641e-07
Arm fat mass (right)	telomere length	472174	rs10760724	-0.0455249	0.00901257	4.38879e-07
Arm fat mass (right)	telomere length	472174	rs10787738	-0.0455949	0.00901528	4.24767e-07
Arm fat mass (right)	telomere length	472174	rs10873302	-0.0453929	0.00900718	4.66408e-07
Arm fat mass (right)	telomere length	472174	rs10938398	-0.0464682	0.00902961	2.65809e-07
Arm fat mass (right)	telomere length	472174	rs10947793	-0.0456884	0.00901094	3.97145e-07
Arm fat mass (right)	telomere length	472174	rs10954772	-0.0448156	0.00895844	5.65589e-07
Arm fat mass (right)	telomere length	472174	rs10995427	-0.0460577	0.00899415	3.04173e-07
Arm fat mass (right)	telomere length	472174	rs11001963	-0.0445238	0.00888577	5.42362e-07
Arm fat mass (right)	telomere length	472174	rs11012732	-0.0469475	0.00895417	1.57908e-07
Arm fat mass (right)	telomere length	472174	rs11030119	-0.0444622	0.0090221	8.30136e-07
Arm fat mass (right)	telomere length	472174	rs11042030	-0.0451529	0.00900036	5.25418e-07
Arm fat mass (right)	telomere length	472174	rs11150745	-0.0458475	0.00901795	3.69525e-07
Arm fat mass (right)	telomere length	472174	rs11152135	-0.0462999	0.00897502	2.48609e-07
Arm fat mass (right)	telomere length	472174	rs11165643	-0.0462009	0.00901108	2.9421e-07
Arm fat mass (right)	telomere length	472174	rs11205277	-0.0457736	0.00901551	3.8302e-07
Arm fat mass (right)	telomere length	472174	rs11205617	-0.0450375	0.00900171	5.63832e-07
Arm fat mass (right)	telomere length	472174	rs112566467	-0.0444496	0.00892182	6.28928e-07
Arm fat mass (right)	telomere length	472174	rs1127100	-0.0455701	0.00901293	4.27956e-07
Arm fat mass (right)	telomere length	472174	rs113182412	-0.0461183	0.00899255	2.9206e-07
Arm fat mass (right)	telomere length	472174	rs113230003	-0.0457241	0.00901706	3.96063e-07
Arm fat mass (right)	telomere length	472174	rs113866544	-0.0458809	0.0090162	3.60481e-07
Arm fat mass (right)	telomere length	472174	rs11474838	-0.045092	0.00898695	5.23482e-07
Arm fat mass (right)	telomere length	472174	rs11515071	-0.0458645	0.00902667	3.75466e-07
Arm fat mass (right)	telomere length	472174	rs11538	-0.0458587	0.00900702	3.55346e-07
Arm fat mass (right)	telomere length	472174	rs11609659	-0.0449961	0.00897545	5.35205e-07
Arm fat mass (right)	telomere length	472174	rs11642015	-0.0443073	0.00923117	1.58862e-06
Arm fat mass (right)	telomere length	472174	rs11757278	-0.0460321	0.00899883	3.13168e-07
Arm fat mass (right)	telomere length	472174	rs117632017	-0.046084	0.00899544	3.00654e-07
Arm fat mass (right)	telomere length	472174	rs11782074	-0.0457715	0.00900936	3.76571e-07
Arm fat mass (right)	telomere length	472174	rs11782341	-0.0460438	0.00900162	3.13653e-07
Arm fat mass (right)	telomere length	472174	rs11786089	-0.0457508	0.00901017	3.82072e-07
Arm fat mass (right)	telomere length	472174	rs1182143	-0.0459946	0.00901158	3.3265e-07
Arm fat mass (right)	telomere length	472174	rs11882409	-0.0455383	0.00901577	4.39583e-07
Arm fat mass (right)	telomere length	472174	rs11920781	-0.0457598	0.00901454	3.85019e-07
Arm fat mass (right)	telomere length	472174	rs12001634	-0.0453809	0.00900446	4.65968e-07
Arm fat mass (right)	telomere length	472174	rs12037698	-0.0458701	0.00900684	3.5281e-07
Arm fat mass (right)	telomere length	472174	rs12072739	-0.0458444	0.00900943	3.6092e-07
Arm fat mass (right)	telomere length	472174	rs12103006	-0.044702	0.00893474	5.63965e-07
Arm fat mass (right)	telomere length	472174	rs12128526	-0.0457128	0.00901028	3.90761e-07
Arm fat mass (right)	telomere length	472174	rs12140153	-0.0459358	0.00901798	3.50941e-07
Arm fat mass (right)	telomere length	472174	rs1218822	-0.0457937	0.00901357	3.76373e-07
Arm fat mass (right)	telomere length	472174	rs12254441	-0.0462509	0.0089788	2.58935e-07
Arm fat mass (right)	telomere length	472174	rs12316080	-0.045797	0.00901155	3.73423e-07
Arm fat mass (right)	telomere length	472174	rs12339822	-0.0458125	0.00901328	3.71959e-07
Arm fat mass (right)	telomere length	472174	rs12367809	-0.0479723	0.00891876	7.49816e-08
Arm fat mass (right)	telomere length	472174	rs12435171	-0.0465412	0.00894787	1.97816e-07
Arm fat mass (right)	telomere length	472174	rs12442480	-0.0461235	0.00899122	2.89988e-07
Arm fat mass (right)	telomere length	472174	rs12578952	-0.0452466	0.00900112	4.98803e-07
Arm fat mass (right)	telomere length	472174	rs12692738	-0.0449397	0.00898126	5.62344e-07
Arm fat mass (right)	telomere length	472174	rs12756213	-0.0456414	0.00900984	4.06853e-07
Arm fat mass (right)	telomere length	472174	rs1286065	-0.0458293	0.00900851	3.63132e-07
Arm fat mass (right)	telomere length	472174	rs12877270	-0.0462856	0.00898088	2.55264e-07
Arm fat mass (right)	telomere length	472174	rs12885458	-0.0453818	0.00900415	4.6529e-07
Arm fat mass (right)	telomere length	472174	rs12887636	-0.0458857	0.00900872	3.51555e-07
Arm fat mass (right)	telomere length	472174	rs1293395	-0.0462343	0.00897617	2.59403e-07
Arm fat mass (right)	telomere length	472174	rs12992672	-0.0456334	0.00907551	4.95131e-07
Arm fat mass (right)	telomere length	472174	rs13056506	-0.0458408	0.00901061	3.62968e-07
Arm fat mass (right)	telomere length	472174	rs13062093	-0.0444992	0.00891093	5.92112e-07
Arm fat mass (right)	telomere length	472174	rs13076052	-0.0455073	0.00900689	4.36068e-07
Arm fat mass (right)	telomere length	472174	rs13135092	-0.0458101	0.0090308	3.92313e-07
Arm fat mass (right)	telomere length	472174	rs1335055	-0.0457918	0.00900969	3.72489e-07
Arm fat mass (right)	telomere length	472174	rs13427822	-0.0452388	0.0089954	4.92779e-07
Arm fat mass (right)	telomere length	472174	rs1406778	-0.0451974	0.00900764	5.22994e-07
Arm fat mass (right)	telomere length	472174	rs1449630	-0.0458956	0.00900505	3.45713e-07
Arm fat mass (right)	telomere length	472174	rs1470749	-0.0464326	0.00895707	2.17291e-07
Arm fat mass (right)	telomere length	472174	rs1471338	-0.0459952	0.00899915	3.20348e-07
Arm fat mass (right)	telomere length	472174	rs1477290	-0.0461174	0.00902094	3.1832e-07
Arm fat mass (right)	telomere length	472174	rs1503526	-0.0453919	0.00901037	4.71041e-07
Arm fat mass (right)	telomere length	472174	rs1516725	-0.0465299	0.00898612	2.2431e-07
Arm fat mass (right)	telomere length	472174	rs1524445	-0.0458105	0.00901746	3.77041e-07
Arm fat mass (right)	telomere length	472174	rs1568488	-0.045578	0.00901254	4.25505e-07
Arm fat mass (right)	telomere length	472174	rs1582931	-0.0463359	0.00898735	2.52703e-07
Arm fat mass (right)	telomere length	472174	rs1652376	-0.0455757	0.00902577	4.42962e-07
Arm fat mass (right)	telomere length	472174	rs17024393	-0.0451824	0.00901963	5.46185e-07
Arm fat mass (right)	telomere length	472174	rs17149254	-0.0451311	0.00899688	5.26726e-07
Arm fat mass (right)	telomere length	472174	rs1724551	-0.0454439	0.0090103	4.56969e-07
Arm fat mass (right)	telomere length	472174	rs17627049	-0.0455797	0.0090116	4.23909e-07
Arm fat mass (right)	telomere length	472174	rs17716502	-0.0455516	0.0090228	4.45278e-07
Arm fat mass (right)	telomere length	472174	rs17770336	-0.0454126	0.00902581	4.8686e-07
Arm fat mass (right)	telomere length	472174	rs1782508	-0.045433	0.00900799	4.56775e-07
Arm fat mass (right)	telomere length	472174	rs1840126	-0.0455298	0.00900823	4.32086e-07
Arm fat mass (right)	telomere length	472174	rs1901241	-0.0460674	0.00899939	3.07247e-07
Arm fat mass (right)	telomere length	472174	rs1927626	-0.0454214	0.00900441	4.5505e-07
Arm fat mass (right)	telomere length	472174	rs1928496	-0.0459282	0.00900685	3.41001e-07
Arm fat mass (right)	telomere length	472174	rs1979440	-0.0457585	0.00901036	3.80563e-07
Arm fat mass (right)	telomere length	472174	rs2016469	-0.0456222	0.00901232	4.14429e-07
Arm fat mass (right)	telomere length	472174	rs2161796	-0.0456522	0.00901629	4.12061e-07
Arm fat mass (right)	telomere length	472174	rs217672	-0.046525	0.00895192	2.02299e-07
Arm fat mass (right)	telomere length	472174	rs2239647	-0.0454406	0.00901774	4.6792e-07
Arm fat mass (right)	telomere length	472174	rs2253310	-0.0455256	0.00902095	4.49606e-07
Arm fat mass (right)	telomere length	472174	rs2289379	-0.0445876	0.00893775	6.07932e-07
Arm fat mass (right)	telomere length	472174	rs2292238	-0.0456808	0.00901311	4.01461e-07
Arm fat mass (right)	telomere length	472174	rs2307111	-0.0467721	0.00901403	2.11646e-07
Arm fat mass (right)	telomere length	472174	rs2318543	-0.0455347	0.00901103	4.34422e-07
Arm fat mass (right)	telomere length	472174	rs2404324	-0.0465922	0.00894285	1.88849e-07
Arm fat mass (right)	telomere length	472174	rs2425024	-0.0467088	0.008934	1.71158e-07
Arm fat mass (right)	telomere length	472174	rs2439823	-0.0466519	0.0089781	2.0342e-07
Arm fat mass (right)	telomere length	472174	rs245775	-0.0469181	0.00894196	1.54629e-07
Arm fat mass (right)	telomere length	472174	rs2479958	-0.0457053	0.00901299	3.95638e-07
Arm fat mass (right)	telomere length	472174	rs2494196	-0.0459172	0.00901166	3.48177e-07
Arm fat mass (right)	telomere length	472174	rs2499468	-0.0456571	0.00901318	4.07137e-07
Arm fat mass (right)	telomere length	472174	rs252749	-0.0464802	0.00897372	2.22377e-07
Arm fat mass (right)	telomere length	472174	rs254024	-0.0463435	0.0089736	2.41174e-07
Arm fat mass (right)	telomere length	472174	rs2678204	-0.0446369	0.0090016	7.09375e-07
Arm fat mass (right)	telomere length	472174	rs273505	-0.045905	0.00902042	3.59946e-07
Arm fat mass (right)	telomere length	472174	rs2814943	-0.044857	0.0090398	6.97111e-07
Arm fat mass (right)	telomere length	472174	rs2861685	-0.0462799	0.00898989	2.63289e-07
Arm fat mass (right)	telomere length	472174	rs286818	-0.0457634	0.00901692	3.86929e-07
Arm fat mass (right)	telomere length	472174	rs2903738	-0.0460575	0.00899558	3.055e-07
Arm fat mass (right)	telomere length	472174	rs2954021	-0.0459692	0.00901017	3.36224e-07
Arm fat mass (right)	telomere length	472174	rs34045288	-0.0466877	0.00898782	2.05215e-07
Arm fat mass (right)	telomere length	472174	rs34045894	-0.0454577	0.00900742	4.49528e-07
Arm fat mass (right)	telomere length	472174	rs34769775	-0.0446721	0.00894448	5.90251e-07
Arm fat mass (right)	telomere length	472174	rs34811474	-0.0450052	0.00899363	5.61164e-07
Arm fat mass (right)	telomere length	472174	rs34966008	-0.0448715	0.00898222	5.86571e-07
Arm fat mass (right)	telomere length	472174	rs35537311	-0.0453856	0.00900204	4.61394e-07
Arm fat mass (right)	telomere length	472174	rs35679975	-0.0458713	0.00901832	3.64816e-07
Arm fat mass (right)	telomere length	472174	rs35851183	-0.0448385	0.00895412	5.51171e-07
Arm fat mass (right)	telomere length	472174	rs35882248	-0.0455048	0.00901818	4.51394e-07
Arm fat mass (right)	telomere length	472174	rs3729793	-0.0453527	0.00899912	4.66297e-07
Arm fat mass (right)	telomere length	472174	rs3770821	-0.0456063	0.00901201	4.17925e-07
Arm fat mass (right)	telomere length	472174	rs3803286	-0.0458102	0.00901762	3.77286e-07
Arm fat mass (right)	telomere length	472174	rs3826408	-0.0453805	0.00900491	4.6668e-07
Arm fat mass (right)	telomere length	472174	rs390192	-0.0455075	0.00900956	4.39453e-07
Arm fat mass (right)	telomere length	472174	rs3914188	-0.0456692	0.00901115	4.01867e-07
Arm fat mass (right)	telomere length	472174	rs4402589	-0.0462857	0.00904534	3.10308e-07
Arm fat mass (right)	telomere length	472174	rs4474229	-0.0455977	0.0090125	4.20602e-07
Arm fat mass (right)	telomere length	472174	rs4477562	-0.0457755	0.00902003	3.87742e-07
Arm fat mass (right)	telomere length	472174	rs4482463	-0.0455865	0.00901831	4.3065e-07
Arm fat mass (right)	telomere length	472174	rs4502882	-0.0457651	0.00901219	3.81152e-07
Arm fat mass (right)	telomere length	472174	rs4549080	-0.0447052	0.00893787	5.68049e-07
Arm fat mass (right)	telomere length	472174	rs4673617	-0.0461885	0.00899275	2.80369e-07
Arm fat mass (right)	telomere length	472174	rs4740383	-0.0460364	0.00899623	3.09932e-07
Arm fat mass (right)	telomere length	472174	rs4757144	-0.0448475	0.00896064	5.58805e-07
Arm fat mass (right)	telomere length	472174	rs4776970	-0.045102	0.00902098	5.74255e-07
Arm fat mass (right)	telomere length	472174	rs4777541	-0.0456869	0.00901585	4.03276e-07
Arm fat mass (right)	telomere length	472174	rs4790841	-0.0457656	0.00902766	3.98896e-07
Arm fat mass (right)	telomere length	472174	rs4832298	-0.0452245	0.00898848	4.86945e-07
Arm fat mass (right)	telomere length	472174	rs4864201	-0.046384	0.00897043	2.3314e-07
Arm fat mass (right)	telomere length	472174	rs4886039	-0.0462386	0.00898737	2.67739e-07
Arm fat mass (right)	telomere length	472174	rs4921301	-0.0457055	0.00901121	3.93516e-07
Arm fat mass (right)	telomere length	472174	rs4926726	-0.0457088	0.00901231	3.94045e-07
Arm fat mass (right)	telomere length	472174	rs4958702	-0.0460435	0.00900438	3.1631e-07
Arm fat mass (right)	telomere length	472174	rs543874	-0.0452119	0.00907649	6.31867e-07
Arm fat mass (right)	telomere length	472174	rs55637757	-0.0460479	0.00899886	3.10301e-07
Arm fat mass (right)	telomere length	472174	rs55655049	-0.0450972	0.00897573	5.05149e-07
Arm fat mass (right)	telomere length	472174	rs55726687	-0.0442858	0.00892185	6.91448e-07
Arm fat mass (right)	telomere length	472174	rs56288810	-0.0456256	0.0090127	4.14086e-07
Arm fat mass (right)	telomere length	472174	rs56803094	-0.0456251	0.00901441	4.16304e-07
Arm fat mass (right)	telomere length	472174	rs58084604	-0.0464771	0.00910314	3.29725e-07
Arm fat mass (right)	telomere length	472174	rs59104534	-0.0457202	0.00900963	3.88324e-07
Arm fat mass (right)	telomere length	472174	rs60764613	-0.0461645	0.00899954	2.90277e-07
Arm fat mass (right)	telomere length	472174	rs61813324	-0.0455363	0.0090155	4.39742e-07
Arm fat mass (right)	telomere length	472174	rs61826865	-0.0455396	0.00900818	4.29578e-07
Arm fat mass (right)	telomere length	472174	rs61871615	-0.0463251	0.0089823	2.5044e-07
Arm fat mass (right)	telomere length	472174	rs62104483	-0.0472703	0.00892846	1.19446e-07
Arm fat mass (right)	telomere length	472174	rs62106258	-0.0445775	0.00906247	8.70243e-07
Arm fat mass (right)	telomere length	472174	rs62178054	-0.0456039	0.00901554	4.22861e-07
Arm fat mass (right)	telomere length	472174	rs62246314	-0.0457031	0.00901327	3.96457e-07
Arm fat mass (right)	telomere length	472174	rs62261725	-0.046104	0.00901456	3.14761e-07
Arm fat mass (right)	telomere length	472174	rs62343137	-0.0452931	0.0090072	4.94228e-07
Arm fat mass (right)	telomere length	472174	rs62396185	-0.046299	0.00902576	2.90285e-07
Arm fat mass (right)	telomere length	472174	rs62477684	-0.0460642	0.0090171	3.24655e-07
Arm fat mass (right)	telomere length	472174	rs649648	-0.0454199	0.00900513	4.56425e-07
Arm fat mass (right)	telomere length	472174	rs6542924	-0.0451809	0.00899899	5.14947e-07
Arm fat mass (right)	telomere length	472174	rs6575340	-0.0456535	0.0090216	4.1824e-07
Arm fat mass (right)	telomere length	472174	rs6601527	-0.0457706	0.00901899	3.87669e-07
Arm fat mass (right)	telomere length	472174	rs6656785	-0.0458207	0.00901076	3.67419e-07
Arm fat mass (right)	telomere length	472174	rs66679256	-0.0457278	0.00902068	3.99459e-07
Arm fat mass (right)	telomere length	472174	rs668799	-0.0452374	0.00899988	4.99651e-07
Arm fat mass (right)	telomere length	472174	rs6739755	-0.0456767	0.00902205	4.13179e-07
Arm fat mass (right)	telomere length	472174	rs67602344	-0.0456628	0.00901158	4.03877e-07
Arm fat mass (right)	telomere length	472174	rs6861649	-0.0469107	0.00887016	1.23257e-07
Arm fat mass (right)	telomere length	472174	rs7030732	-0.0460361	0.0089985	3.12114e-07
Arm fat mass (right)	telomere length	472174	rs704061	-0.0448555	0.00898629	5.98968e-07
Arm fat mass (right)	telomere length	472174	rs7094644	-0.0451021	0.0089815	5.12241e-07
Arm fat mass (right)	telomere length	472174	rs7116641	-0.0462396	0.00901886	2.94408e-07
Arm fat mass (right)	telomere length	472174	rs7124681	-0.0461129	0.00903165	3.29568e-07
Arm fat mass (right)	telomere length	472174	rs713586	-0.0469365	0.00901952	1.95172e-07
Arm fat mass (right)	telomere length	472174	rs7141420	-0.0463375	0.00900942	2.70063e-07
Arm fat mass (right)	telomere length	472174	rs7201895	-0.0455545	0.00901421	4.33471e-07
Arm fat mass (right)	telomere length	472174	rs7218014	-0.0464449	0.00900185	2.47623e-07
Arm fat mass (right)	telomere length	472174	rs7259070	-0.045034	0.00900453	5.69559e-07
Arm fat mass (right)	telomere length	472174	rs72740701	-0.0455095	0.00900704	4.35703e-07
Arm fat mass (right)	telomere length	472174	rs72892910	-0.0451588	0.00903819	5.83968e-07
Arm fat mass (right)	telomere length	472174	rs72917533	-0.0453475	0.00899966	4.68456e-07
Arm fat mass (right)	telomere length	472174	rs73213484	-0.0460895	0.00900188	3.05567e-07
Arm fat mass (right)	telomere length	472174	rs7442885	-0.0453295	0.00901703	4.97953e-07
Arm fat mass (right)	telomere length	472174	rs745249	-0.045476	0.00900691	4.44094e-07
Arm fat mass (right)	telomere length	472174	rs750090	-0.0459757	0.00900543	3.30219e-07
Arm fat mass (right)	telomere length	472174	rs756717	-0.0458736	0.00900943	3.54815e-07
Arm fat mass (right)	telomere length	472174	rs7584391	-0.0458826	0.00900619	3.49546e-07
Arm fat mass (right)	telomere length	472174	rs76040172	-0.0448883	0.00898337	5.82839e-07
Arm fat mass (right)	telomere length	472174	rs7649970	-0.0457975	0.00901343	3.75404e-07
Arm fat mass (right)	telomere length	472174	rs765876	-0.0455488	0.00900875	4.28009e-07
Arm fat mass (right)	telomere length	472174	rs7811825	-0.0464118	0.00896518	2.25604e-07
Arm fat mass (right)	telomere length	472174	rs7845090	-0.0457306	0.00902454	4.03369e-07
Arm fat mass (right)	telomere length	472174	rs78719460	-0.0459731	0.00899995	3.25335e-07
Arm fat mass (right)	telomere length	472174	rs79113395	-0.0450429	0.00898231	5.3137e-07
Arm fat mass (right)	telomere length	472174	rs7915723	-0.045369	0.00900484	4.6972e-07
Arm fat mass (right)	telomere length	472174	rs7917983	-0.0457711	0.00900872	3.75949e-07
Arm fat mass (right)	telomere length	472174	rs7925100	-0.0446969	0.00891503	5.34061e-07
Arm fat mass (right)	telomere length	472174	rs7930275	-0.0454954	0.00901267	4.46609e-07
Arm fat mass (right)	telomere length	472174	rs79535757	-0.0455046	0.0090072	4.37148e-07
Arm fat mass (right)	telomere length	472174	rs7987928	-0.0451137	0.0089846	5.13432e-07
Arm fat mass (right)	telomere length	472174	rs801738	-0.0455103	0.00901251	4.42542e-07
Arm fat mass (right)	telomere length	472174	rs8026927	-0.0459612	0.00900158	3.29203e-07
Arm fat mass (right)	telomere length	472174	rs8087074	-0.0461643	0.00899534	2.86638e-07
Arm fat mass (right)	telomere length	472174	rs815163	-0.0456218	0.00901561	4.18577e-07
Arm fat mass (right)	telomere length	472174	rs8192675	-0.0452077	0.00900012	5.08672e-07
Arm fat mass (right)	telomere length	472174	rs845084	-0.0459752	0.00900855	3.33422e-07
Arm fat mass (right)	telomere length	472174	rs846545	-0.0459493	0.00900563	3.35574e-07
Arm fat mass (right)	telomere length	472174	rs862320	-0.044027	0.00889549	7.44563e-07
Arm fat mass (right)	telomere length	472174	rs879620	-0.0435764	0.00891882	1.02962e-06
Arm fat mass (right)	telomere length	472174	rs9289630	-0.0452783	0.0090138	5.08132e-07
Arm fat mass (right)	telomere length	472174	rs9291822	-0.0454307	0.00900536	4.53891e-07
Arm fat mass (right)	telomere length	472174	rs9320823	-0.0457781	0.00901724	3.83991e-07
Arm fat mass (right)	telomere length	472174	rs947088	-0.0457974	0.00900835	3.69796e-07
Arm fat mass (right)	telomere length	472174	rs9515455	-0.0455739	0.00901139	4.2509e-07
Arm fat mass (right)	telomere length	472174	rs9549099	-0.045572	0.00900982	4.236e-07
Arm fat mass (right)	telomere length	472174	rs9688977	-0.0456066	0.00901496	4.21491e-07
Arm fat mass (right)	telomere length	472174	rs9843007	-0.0460602	0.00899818	3.07416e-07
Arm fat mass (right)	telomere length	472174	rs9847186	-0.0455308	0.0090116	4.36144e-07
Arm fat mass (right)	telomere length	472174	rs9861443	-0.0453489	0.00900213	4.71483e-07
Arm fat mass (right)	telomere length	472174	rs9883422	-0.0458752	0.00900558	3.50417e-07
Arm fat mass (right)	telomere length	472174	rs9964122	-0.0457656	0.00900994	3.78516e-07
Arm fat mass (right)	telomere length	472174	rs9968060	-0.0447178	0.00893488	5.59015e-07
Arm fat mass (right)	telomere length	472174	All	-0.0456719	0.00898104	3.66909e-07

## Sheet: Arm fat mass (left) 
Leave-one-out analysis for arm fat mass (left) on telomere length
Exposure	Outcome	samplesize	SNP	b	se	p
Arm fat mass (left)	telomere length	472174	rs10100245	-0.0526554	0.00905326	6.02085e-09
Arm fat mass (left)	telomere length	472174	rs1011326	-0.0530056	0.0090357	4.45776e-09
Arm fat mass (left)	telomere length	472174	rs10132436	-0.052604	0.00903524	5.81145e-09
Arm fat mass (left)	telomere length	472174	rs1013293	-0.0533224	0.00903662	3.61965e-09
Arm fat mass (left)	telomere length	472174	rs10187101	-0.0517979	0.0089591	7.39952e-09
Arm fat mass (left)	telomere length	472174	rs10237317	-0.0526389	0.00904124	5.81166e-09
Arm fat mass (left)	telomere length	472174	rs10259620	-0.0517993	0.00894789	7.0808e-09
Arm fat mass (left)	telomere length	472174	rs10269774	-0.0534933	0.00900026	2.78943e-09
Arm fat mass (left)	telomere length	472174	rs10404726	-0.0520534	0.00901896	7.85465e-09
Arm fat mass (left)	telomere length	472174	rs10756798	-0.0527303	0.00904522	5.55495e-09
Arm fat mass (left)	telomere length	472174	rs10760724	-0.0526657	0.00904106	5.70569e-09
Arm fat mass (left)	telomere length	472174	rs10787738	-0.0527395	0.00904416	5.49854e-09
Arm fat mass (left)	telomere length	472174	rs10820852	-0.0527032	0.00904037	5.5505e-09
Arm fat mass (left)	telomere length	472174	rs10938398	-0.0536852	0.00905612	3.06542e-09
Arm fat mass (left)	telomere length	472174	rs10947793	-0.0528272	0.00903951	5.09514e-09
Arm fat mass (left)	telomere length	472174	rs10954772	-0.0519196	0.00899004	7.68444e-09
Arm fat mass (left)	telomere length	472174	rs11001963	-0.0516485	0.0089139	6.86688e-09
Arm fat mass (left)	telomere length	472174	rs11012732	-0.0541612	0.00897662	1.60359e-09
Arm fat mass (left)	telomere length	472174	rs11030119	-0.0516428	0.00905514	1.17618e-08
Arm fat mass (left)	telomere length	472174	rs11042030	-0.0522989	0.00902936	6.95123e-09
Arm fat mass (left)	telomere length	472174	rs11099020	-0.0536238	0.00899013	2.4502e-09
Arm fat mass (left)	telomere length	472174	rs11135450	-0.0527653	0.00903954	5.30978e-09
Arm fat mass (left)	telomere length	472174	rs11150745	-0.0529952	0.00904549	4.664e-09
Arm fat mass (left)	telomere length	472174	rs11152135	-0.0534296	0.00900019	2.91183e-09
Arm fat mass (left)	telomere length	472174	rs11165643	-0.0533554	0.00903722	3.54887e-09
Arm fat mass (left)	telomere length	472174	rs11205617	-0.0521816	0.00903214	7.58984e-09
Arm fat mass (left)	telomere length	472174	rs112094960	-0.0539316	0.00889813	1.35271e-09
Arm fat mass (left)	telomere length	472174	rs1127100	-0.0527128	0.00904235	5.55786e-09
Arm fat mass (left)	telomere length	472174	rs113182412	-0.0532326	0.00901853	3.57866e-09
Arm fat mass (left)	telomere length	472174	rs113230003	-0.0528745	0.00904574	5.05822e-09
Arm fat mass (left)	telomere length	472174	rs113603865	-0.0516078	0.00895019	8.11224e-09
Arm fat mass (left)	telomere length	472174	rs113866544	-0.0530218	0.00904325	4.54216e-09
Arm fat mass (left)	telomere length	472174	rs11515071	-0.0530483	0.0090562	4.69378e-09
Arm fat mass (left)	telomere length	472174	rs11538	-0.0529867	0.00903429	4.48958e-09
Arm fat mass (left)	telomere length	472174	rs11642015	-0.0518057	0.00927292	2.31333e-08
Arm fat mass (left)	telomere length	472174	rs11742930	-0.0533673	0.00901496	3.22205e-09
Arm fat mass (left)	telomere length	472174	rs11766945	-0.0519311	0.00899769	7.85228e-09
Arm fat mass (left)	telomere length	472174	rs11786089	-0.0528914	0.00903862	4.86536e-09
Arm fat mass (left)	telomere length	472174	rs1182143	-0.0531696	0.00904002	4.06378e-09
Arm fat mass (left)	telomere length	472174	rs11882409	-0.0526828	0.00904427	5.71167e-09
Arm fat mass (left)	telomere length	472174	rs11920781	-0.0529036	0.00904267	4.90265e-09
Arm fat mass (left)	telomere length	472174	rs12037698	-0.0529999	0.00903415	4.44786e-09
Arm fat mass (left)	telomere length	472174	rs12072739	-0.0529932	0.00903776	4.53133e-09
Arm fat mass (left)	telomere length	472174	rs12103006	-0.0518269	0.00896414	7.40034e-09
Arm fat mass (left)	telomere length	472174	rs12121667	-0.0527815	0.00903925	5.24696e-09
Arm fat mass (left)	telomere length	472174	rs12144626	-0.0529019	0.00904473	4.94771e-09
Arm fat mass (left)	telomere length	472174	rs1218824	-0.0529379	0.00904201	4.77986e-09
Arm fat mass (left)	telomere length	472174	rs12254441	-0.0534173	0.00900461	2.98872e-09
Arm fat mass (left)	telomere length	472174	rs12339822	-0.0529615	0.00904163	4.69839e-09
Arm fat mass (left)	telomere length	472174	rs12506689	-0.0524517	0.00903496	6.42084e-09
Arm fat mass (left)	telomere length	472174	rs12578952	-0.0523916	0.00902957	6.54418e-09
Arm fat mass (left)	telomere length	472174	rs12619178	-0.0529909	0.0090426	4.62496e-09
Arm fat mass (left)	telomere length	472174	rs12619626	-0.0520559	0.00898027	6.76328e-09
Arm fat mass (left)	telomere length	472174	rs12692738	-0.0520827	0.00901055	7.46137e-09
Arm fat mass (left)	telomere length	472174	rs1286138	-0.0530092	0.00903715	4.47241e-09
Arm fat mass (left)	telomere length	472174	rs12877270	-0.0534787	0.00900694	2.89403e-09
Arm fat mass (left)	telomere length	472174	rs12885458	-0.0525111	0.00903497	6.17361e-09
Arm fat mass (left)	telomere length	472174	rs12887636	-0.0530281	0.00903644	4.4041e-09
Arm fat mass (left)	telomere length	472174	rs1296328	-0.052872	0.00904535	5.05933e-09
Arm fat mass (left)	telomere length	472174	rs12992672	-0.0528445	0.0091006	6.37124e-09
Arm fat mass (left)	telomere length	472174	rs13062093	-0.0516129	0.00894077	7.79856e-09
Arm fat mass (left)	telomere length	472174	rs13076052	-0.0526417	0.00903595	5.68358e-09
Arm fat mass (left)	telomere length	472174	rs13135092	-0.052973	0.00905816	4.97222e-09
Arm fat mass (left)	telomere length	472174	rs1335055	-0.0529453	0.00903879	4.69719e-09
Arm fat mass (left)	telomere length	472174	rs13427822	-0.0523681	0.00902547	6.54263e-09
Arm fat mass (left)	telomere length	472174	rs1406778	-0.0523395	0.00903825	7.0014e-09
Arm fat mass (left)	telomere length	472174	rs1459189	-0.0525481	0.00903368	5.99437e-09
Arm fat mass (left)	telomere length	472174	rs1470749	-0.0535735	0.00898132	2.44648e-09
Arm fat mass (left)	telomere length	472174	rs1471338	-0.0531343	0.00902626	3.94124e-09
Arm fat mass (left)	telomere length	472174	rs1477290	-0.0532911	0.00904811	3.86781e-09
Arm fat mass (left)	telomere length	472174	rs1503526	-0.0525318	0.00904084	6.22871e-09
Arm fat mass (left)	telomere length	472174	rs1568488	-0.0527217	0.00904245	5.52714e-09
Arm fat mass (left)	telomere length	472174	rs1582931	-0.0535012	0.009013	2.92047e-09
Arm fat mass (left)	telomere length	472174	rs1609303	-0.0525556	0.00904076	6.12972e-09
Arm fat mass (left)	telomere length	472174	rs1652376	-0.0527288	0.00905317	5.73368e-09
Arm fat mass (left)	telomere length	472174	rs17024393	-0.052341	0.00904978	7.30842e-09
Arm fat mass (left)	telomere length	472174	rs17149254	-0.0522791	0.00902546	6.93859e-09
Arm fat mass (left)	telomere length	472174	rs17311369	-0.0524584	0.00903119	6.30023e-09
Arm fat mass (left)	telomere length	472174	rs17627049	-0.0527198	0.00904079	5.4987e-09
Arm fat mass (left)	telomere length	472174	rs17716502	-0.0527005	0.00904992	5.76948e-09
Arm fat mass (left)	telomere length	472174	rs17770336	-0.052573	0.0090546	6.38998e-09
Arm fat mass (left)	telomere length	472174	rs1782508	-0.052569	0.0090381	6.01369e-09
Arm fat mass (left)	telomere length	472174	rs1783541	-0.0534912	0.00899073	2.68811e-09
Arm fat mass (left)	telomere length	472174	rs1881505	-0.0525991	0.00903406	5.80405e-09
Arm fat mass (left)	telomere length	472174	rs1899689	-0.0526445	0.00903949	5.75102e-09
Arm fat mass (left)	telomere length	472174	rs1928496	-0.0530679	0.00903425	4.25199e-09
Arm fat mass (left)	telomere length	472174	rs1964599	-0.0532403	0.00902512	3.65432e-09
Arm fat mass (left)	telomere length	472174	rs2016469	-0.0527572	0.00903989	5.34533e-09
Arm fat mass (left)	telomere length	472174	rs2052607	-0.0529519	0.00904505	4.79202e-09
Arm fat mass (left)	telomere length	472174	rs2098870	-0.0528092	0.0090391	5.14824e-09
Arm fat mass (left)	telomere length	472174	rs2172131	-0.0527067	0.00904402	5.61647e-09
Arm fat mass (left)	telomere length	472174	rs217672	-0.0536767	0.00897567	2.22797e-09
Arm fat mass (left)	telomere length	472174	rs2239647	-0.0525917	0.00904831	6.16108e-09
Arm fat mass (left)	telomere length	472174	rs2253310	-0.0526754	0.00904887	5.84212e-09
Arm fat mass (left)	telomere length	472174	rs2287214	-0.0525606	0.00903913	6.07139e-09
Arm fat mass (left)	telomere length	472174	rs2289379	-0.0517115	0.00896786	8.10232e-09
Arm fat mass (left)	telomere length	472174	rs2292238	-0.0528186	0.00904113	5.15652e-09
Arm fat mass (left)	telomere length	472174	rs2306593	-0.0520243	0.00901242	7.80992e-09
Arm fat mass (left)	telomere length	472174	rs2307111	-0.053984	0.00903856	2.33458e-09
Arm fat mass (left)	telomere length	472174	rs2318543	-0.0526746	0.00904073	5.66467e-09
Arm fat mass (left)	telomere length	472174	rs2370982	-0.0533097	0.0090465	3.79575e-09
Arm fat mass (left)	telomere length	472174	rs2374947	-0.0520425	0.00898775	7.02237e-09
Arm fat mass (left)	telomere length	472174	rs2425024	-0.0538199	0.00895647	1.86604e-09
Arm fat mass (left)	telomere length	472174	rs2439823	-0.0538452	0.00900241	2.21508e-09
Arm fat mass (left)	telomere length	472174	rs2444253	-0.0531222	0.00902718	3.98773e-09
Arm fat mass (left)	telomere length	472174	rs245775	-0.0540698	0.00896375	1.61893e-09
Arm fat mass (left)	telomere length	472174	rs2470619	-0.0527955	0.00903924	5.19803e-09
Arm fat mass (left)	telomere length	472174	rs2479958	-0.0528623	0.00904326	5.0507e-09
Arm fat mass (left)	telomere length	472174	rs2494196	-0.0530628	0.00903917	4.34976e-09
Arm fat mass (left)	telomere length	472174	rs2499468	-0.0527964	0.00904146	5.23992e-09
Arm fat mass (left)	telomere length	472174	rs252749	-0.0536383	0.00899828	2.50768e-09
Arm fat mass (left)	telomere length	472174	rs2678204	-0.0518064	0.00903133	9.67653e-09
Arm fat mass (left)	telomere length	472174	rs273505	-0.0530745	0.00904897	4.48449e-09
Arm fat mass (left)	telomere length	472174	rs2814943	-0.0520445	0.0090766	9.8132e-09
Arm fat mass (left)	telomere length	472174	rs28366156	-0.0516461	0.00898096	8.89131e-09
Arm fat mass (left)	telomere length	472174	rs28489620	-0.0527437	0.0090413	5.42301e-09
Arm fat mass (left)	telomere length	472174	rs2861685	-0.0534286	0.00901559	3.09939e-09
Arm fat mass (left)	telomere length	472174	rs286818	-0.0529156	0.00904552	4.91801e-09
Arm fat mass (left)	telomere length	472174	rs3134404	-0.0526548	0.00903769	5.67272e-09
Arm fat mass (left)	telomere length	472174	rs3211995	-0.0526074	0.00903623	5.82071e-09
Arm fat mass (left)	telomere length	472174	rs34045288	-0.053929	0.00901317	2.18584e-09
Arm fat mass (left)	telomere length	472174	rs34045894	-0.0525981	0.00903502	5.82937e-09
Arm fat mass (left)	telomere length	472174	rs34292685	-0.0529002	0.00904027	4.86806e-09
Arm fat mass (left)	telomere length	472174	rs34769775	-0.0518162	0.00897319	7.71577e-09
Arm fat mass (left)	telomere length	472174	rs34811474	-0.0521464	0.00902367	7.52141e-09
Arm fat mass (left)	telomere length	472174	rs35537311	-0.05252	0.00903117	6.04855e-09
Arm fat mass (left)	telomere length	472174	rs35851183	-0.0519276	0.00898632	7.53608e-09
Arm fat mass (left)	telomere length	472174	rs35882248	-0.0526553	0.00904779	5.8956e-09
Arm fat mass (left)	telomere length	472174	rs362307	-0.0525496	0.00903317	5.97681e-09
Arm fat mass (left)	telomere length	472174	rs3729793	-0.0524843	0.00902855	6.13099e-09
Arm fat mass (left)	telomere length	472174	rs3770821	-0.0527418	0.00903965	5.39555e-09
Arm fat mass (left)	telomere length	472174	rs3803286	-0.0529646	0.00904599	4.76892e-09
Arm fat mass (left)	telomere length	472174	rs3810291	-0.0513236	0.00899803	1.17115e-08
Arm fat mass (left)	telomere length	472174	rs3826408	-0.0525155	0.00903457	6.14603e-09
Arm fat mass (left)	telomere length	472174	rs4072917	-0.0531132	0.0090308	4.06956e-09
Arm fat mass (left)	telomere length	472174	rs4073582	-0.0526843	0.00904224	5.66125e-09
Arm fat mass (left)	telomere length	472174	rs4246657	-0.0518012	0.00896933	7.67835e-09
Arm fat mass (left)	telomere length	472174	rs4402589	-0.0534997	0.00907219	3.69933e-09
Arm fat mass (left)	telomere length	472174	rs4477562	-0.0529208	0.00904741	4.937e-09
Arm fat mass (left)	telomere length	472174	rs4482463	-0.0527383	0.00904784	5.58199e-09
Arm fat mass (left)	telomere length	472174	rs4502882	-0.0529109	0.00904075	4.8426e-09
Arm fat mass (left)	telomere length	472174	rs4503172	-0.0531526	0.00902583	3.88665e-09
Arm fat mass (left)	telomere length	472174	rs4648450	-0.0524303	0.00902597	6.2914e-09
Arm fat mass (left)	telomere length	472174	rs4673617	-0.0533704	0.00901962	3.27591e-09
Arm fat mass (left)	telomere length	472174	rs4740383	-0.0531788	0.00902317	3.77896e-09
Arm fat mass (left)	telomere length	472174	rs4757142	-0.0519929	0.00899594	7.48826e-09
Arm fat mass (left)	telomere length	472174	rs4776970	-0.052264	0.00905163	7.74156e-09
Arm fat mass (left)	telomere length	472174	rs4777541	-0.052834	0.00904455	5.17262e-09
Arm fat mass (left)	telomere length	472174	rs4790841	-0.0529194	0.0090547	5.08375e-09
Arm fat mass (left)	telomere length	472174	rs4886039	-0.0534196	0.00901375	3.0954e-09
Arm fat mass (left)	telomere length	472174	rs4921301	-0.0528452	0.00903974	5.039e-09
Arm fat mass (left)	telomere length	472174	rs4958702	-0.0531915	0.00903142	3.87127e-09
Arm fat mass (left)	telomere length	472174	rs4962424	-0.0530233	0.00903347	4.36711e-09
Arm fat mass (left)	telomere length	472174	rs543874	-0.0524531	0.00910811	8.46432e-09
Arm fat mass (left)	telomere length	472174	rs55637757	-0.0531847	0.00902561	3.80064e-09
Arm fat mass (left)	telomere length	472174	rs55655049	-0.0522362	0.00900433	6.58317e-09
Arm fat mass (left)	telomere length	472174	rs55726687	-0.0514379	0.00895067	9.09369e-09
Arm fat mass (left)	telomere length	472174	rs55966114	-0.0534912	0.00899556	2.74104e-09
Arm fat mass (left)	telomere length	472174	rs56803094	-0.0527663	0.00904276	5.37255e-09
Arm fat mass (left)	telomere length	472174	rs57636386	-0.0525322	0.00905858	6.66437e-09
Arm fat mass (left)	telomere length	472174	rs58084604	-0.0537966	0.0091312	3.82684e-09
Arm fat mass (left)	telomere length	472174	rs6029180	-0.0525708	0.00903338	5.8981e-09
Arm fat mass (left)	telomere length	472174	rs6050446	-0.0532114	0.00902763	3.76317e-09
Arm fat mass (left)	telomere length	472174	rs60764613	-0.0532813	0.00902511	3.55485e-09
Arm fat mass (left)	telomere length	472174	rs61649432	-0.0531345	0.00902563	3.93113e-09
Arm fat mass (left)	telomere length	472174	rs61813324	-0.0526839	0.00904544	5.73335e-09
Arm fat mass (left)	telomere length	472174	rs61871615	-0.0534927	0.00900791	2.87785e-09
Arm fat mass (left)	telomere length	472174	rs62104483	-0.0544903	0.00894873	1.135e-09
Arm fat mass (left)	telomere length	472174	rs62106258	-0.051805	0.00909559	1.22927e-08
Arm fat mass (left)	telomere length	472174	rs62246314	-0.0528404	0.00904113	5.08267e-09
Arm fat mass (left)	telomere length	472174	rs62261725	-0.0532752	0.00904195	3.81539e-09
Arm fat mass (left)	telomere length	472174	rs62396185	-0.0535179	0.00905375	3.39773e-09
Arm fat mass (left)	telomere length	472174	rs62477684	-0.053214	0.00904357	4.00026e-09
Arm fat mass (left)	telomere length	472174	rs6445198	-0.0531298	0.00903164	4.03781e-09
Arm fat mass (left)	telomere length	472174	rs649648	-0.0525566	0.00903399	5.96783e-09
Arm fat mass (left)	telomere length	472174	rs6575340	-0.0528127	0.00905109	5.38057e-09
Arm fat mass (left)	telomere length	472174	rs6601527	-0.0529154	0.0090465	4.93745e-09
Arm fat mass (left)	telomere length	472174	rs6656785	-0.052981	0.00903999	4.6081e-09
Arm fat mass (left)	telomere length	472174	rs66679256	-0.0528831	0.00904929	5.09939e-09
Arm fat mass (left)	telomere length	472174	rs668799	-0.0523744	0.00902951	6.61742e-09
Arm fat mass (left)	telomere length	472174	rs6739755	-0.0528434	0.00905232	5.29757e-09
Arm fat mass (left)	telomere length	472174	rs67602344	-0.0528089	0.00904129	5.19316e-09
Arm fat mass (left)	telomere length	472174	rs67807996	-0.0531068	0.00903805	4.2051e-09
Arm fat mass (left)	telomere length	472174	rs67844506	-0.052992	0.00904739	4.70848e-09
Arm fat mass (left)	telomere length	472174	rs6802087	-0.0527077	0.00903856	5.4955e-09
Arm fat mass (left)	telomere length	472174	rs6861649	-0.0540559	0.00888993	1.19746e-09
Arm fat mass (left)	telomere length	472174	rs705145	-0.0529874	0.00903679	4.53148e-09
Arm fat mass (left)	telomere length	472174	rs7094644	-0.0522406	0.00901038	6.71821e-09
Arm fat mass (left)	telomere length	472174	rs7116641	-0.0534261	0.00904588	3.50244e-09
Arm fat mass (left)	telomere length	472174	rs7124681	-0.0533134	0.00905988	3.99097e-09
Arm fat mass (left)	telomere length	472174	rs713586	-0.0541712	0.00904374	2.09957e-09
Arm fat mass (left)	telomere length	472174	rs7149242	-0.0536199	0.00897872	2.34528e-09
Arm fat mass (left)	telomere length	472174	rs7201895	-0.0527001	0.00904405	5.64159e-09
Arm fat mass (left)	telomere length	472174	rs7218014	-0.0536331	0.00902766	2.83326e-09
Arm fat mass (left)	telomere length	472174	rs72892910	-0.0523431	0.0090702	7.88569e-09
Arm fat mass (left)	telomere length	472174	rs72917533	-0.052478	0.00902937	6.17613e-09
Arm fat mass (left)	telomere length	472174	rs73213484	-0.0532313	0.00902849	3.72589e-09
Arm fat mass (left)	telomere length	472174	rs7442885	-0.0524809	0.00904693	6.59368e-09
Arm fat mass (left)	telomere length	472174	rs745249	-0.0526102	0.00903663	5.81904e-09
Arm fat mass (left)	telomere length	472174	rs7498044	-0.0520429	0.00897994	6.81342e-09
Arm fat mass (left)	telomere length	472174	rs750090	-0.0531214	0.00903281	4.07932e-09
Arm fat mass (left)	telomere length	472174	rs756717	-0.0530265	0.00903776	4.43175e-09
Arm fat mass (left)	telomere length	472174	rs76040172	-0.0520093	0.00901535	7.97557e-09
Arm fat mass (left)	telomere length	472174	rs764729	-0.0530811	0.00903178	4.17406e-09
Arm fat mass (left)	telomere length	472174	rs7649970	-0.052938	0.0090412	4.76444e-09
Arm fat mass (left)	telomere length	472174	rs765876	-0.0526848	0.00903816	5.57083e-09
Arm fat mass (left)	telomere length	472174	rs770082	-0.0519418	0.00900887	8.13518e-09
Arm fat mass (left)	telomere length	472174	rs7723426	-0.0528878	0.00903809	4.86692e-09
Arm fat mass (left)	telomere length	472174	rs7755574	-0.0530299	0.00903537	4.3803e-09
Arm fat mass (left)	telomere length	472174	rs7811825	-0.0535259	0.00898957	2.61316e-09
Arm fat mass (left)	telomere length	472174	rs7845090	-0.0528756	0.00905116	5.16221e-09
Arm fat mass (left)	telomere length	472174	rs78784145	-0.0530544	0.00903457	4.29596e-09
Arm fat mass (left)	telomere length	472174	rs79113395	-0.0521646	0.00901308	7.13745e-09
Arm fat mass (left)	telomere length	472174	rs7930275	-0.0526374	0.00904163	5.82621e-09
Arm fat mass (left)	telomere length	472174	rs79535757	-0.0526395	0.00903621	5.69764e-09
Arm fat mass (left)	telomere length	472174	rs7959830	-0.0529003	0.00903944	4.852e-09
Arm fat mass (left)	telomere length	472174	rs7987928	-0.0522419	0.00901452	6.81966e-09
Arm fat mass (left)	telomere length	472174	rs8087074	-0.0533024	0.00902148	3.45474e-09
Arm fat mass (left)	telomere length	472174	rs811715	-0.0526297	0.00903882	5.79289e-09
Arm fat mass (left)	telomere length	472174	rs815163	-0.0527688	0.00904478	5.40596e-09
Arm fat mass (left)	telomere length	472174	rs8192675	-0.0523463	0.00902978	6.74829e-09
Arm fat mass (left)	telomere length	472174	rs846545	-0.0531064	0.00903362	4.13358e-09
Arm fat mass (left)	telomere length	472174	rs854917	-0.0529414	0.00903985	4.72876e-09
Arm fat mass (left)	telomere length	472174	rs862320	-0.0511328	0.00892716	1.01754e-08
Arm fat mass (left)	telomere length	472174	rs869400	-0.0534549	0.00902743	3.19238e-09
Arm fat mass (left)	telomere length	472174	rs879620	-0.0507483	0.00894912	1.42171e-08
Arm fat mass (left)	telomere length	472174	rs9320823	-0.0529445	0.00904703	4.85272e-09
Arm fat mass (left)	telomere length	472174	rs935166	-0.0535536	0.00900168	2.69303e-09
Arm fat mass (left)	telomere length	472174	rs9378684	-0.0522459	0.00900637	6.59241e-09
Arm fat mass (left)	telomere length	472174	rs9463511	-0.0530932	0.00902956	4.10429e-09
Arm fat mass (left)	telomere length	472174	rs9496567	-0.052784	0.00903873	5.22771e-09
Arm fat mass (left)	telomere length	472174	rs9515455	-0.0527135	0.00904051	5.51597e-09
Arm fat mass (left)	telomere length	472174	rs9549099	-0.0527098	0.00903923	5.50217e-09
Arm fat mass (left)	telomere length	472174	rs9688977	-0.0527553	0.00904484	5.45562e-09
Arm fat mass (left)	telomere length	472174	rs9847186	-0.0526702	0.00904009	5.66724e-09
Arm fat mass (left)	telomere length	472174	rs9861443	-0.0524879	0.00903078	6.16879e-09
Arm fat mass (left)	telomere length	472174	All	-0.0527934	0.00900917	4.62983e-09

## Sheet: Trunk fat mass
Leave-one-out analysis for trunk fat mass on telomere length
Exposure	Outcome	samplesize	SNP	b	se	p
Trunk fat mass	telomere length	472174	rs10100245	-0.0362526	0.00908306	6.57317e-05
Trunk fat mass	telomere length	472174	rs1013293	-0.0368933	0.00907445	4.79051e-05
Trunk fat mass	telomere length	472174	rs10172196	-0.0363519	0.00908334	6.27977e-05
Trunk fat mass	telomere length	472174	rs1017529	-0.036466	0.00907283	5.83836e-05
Trunk fat mass	telomere length	472174	rs10237306	-0.0363347	0.00907675	6.25318e-05
Trunk fat mass	telomere length	472174	rs10264581	-0.0358976	0.00904492	7.22305e-05
Trunk fat mass	telomere length	472174	rs10269774	-0.0373141	0.00904825	3.72508e-05
Trunk fat mass	telomere length	472174	rs10423928	-0.0370656	0.00908198	4.47999e-05
Trunk fat mass	telomere length	472174	rs10499014	-0.035985	0.0090485	6.98185e-05
Trunk fat mass	telomere length	472174	rs10756714	-0.0361177	0.00908815	7.0628e-05
Trunk fat mass	telomere length	472174	rs10756798	-0.0363508	0.00907805	6.22149e-05
Trunk fat mass	telomere length	472174	rs10760724	-0.0363043	0.00907169	6.28274e-05
Trunk fat mass	telomere length	472174	rs10830566	-0.0361413	0.00906298	6.66906e-05
Trunk fat mass	telomere length	472174	rs10863753	-0.0363697	0.00907194	6.09672e-05
Trunk fat mass	telomere length	472174	rs10915846	-0.0365239	0.00907287	5.68268e-05
Trunk fat mass	telomere length	472174	rs10938398	-0.0370657	0.00908926	4.54308e-05
Trunk fat mass	telomere length	472174	rs10999460	-0.036805	0.00906893	4.94182e-05
Trunk fat mass	telomere length	472174	rs11012732	-0.0376974	0.00902786	2.97105e-05
Trunk fat mass	telomere length	472174	rs11023199	-0.0363137	0.00907055	6.24175e-05
Trunk fat mass	telomere length	472174	rs11030119	-0.0352738	0.00907265	0.000101104
Trunk fat mass	telomere length	472174	rs11042030	-0.0359342	0.00906204	7.32881e-05
Trunk fat mass	telomere length	472174	rs11043764	-0.0366266	0.00907007	5.38676e-05
Trunk fat mass	telomere length	472174	rs11135450	-0.0364056	0.00907471	6.02649e-05
Trunk fat mass	telomere length	472174	rs11150745	-0.0365808	0.00907841	5.59112e-05
Trunk fat mass	telomere length	472174	rs11205303	-0.0371078	0.00910144	4.55932e-05
Trunk fat mass	telomere length	472174	rs112646560	-0.0354568	0.00899749	8.12281e-05
Trunk fat mass	telomere length	472174	rs11538	-0.0366178	0.0090695	5.40304e-05
Trunk fat mass	telomere length	472174	rs11603783	-0.0363936	0.00907519	6.06598e-05
Trunk fat mass	telomere length	472174	rs11642015	-0.0347315	0.00923089	0.0001682
Trunk fat mass	telomere length	472174	rs11742930	-0.0369926	0.00905585	4.40876e-05
Trunk fat mass	telomere length	472174	rs117632017	-0.0368425	0.00906047	4.77672e-05
Trunk fat mass	telomere length	472174	rs11766945	-0.0357331	0.00902277	7.48484e-05
Trunk fat mass	telomere length	472174	rs11779446	-0.0363421	0.00907663	6.23011e-05
Trunk fat mass	telomere length	472174	rs11782074	-0.0365498	0.00907279	5.61319e-05
Trunk fat mass	telomere length	472174	rs11782341	-0.0367859	0.00906541	4.95302e-05
Trunk fat mass	telomere length	472174	rs1182199	-0.036743	0.0090978	5.37557e-05
Trunk fat mass	telomere length	472174	rs11856579	-0.0357916	0.00903222	7.4121e-05
Trunk fat mass	telomere length	472174	rs11917068	-0.035995	0.00905394	7.01978e-05
Trunk fat mass	telomere length	472174	rs12103006	-0.0352847	0.00901168	9.02413e-05
Trunk fat mass	telomere length	472174	rs12144626	-0.0364888	0.00907404	5.78962e-05
Trunk fat mass	telomere length	472174	rs1218824	-0.0365557	0.00907658	5.63781e-05
Trunk fat mass	telomere length	472174	rs12213070	-0.0365661	0.00907464	5.58988e-05
Trunk fat mass	telomere length	472174	rs12330631	-0.0362881	0.00907108	6.32318e-05
Trunk fat mass	telomere length	472174	rs12339822	-0.0365646	0.0090748	5.5955e-05
Trunk fat mass	telomere length	472174	rs12367809	-0.0385728	0.0089993	1.81758e-05
Trunk fat mass	telomere length	472174	rs12459368	-0.0365267	0.00907583	5.70685e-05
Trunk fat mass	telomere length	472174	rs12475388	-0.0370651	0.00905361	4.2406e-05
Trunk fat mass	telomere length	472174	rs12616638	-0.037084	0.00904388	4.12342e-05
Trunk fat mass	telomere length	472174	rs12619178	-0.0365798	0.00907515	5.55946e-05
Trunk fat mass	telomere length	472174	rs12679106	-0.0366857	0.0090873	5.41324e-05
Trunk fat mass	telomere length	472174	rs12724928	-0.0365853	0.0090772	5.56675e-05
Trunk fat mass	telomere length	472174	rs12877270	-0.036994	0.00904711	4.33167e-05
Trunk fat mass	telomere length	472174	rs12890931	-0.0359208	0.00904173	7.10378e-05
Trunk fat mass	telomere length	472174	rs12901071	-0.0363877	0.00907634	6.09586e-05
Trunk fat mass	telomere length	472174	rs12926311	-0.0365058	0.00907496	5.75369e-05
Trunk fat mass	telomere length	472174	rs12974458	-0.0368898	0.00905397	4.61272e-05
Trunk fat mass	telomere length	472174	rs12992672	-0.0362421	0.00911592	7.0174e-05
Trunk fat mass	telomere length	472174	rs13067187	-0.0362164	0.00907109	6.53779e-05
Trunk fat mass	telomere length	472174	rs13135092	-0.036536	0.00909215	5.8591e-05
Trunk fat mass	telomere length	472174	rs13156484	-0.0370266	0.00905149	4.30141e-05
Trunk fat mass	telomere length	472174	rs13191298	-0.0359281	0.00904321	7.09902e-05
Trunk fat mass	telomere length	472174	rs13333747	-0.036266	0.00908002	6.49544e-05
Trunk fat mass	telomere length	472174	rs13340461	-0.0373665	0.00901953	3.43031e-05
Trunk fat mass	telomere length	472174	rs13416004	-0.0360499	0.00906485	6.98231e-05
Trunk fat mass	telomere length	472174	rs1427325	-0.0368913	0.00906349	4.69497e-05
Trunk fat mass	telomere length	472174	rs143384	-0.0376753	0.00900369	2.85883e-05
Trunk fat mass	telomere length	472174	rs1470050	-0.0366444	0.00906932	5.33412e-05
Trunk fat mass	telomere length	472174	rs147451284	-0.0363176	0.00906992	6.22333e-05
Trunk fat mass	telomere length	472174	rs1477290	-0.0368357	0.00908445	5.01749e-05
Trunk fat mass	telomere length	472174	rs1491905	-0.0362165	0.00906596	6.47549e-05
Trunk fat mass	telomere length	472174	rs1503527	-0.036163	0.00906916	6.67819e-05
Trunk fat mass	telomere length	472174	rs154001	-0.0367163	0.00906749	5.13873e-05
Trunk fat mass	telomere length	472174	rs1568489	-0.0366393	0.00907553	5.41041e-05
Trunk fat mass	telomere length	472174	rs1627536	-0.0366055	0.00907055	5.44541e-05
Trunk fat mass	telomere length	472174	rs1652376	-0.0363295	0.00909033	6.42853e-05
Trunk fat mass	telomere length	472174	rs1653892	-0.0353826	0.00898369	8.19801e-05
Trunk fat mass	telomere length	472174	rs16880854	-0.0359909	0.00909274	7.55171e-05
Trunk fat mass	telomere length	472174	rs16934748	-0.0363425	0.00907113	6.16523e-05
Trunk fat mass	telomere length	472174	rs16951304	-0.0357516	0.00906965	8.08408e-05
Trunk fat mass	telomere length	472174	rs17024393	-0.0359712	0.00907484	7.37531e-05
Trunk fat mass	telomere length	472174	rs17055384	-0.0367669	0.00906339	4.9785e-05
Trunk fat mass	telomere length	472174	rs17218879	-0.0362763	0.00906841	6.32656e-05
Trunk fat mass	telomere length	472174	rs1724551	-0.0362249	0.00907091	6.50982e-05
Trunk fat mass	telomere length	472174	rs17265513	-0.0370939	0.00903833	4.05954e-05
Trunk fat mass	telomere length	472174	rs17522122	-0.0360336	0.00906434	7.0286e-05
Trunk fat mass	telomere length	472174	rs17698176	-0.0372625	0.00901925	3.60491e-05
Trunk fat mass	telomere length	472174	rs17770336	-0.0361733	0.0090817	6.80241e-05
Trunk fat mass	telomere length	472174	rs1782508	-0.036212	0.0090698	6.53562e-05
Trunk fat mass	telomere length	472174	rs1927626	-0.0361929	0.00906812	6.57332e-05
Trunk fat mass	telomere length	472174	rs1964599	-0.0370016	0.00907	4.51204e-05
Trunk fat mass	telomere length	472174	rs2002023	-0.0371368	0.00903406	3.94374e-05
Trunk fat mass	telomere length	472174	rs2012027	-0.0357593	0.00904798	7.7441e-05
Trunk fat mass	telomere length	472174	rs2016469	-0.0363939	0.00907265	6.03638e-05
Trunk fat mass	telomere length	472174	rs2172131	-0.0363323	0.00907495	6.23897e-05
Trunk fat mass	telomere length	472174	rs217667	-0.0373229	0.00901229	3.45297e-05
Trunk fat mass	telomere length	472174	rs2181375	-0.0368776	0.00907613	4.84159e-05
Trunk fat mass	telomere length	472174	rs2216931	-0.0363544	0.00907696	6.19849e-05
Trunk fat mass	telomere length	472174	rs2243928	-0.0366098	0.00907451	5.47514e-05
Trunk fat mass	telomere length	472174	rs2287214	-0.0361694	0.00907901	6.78075e-05
Trunk fat mass	telomere length	472174	rs2289379	-0.0354688	0.00899882	8.09744e-05
Trunk fat mass	telomere length	472174	rs2306593	-0.0357516	0.00903925	7.64871e-05
Trunk fat mass	telomere length	472174	rs2307111	-0.037336	0.00907669	3.89881e-05
Trunk fat mass	telomere length	472174	rs2370982	-0.0369165	0.00908512	4.83617e-05
Trunk fat mass	telomere length	472174	rs2371767	-0.0367524	0.00906825	5.05941e-05
Trunk fat mass	telomere length	472174	rs2374947	-0.0357573	0.00902019	7.36601e-05
Trunk fat mass	telomere length	472174	rs241460	-0.0359248	0.00907036	7.47371e-05
Trunk fat mass	telomere length	472174	rs2439823	-0.0373033	0.00904581	3.72633e-05
Trunk fat mass	telomere length	472174	rs245775	-0.0375608	0.00901435	3.08942e-05
Trunk fat mass	telomere length	472174	rs2482704	-0.0360412	0.00905671	6.90584e-05
Trunk fat mass	telomere length	472174	rs2494196	-0.0368354	0.00908913	5.06312e-05
Trunk fat mass	telomere length	472174	rs2500406	-0.0364639	0.00907827	5.90402e-05
Trunk fat mass	telomere length	472174	rs252749	-0.0373117	0.00904469	3.70316e-05
Trunk fat mass	telomere length	472174	rs2678204	-0.035507	0.00905251	8.76935e-05
Trunk fat mass	telomere length	472174	rs2744965	-0.0354928	0.00911801	9.91735e-05
Trunk fat mass	telomere length	472174	rs274677	-0.0366254	0.0090703	5.39218e-05
Trunk fat mass	telomere length	472174	rs28366156	-0.0352715	0.00901667	9.16068e-05
Trunk fat mass	telomere length	472174	rs28636067	-0.03738	0.00899937	3.27257e-05
Trunk fat mass	telomere length	472174	rs2869950	-0.0365356	0.0090752	5.67648e-05
Trunk fat mass	telomere length	472174	rs287834	-0.0363576	0.00907196	6.1316e-05
Trunk fat mass	telomere length	472174	rs2954021	-0.0367442	0.00907535	5.14832e-05
Trunk fat mass	telomere length	472174	rs2979655	-0.0360989	0.00906089	6.77553e-05
Trunk fat mass	telomere length	472174	rs314279	-0.0370982	0.00905545	4.18927e-05
Trunk fat mass	telomere length	472174	rs33503	-0.0362731	0.00907006	6.35527e-05
Trunk fat mass	telomere length	472174	rs34045288	-0.037336	0.00905497	3.73543e-05
Trunk fat mass	telomere length	472174	rs35060985	-0.0368594	0.00908168	4.93564e-05
Trunk fat mass	telomere length	472174	rs35344761	-0.0368898	0.00906443	4.70678e-05
Trunk fat mass	telomere length	472174	rs35537311	-0.0361752	0.00906344	6.57029e-05
Trunk fat mass	telomere length	472174	rs3730071	-0.0366244	0.00907172	5.40923e-05
Trunk fat mass	telomere length	472174	rs3803286	-0.0365625	0.00907988	5.65513e-05
Trunk fat mass	telomere length	472174	rs3814883	-0.0371403	0.00908969	4.38909e-05
Trunk fat mass	telomere length	472174	rs3817428	-0.0369654	0.00907739	4.65606e-05
Trunk fat mass	telomere length	472174	rs3853252	-0.0375024	0.00899618	3.06339e-05
Trunk fat mass	telomere length	472174	rs40071	-0.0365739	0.00907199	5.54168e-05
Trunk fat mass	telomere length	472174	rs4253755	-0.0362568	0.00906863	6.38663e-05
Trunk fat mass	telomere length	472174	rs4477562	-0.0365134	0.0090798	5.78556e-05
Trunk fat mass	telomere length	472174	rs4482463	-0.0363479	0.00907676	6.21486e-05
Trunk fat mass	telomere length	472174	rs4549080	-0.0355449	0.00900131	7.85267e-05
Trunk fat mass	telomere length	472174	rs4673617	-0.0368806	0.00905675	4.65786e-05
Trunk fat mass	telomere length	472174	rs4709745	-0.036561	0.00907634	5.62147e-05
Trunk fat mass	telomere length	472174	rs4718964	-0.0362629	0.00907846	6.48614e-05
Trunk fat mass	telomere length	472174	rs4722398	-0.037116	0.00903977	4.02816e-05
Trunk fat mass	telomere length	472174	rs4757144	-0.0357243	0.00902019	7.47975e-05
Trunk fat mass	telomere length	472174	rs477895	-0.0363672	0.00907198	6.10431e-05
Trunk fat mass	telomere length	472174	rs4790841	-0.0364987	0.00908858	5.9223e-05
Trunk fat mass	telomere length	472174	rs4804312	-0.0367314	0.00906751	5.10264e-05
Trunk fat mass	telomere length	472174	rs4821764	-0.0367249	0.00908454	5.28686e-05
Trunk fat mass	telomere length	472174	rs4864201	-0.0370874	0.0090381	4.07035e-05
Trunk fat mass	telomere length	472174	rs4876611	-0.0360957	0.00907957	7.02368e-05
Trunk fat mass	telomere length	472174	rs4900471	-0.037196	0.00902432	3.76002e-05
Trunk fat mass	telomere length	472174	rs4958702	-0.0367848	0.00906805	4.98065e-05
Trunk fat mass	telomere length	472174	rs4981693	-0.0364697	0.00908091	5.91736e-05
Trunk fat mass	telomere length	472174	rs543874	-0.0358808	0.00911984	8.3415e-05
Trunk fat mass	telomere length	472174	rs55637757	-0.0369091	0.00906791	4.69537e-05
Trunk fat mass	telomere length	472174	rs55714539	-0.0360667	0.00908469	7.18568e-05
Trunk fat mass	telomere length	472174	rs55726687	-0.0352379	0.00898023	8.71129e-05
Trunk fat mass	telomere length	472174	rs56254492	-0.0362549	0.00906998	6.40851e-05
Trunk fat mass	telomere length	472174	rs56288810	-0.0363992	0.00907557	6.05451e-05
Trunk fat mass	telomere length	472174	rs56361700	-0.0360053	0.00906057	7.07229e-05
Trunk fat mass	telomere length	472174	rs57636386	-0.0361201	0.00908546	7.02042e-05
Trunk fat mass	telomere length	472174	rs58862095	-0.0367211	0.00907602	5.21119e-05
Trunk fat mass	telomere length	472174	rs59066241	-0.0368534	0.00906324	4.77747e-05
Trunk fat mass	telomere length	472174	rs59738707	-0.0362529	0.00906925	6.4058e-05
Trunk fat mass	telomere length	472174	rs6029180	-0.0362144	0.0090671	6.49546e-05
Trunk fat mass	telomere length	472174	rs60898782	-0.0358359	0.00904089	7.37778e-05
Trunk fat mass	telomere length	472174	rs6135562	-0.0355717	0.00899881	7.71995e-05
Trunk fat mass	telomere length	472174	rs61813293	-0.0360553	0.00905662	6.8597e-05
Trunk fat mass	telomere length	472174	rs61871615	-0.0370184	0.00904833	4.29186e-05
Trunk fat mass	telomere length	472174	rs62025831	-0.0356243	0.00907939	8.72192e-05
Trunk fat mass	telomere length	472174	rs62104483	-0.0379537	0.0090048	2.49963e-05
Trunk fat mass	telomere length	472174	rs62106258	-0.0353409	0.00910257	0.000103382
Trunk fat mass	telomere length	472174	rs62190394	-0.0362643	0.00908137	6.51706e-05
Trunk fat mass	telomere length	472174	rs62246314	-0.0364685	0.00907472	5.85226e-05
Trunk fat mass	telomere length	472174	rs62261725	-0.0368082	0.00907662	5.00748e-05
Trunk fat mass	telomere length	472174	rs62396185	-0.0374727	0.00912935	4.04939e-05
Trunk fat mass	telomere length	472174	rs62407569	-0.0363876	0.00907408	6.0703e-05
Trunk fat mass	telomere length	472174	rs6486057	-0.0367614	0.00906364	4.99373e-05
Trunk fat mass	telomere length	472174	rs6545714	-0.0364786	0.00908679	5.95797e-05
Trunk fat mass	telomere length	472174	rs6549970	-0.0364999	0.00907473	5.76695e-05
Trunk fat mass	telomere length	472174	rs6567160	-0.0370937	0.00913777	4.92029e-05
Trunk fat mass	telomere length	472174	rs6575340	-0.0364019	0.0090807	6.10509e-05
Trunk fat mass	telomere length	472174	rs6598540	-0.0365121	0.00907778	5.76717e-05
Trunk fat mass	telomere length	472174	rs66679256	-0.0364891	0.00908454	5.904e-05
Trunk fat mass	telomere length	472174	rs6696828	-0.0367395	0.00906618	5.07025e-05
Trunk fat mass	telomere length	472174	rs6717858	-0.0361694	0.00908452	6.85009e-05
Trunk fat mass	telomere length	472174	rs67536595	-0.0366477	0.00906969	5.32962e-05
Trunk fat mass	telomere length	472174	rs67913249	-0.0370024	0.00904327	4.28216e-05
Trunk fat mass	telomere length	472174	rs6840236	-0.0369714	0.00905749	4.46768e-05
Trunk fat mass	telomere length	472174	rs6861649	-0.0377776	0.00894954	2.43025e-05
Trunk fat mass	telomere length	472174	rs6948959	-0.0374956	0.00899717	3.07981e-05
Trunk fat mass	telomere length	472174	rs6973656	-0.0362551	0.00907228	6.43525e-05
Trunk fat mass	telomere length	472174	rs704061	-0.0356176	0.00905025	8.30109e-05
Trunk fat mass	telomere length	472174	rs7080838	-0.0370075	0.0090516	4.34172e-05
Trunk fat mass	telomere length	472174	rs7094644	-0.0358843	0.00904495	7.26821e-05
Trunk fat mass	telomere length	472174	rs7124681	-0.0368095	0.00909411	5.17409e-05
Trunk fat mass	telomere length	472174	rs713586	-0.0372968	0.00907369	3.94914e-05
Trunk fat mass	telomere length	472174	rs7167767	-0.0356017	0.00899514	7.56159e-05
Trunk fat mass	telomere length	472174	rs7171864	-0.0362044	0.00907687	6.64516e-05
Trunk fat mass	telomere length	472174	rs7193783	-0.0375307	0.00901088	3.11299e-05
Trunk fat mass	telomere length	472174	rs7218014	-0.0373857	0.00907919	3.82603e-05
Trunk fat mass	telomere length	472174	rs7238896	-0.0368854	0.00905763	4.65523e-05
Trunk fat mass	telomere length	472174	rs7258722	-0.0352636	0.0089881	8.7321e-05
Trunk fat mass	telomere length	472174	rs7259070	-0.0359013	0.00905629	7.36296e-05
Trunk fat mass	telomere length	472174	rs72718281	-0.0360434	0.00907242	7.10164e-05
Trunk fat mass	telomere length	472174	rs72755233	-0.0362683	0.00908146	6.50592e-05
Trunk fat mass	telomere length	472174	rs72820274	-0.0369216	0.00905264	4.53189e-05
Trunk fat mass	telomere length	472174	rs72917533	-0.0361266	0.00906243	6.70783e-05
Trunk fat mass	telomere length	472174	rs72976986	-0.036396	0.0090743	6.0491e-05
Trunk fat mass	telomere length	472174	rs72995085	-0.0353572	0.0089704	8.09609e-05
Trunk fat mass	telomere length	472174	rs73041988	-0.0356632	0.00903724	7.93836e-05
Trunk fat mass	telomere length	472174	rs7305790	-0.0371271	0.00903581	3.97576e-05
Trunk fat mass	telomere length	472174	rs7313748	-0.0359725	0.00905489	7.10581e-05
Trunk fat mass	telomere length	472174	rs73142879	-0.0366239	0.00908022	5.49816e-05
Trunk fat mass	telomere length	472174	rs73175572	-0.0372229	0.00901362	3.63352e-05
Trunk fat mass	telomere length	472174	rs73213484	-0.0368211	0.00906567	4.87371e-05
Trunk fat mass	telomere length	472174	rs7442885	-0.0361193	0.00907275	6.86049e-05
Trunk fat mass	telomere length	472174	rs7460093	-0.0363466	0.00907114	6.15384e-05
Trunk fat mass	telomere length	472174	rs750090	-0.0367077	0.00906779	5.16254e-05
Trunk fat mass	telomere length	472174	rs75412871	-0.0359888	0.00905164	7.01001e-05
Trunk fat mass	telomere length	472174	rs75641275	-0.0368089	0.00906222	4.86957e-05
Trunk fat mass	telomere length	472174	rs756717	-0.0366221	0.00907136	5.41131e-05
Trunk fat mass	telomere length	472174	rs7600835	-0.0360645	0.00905986	6.87155e-05
Trunk fat mass	telomere length	472174	rs76040172	-0.0356987	0.00904396	7.90576e-05
Trunk fat mass	telomere length	472174	rs7613261	-0.0359605	0.00906879	7.33022e-05
Trunk fat mass	telomere length	472174	rs76345589	-0.03668	0.00907261	5.27851e-05
Trunk fat mass	telomere length	472174	rs7649970	-0.0366593	0.00908869	5.49512e-05
Trunk fat mass	telomere length	472174	rs768023	-0.0363316	0.0090848	6.35674e-05
Trunk fat mass	telomere length	472174	rs7696324	-0.036114	0.00906816	6.81932e-05
Trunk fat mass	telomere length	472174	rs7697556	-0.0369005	0.00905725	4.61854e-05
Trunk fat mass	telomere length	472174	rs7933085	-0.0361851	0.0090688	6.60548e-05
Trunk fat mass	telomere length	472174	rs79535757	-0.0362829	0.00906991	6.32472e-05
Trunk fat mass	telomere length	472174	rs7959830	-0.0365614	0.00907825	5.64052e-05
Trunk fat mass	telomere length	472174	rs7987928	-0.0358438	0.00905177	7.4991e-05
Trunk fat mass	telomere length	472174	rs8087074	-0.0368926	0.00906006	4.66105e-05
Trunk fat mass	telomere length	472174	rs815163	-0.0363848	0.00907349	6.07159e-05
Trunk fat mass	telomere length	472174	rs8178882	-0.0366956	0.00906674	5.18171e-05
Trunk fat mass	telomere length	472174	rs846545	-0.0366812	0.00906764	5.22586e-05
Trunk fat mass	telomere length	472174	rs854917	-0.0365534	0.00907312	5.60713e-05
Trunk fat mass	telomere length	472174	rs862320	-0.0349738	0.00895619	9.42318e-05
Trunk fat mass	telomere length	472174	rs879620	-0.0343821	0.00898276	0.000129414
Trunk fat mass	telomere length	472174	rs882378	-0.0368413	0.00905872	4.7634e-05
Trunk fat mass	telomere length	472174	rs952227	-0.0365189	0.00907468	5.71529e-05
Trunk fat mass	telomere length	472174	rs9584855	-0.0364964	0.00907392	5.76777e-05
Trunk fat mass	telomere length	472174	rs962554	-0.036287	0.00907485	6.37096e-05
Trunk fat mass	telomere length	472174	rs9814633	-0.0369775	0.00905373	4.42243e-05
Trunk fat mass	telomere length	472174	rs9816948	-0.0363948	0.00907576	6.06903e-05
Trunk fat mass	telomere length	472174	rs9861443	-0.036135	0.00906377	6.6985e-05
Trunk fat mass	telomere length	472174	rs9964122	-0.0365317	0.00907188	5.65123e-05
Trunk fat mass	telomere length	472174	All	-0.0364665	0.0090438	5.52559e-05
