# Supplementary material for: Identifying effects of genetic obesity exposure on leukocyte telomere length using Mendelian randomization
Source: PeerJ. 2023 Mar 21;11:e15085. doi: 10.7717/peerj.15085 (PMC10038084; doi:10.7717/peerj.15085)
Supplement: File S3 [file peerj-11-15085-s003.zip]

Archive with 18 entries (16 files):
- Code_and_RData/
- Code_and_RData/1_BMI_LTL.RData
- Code_and_RData/2_Whole-body-fat-mass_LTL.RData
- Code_and_RData/3_Leg-fat-mass-(right)_LTL.RData
- Code_and_RData/4_Leg-fat-mass-(left)_LTL.RData
- Code_and_RData/5_Arm-fat-mass-(right)_LTL.RData
- Code_and_RData/6_Arm-fat-mass-(left)_LTL.RData
- Code_and_RData/7_Trunk-fat-mass_LTL.RData
- Code_and_RData/Univariate-analysis-code.R
- RAW_data_csv_files/
- RAW_data_csv_files/1_BMI_LTL.csv
- RAW_data_csv_files/2_Whole-body-fat-mass_LTL.csv
- RAW_data_csv_files/3_Leg-fat-mass-(right)_LTL.csv
- RAW_data_csv_files/4_Leg-fat-mass-(left)_LTL.csv
- RAW_data_csv_files/5_Arm-fat-mass-(right)_LTL.csv
- RAW_data_csv_files/6_Arm-fat-mass-(left)_LTL.csv
- RAW_data_csv_files/7_Trunk-fat-mass_LTL.csv
- STROBE-MR-checklist-fillable.docx
