# Supplementary material for: Identifying effects of genetic obesity exposure on leukocyte telomere length using Mendelian randomization
Source: PeerJ. 2023 Mar 21;11:e15085. doi: 10.7717/peerj.15085 (PMC10038084; doi:10.7717/peerj.15085)
Supplement: File S3 [file peerj-11-15085-s003.zip › RAW_data_csv_files/1_BMI_LTL.csv]

	SNP	effect_allele.exposure	other_allele.exposure	effect_allele.outcome	other_allele.outcome	beta.exposure	beta.outcome	eaf.exposure	eaf.outcome	remove	palindromic	ambiguous	id.outcome	chr	pos	se.outcome	samplesize.outcome	pval.outcome	outcome	originalname.outcome	outcome.deprecated	mr_keep.outcome	data_source.outcome	proxy.outcome	target_snp.outcome	proxy_snp.outcome	target_a1.outcome	target_a2.outcome	proxy_a1.outcome	proxy_a2.outcome	samplesize.exposure	pos.exposure	chr.exposure	se.exposure	pval.exposure	id.exposure	exposure	mr_keep.exposure	pval_origin.exposure	data_source.exposure	action	mr_keep	ncase.exposure	ncontrol.exposure	ncase.outcome	ncontrol.outcome
1	rs10100245	A	G	A	G	0.0206373	-0.00160556	0.56644	0.560248	FALSE	FALSE	FALSE	ieu-b-4879	8	77226919	0.00201727	472174	0.43	telomere length || id:ieu-b-4879	telomere length	telomere length || ||	TRUE	igd	NA	NA	NA	NA	NA	NA	NA	336107	77226919	8	0.00242306	1.64E-17	ukb-a-248	Body mass index (BMI) || id:ukb-a-248	TRUE	reported	igd	2	TRUE	NA	NA	NA	472174
2	rs10185199	A	G	A	G	-0.018708	-0.00360227	0.27894	0.283002	FALSE	FALSE	FALSE	ieu-b-4879	2	40282202	0.00228672	472174	0.12	telomere length || id:ieu-b-4879	telomere length	telomere length || ||	TRUE	igd	NA	NA	NA	NA	NA	NA	NA	336107	40282202	2	0.00274904	1.01E-11	ukb-a-248	Body mass index (BMI) || id:ukb-a-248	TRUE	reported	igd	2	TRUE	NA	NA	NA	472174
3	rs10187101	T	C	T	C	-0.0157126	0.00611849	0.359822	0.360512	FALSE	FALSE	FALSE	ieu-b-4879	2	50742227	0.00208359	472174	0.00329997	telomere length || id:ieu-b-4879	telomere length	telomere length || ||	TRUE	igd	NA	NA	NA	NA	NA	NA	NA	336107	50742227	2	0.00250464	3.54E-10	ukb-a-248	Body mass index (BMI) || id:ukb-a-248	TRUE	reported	igd	2	TRUE	NA	NA	NA	472174
4	rs10404726	T	C	T	C	-0.0198595	0.00404119	0.466784	0.47511	FALSE	FALSE	FALSE	ieu-b-4879	19	18834514	0.0020151	472174	0.0449997	telomere length || id:ieu-b-4879	telomere length	telomere length || ||	TRUE	igd	NA	NA	NA	NA	NA	NA	NA	336107	18834514	19	0.0024074	1.60E-16	ukb-a-248	Body mass index (BMI) || id:ukb-a-248	TRUE	reported	igd	2	TRUE	NA	NA	NA	472174
5	rs10465231	T	C	T	C	0.0171399	-0.00013017	0.5494	0.547895	FALSE	FALSE	FALSE	ieu-b-4879	9	92183413	0.00202436	472174	0.95	telomere length || id:ieu-b-4879	telomere length	telomere length || ||	TRUE	igd	NA	NA	NA	NA	NA	NA	NA	336107	92183413	9	0.00242726	1.65E-12	ukb-a-248	Body mass index (BMI) || id:ukb-a-248	TRUE	reported	igd	2	TRUE	NA	NA	NA	472174
6	rs1064213	A	G	A	G	0.016189	-0.00128119	0.476968	0.475144	FALSE	FALSE	FALSE	ieu-b-4879	2	198950240	0.00200551	472174	0.52	telomere length || id:ieu-b-4879	telomere length	telomere length || ||	TRUE	igd	NA	NA	NA	NA	NA	NA	NA	336107	198950240	2	0.00240561	1.70E-11	ukb-a-248	Body mass index (BMI) || id:ukb-a-248	TRUE	reported	igd	2	TRUE	NA	NA	NA	472174
7	rs10749233	C	G	C	G	-0.0189641	0.0035267	0.75947	0.743672	FALSE	TRUE	FALSE	ieu-b-4879	10	118777998	0.00236142	472174	0.14	telomere length || id:ieu-b-4879	telomere length	telomere length || ||	TRUE	igd	NA	NA	NA	NA	NA	NA	NA	336107	118777998	10	0.00284774	2.75E-11	ukb-a-248	Body mass index (BMI) || id:ukb-a-248	TRUE	reported	igd	2	TRUE	NA	NA	NA	472174
8	rs10788493	T	C	T	C	0.0136921	0.00189397	0.45676	0.490964	FALSE	FALSE	FALSE	ieu-b-4879	10	88110792	0.00201684	472174	0.35	telomere length || id:ieu-b-4879	telomere length	telomere length || ||	TRUE	igd	TRUE	rs10788493	rs10887582	T	C	C	T	336107	88104837	10	0.00241992	1.53E-08	ukb-a-248	Body mass index (BMI) || id:ukb-a-248	TRUE	reported	igd	2	TRUE	NA	NA	NA	472174
9	rs10803762	A	G	A	G	0.0154637	0.00034672	0.678865	0.673206	FALSE	FALSE	FALSE	ieu-b-4879	2	161105876	0.00214137	472174	0.87	telomere length || id:ieu-b-4879	telomere length	telomere length || ||	TRUE	igd	NA	NA	NA	NA	NA	NA	NA	336107	161105876	2	0.0025818	2.11E-09	ukb-a-248	Body mass index (BMI) || id:ukb-a-248	TRUE	reported	igd	2	TRUE	NA	NA	NA	472174
10	rs10805383	A	G	A	G	0.0169488	-0.00193729	0.479558	0.484576	FALSE	FALSE	FALSE	ieu-b-4879	5	63034606	0.00200626	472174	0.33	telomere length || id:ieu-b-4879	telomere length	telomere length || ||	TRUE	igd	NA	NA	NA	NA	NA	NA	NA	336107	63034606	5	0.00240894	1.99E-12	ukb-a-248	Body mass index (BMI) || id:ukb-a-248	TRUE	reported	igd	2	TRUE	NA	NA	NA	472174
11	rs10865612	C	T	C	T	-0.0230841	-0.00116018	0.354736	0.355317	FALSE	FALSE	FALSE	ieu-b-4879	3	85868845	0.00208595	472174	0.58	telomere length || id:ieu-b-4879	telomere length	telomere length || ||	TRUE	igd	TRUE	rs10865612	rs61439785	C	T	G	A	336107	85868529	3	0.00251075	3.80E-20	ukb-a-248	Body mass index (BMI) || id:ukb-a-248	TRUE	reported	igd	2	TRUE	NA	NA	NA	472174
12	rs10898330	T	C	T	C	-0.0142865	-0.00171505	0.525392	0.526721	FALSE	FALSE	FALSE	ieu-b-4879	11	84630335	0.00201054	472174	0.39	telomere length || id:ieu-b-4879	telomere length	telomere length || ||	TRUE	igd	NA	NA	NA	NA	NA	NA	NA	336107	84630335	11	0.00241661	3.39E-09	ukb-a-248	Body mass index (BMI) || id:ukb-a-248	TRUE	reported	igd	2	TRUE	NA	NA	NA	472174
13	rs10938397	G	A	G	A	0.0289533	0.00080818	0.434075	0.428511	FALSE	FALSE	FALSE	ieu-b-4879	4	45182527	0.00202379	472174	0.69	telomere length || id:ieu-b-4879	telomere length	telomere length || ||	TRUE	igd	NA	NA	NA	NA	NA	NA	NA	336107	45182527	4	0.00242913	9.55E-33	ukb-a-248	Body mass index (BMI) || id:ukb-a-248	TRUE	reported	igd	2	TRUE	NA	NA	NA	472174
14	rs10995427	A	G	A	G	-0.0165308	-0.00174797	0.360827	0.367135	FALSE	FALSE	FALSE	ieu-b-4879	10	64842838	0.00208829	472174	0.4	telomere length || id:ieu-b-4879	telomere length	telomere length || ||	TRUE	igd	NA	NA	NA	NA	NA	NA	NA	336107	64842838	10	0.00251566	5.00E-11	ukb-a-248	Body mass index (BMI) || id:ukb-a-248	TRUE	reported	igd	2	TRUE	NA	NA	NA	472174
15	rs11012732	G	A	G	A	0.0238495	0.00410416	0.331106	0.327101	FALSE	FALSE	FALSE	ieu-b-4879	10	21830104	0.00213322	472174	0.0539995	telomere length || id:ieu-b-4879	telomere length	telomere length || ||	TRUE	igd	NA	NA	NA	NA	NA	NA	NA	336107	21830104	10	0.00255513	1.03E-20	ukb-a-248	Body mass index (BMI) || id:ukb-a-248	TRUE	reported	igd	2	TRUE	NA	NA	NA	472174
16	rs11078883	G	C	G	C	0.0156785	0.00158635	0.34744	0.349543	FALSE	TRUE	FALSE	ieu-b-4879	17	2138828	0.00210405	472174	0.450001	telomere length || id:ieu-b-4879	telomere length	telomere length || ||	TRUE	igd	NA	NA	NA	NA	NA	NA	NA	336107	2138828	17	0.00253224	5.96E-10	ukb-a-248	Body mass index (BMI) || id:ukb-a-248	TRUE	reported	igd	2	TRUE	NA	NA	NA	472174
17	rs11084554	A	G	A	G	-0.021578	0.0014781	0.156586	0.148054	FALSE	FALSE	FALSE	ieu-b-4879	19	31019807	0.00282101	472174	0.6	telomere length || id:ieu-b-4879	telomere length	telomere length || ||	TRUE	igd	NA	NA	NA	NA	NA	NA	NA	336107	31019807	19	0.0033044	6.58E-11	ukb-a-248	Body mass index (BMI) || id:ukb-a-248	TRUE	reported	igd	2	TRUE	NA	NA	NA	472174
18	rs11099020	T	C	T	C	-0.0153203	-0.00340949	0.642739	0.626211	FALSE	FALSE	FALSE	ieu-b-4879	4	130724902	0.00209103	472174	0.1	telomere length || id:ieu-b-4879	telomere length	telomere length || ||	TRUE	igd	NA	NA	NA	NA	NA	NA	NA	336107	130724902	4	0.00251168	1.06E-09	ukb-a-248	Body mass index (BMI) || id:ukb-a-248	TRUE	reported	igd	2	TRUE	NA	NA	NA	472174
19	rs11150745	G	A	G	A	-0.0209841	0.00011172	0.319489	0.311556	FALSE	FALSE	FALSE	ieu-b-4879	17	78757626	0.00216589	472174	0.96	telomere length || id:ieu-b-4879	telomere length	telomere length || ||	TRUE	igd	NA	NA	NA	NA	NA	NA	NA	336107	78757626	17	0.00257946	4.13E-16	ukb-a-248	Body mass index (BMI) || id:ukb-a-248	TRUE	reported	igd	2	TRUE	NA	NA	NA	472174
20	rs111640872	C	G	C	G	0.0206225	0.00505153	0.331076	0.322286	FALSE	TRUE	FALSE	ieu-b-4879	19	30290357	0.00215248	472174	0.0189998	telomere length || id:ieu-b-4879	telomere length	telomere length || ||	TRUE	igd	NA	NA	NA	NA	NA	NA	NA	336107	30290357	19	0.00255895	7.72E-16	ukb-a-248	Body mass index (BMI) || id:ukb-a-248	TRUE	reported	igd	2	TRUE	NA	NA	NA	472174
21	rs11223641	C	T	C	T	-0.0191007	0.00249879	0.144615	0.139256	FALSE	FALSE	FALSE	ieu-b-4879	11	133820022	0.00290731	472174	0.39	telomere length || id:ieu-b-4879	telomere length	telomere length || ||	TRUE	igd	NA	NA	NA	NA	NA	NA	NA	336107	133820022	11	0.00343166	2.61E-08	ukb-a-248	Body mass index (BMI) || id:ukb-a-248	TRUE	reported	igd	2	TRUE	NA	NA	NA	472174
22	rs112520079	G	T	G	T	0.0204582	0.0066195	0.198951	0.201273	FALSE	FALSE	FALSE	ieu-b-4879	8	95617725	0.00249528	472174	0.008	telomere length || id:ieu-b-4879	telomere length	telomere length || ||	TRUE	igd	TRUE	rs112520079	rs73261386	G	T	A	G	336107	95594425	8	0.00301413	1.14E-11	ukb-a-248	Body mass index (BMI) || id:ukb-a-248	TRUE	reported	igd	2	TRUE	NA	NA	NA	472174
23	rs11264489	G	A	G	A	0.0140849	-0.00110141	0.361994	0.366087	FALSE	FALSE	FALSE	ieu-b-4879	1	156480831	0.00208698	472174	0.6	telomere length || id:ieu-b-4879	telomere length	telomere length || ||	TRUE	igd	NA	NA	NA	NA	NA	NA	NA	336107	156480831	1	0.00250707	1.93E-08	ukb-a-248	Body mass index (BMI) || id:ukb-a-248	TRUE	reported	igd	2	TRUE	NA	NA	NA	472174
24	rs112693590	A	G	A	G	-0.0329198	0.00154867	0.0497066	0.04675	FALSE	FALSE	FALSE	ieu-b-4879	19	46274553	0.00483826	472174	0.75	telomere length || id:ieu-b-4879	telomere length	telomere length || ||	TRUE	igd	NA	NA	NA	NA	NA	NA	NA	336107	46274553	19	0.00567991	6.80E-09	ukb-a-248	Body mass index (BMI) || id:ukb-a-248	TRUE	reported	igd	2	TRUE	NA	NA	NA	472174
25	rs1127100	C	T	C	T	0.0164916	-0.00126648	0.648239	0.646336	FALSE	FALSE	FALSE	ieu-b-4879	1	32193647	0.00209418	472174	0.55	telomere length || id:ieu-b-4879	telomere length	telomere length || ||	TRUE	igd	NA	NA	NA	NA	NA	NA	NA	336107	32193647	1	0.00252199	6.20E-11	ukb-a-248	Body mass index (BMI) || id:ukb-a-248	TRUE	reported	igd	2	TRUE	NA	NA	NA	472174
26	rs113182412	A	G	A	G	-0.0193709	-0.00253936	0.165919	0.163715	FALSE	FALSE	FALSE	ieu-b-4879	15	66503584	0.00276508	472174	0.36	telomere length || id:ieu-b-4879	telomere length	telomere length || ||	TRUE	igd	NA	NA	NA	NA	NA	NA	NA	336107	66503584	15	0.00328432	3.68E-09	ukb-a-248	Body mass index (BMI) || id:ukb-a-248	TRUE	reported	igd	2	TRUE	NA	NA	NA	472174
27	rs113230003	A	G	A	G	-0.0197805	0.00063263	0.260185	0.26401	FALSE	FALSE	FALSE	ieu-b-4879	19	18460956	0.00228981	472174	0.780001	telomere length || id:ieu-b-4879	telomere length	telomere length || ||	TRUE	igd	NA	NA	NA	NA	NA	NA	NA	336107	18460956	19	0.00275909	7.56E-13	ukb-a-248	Body mass index (BMI) || id:ukb-a-248	TRUE	reported	igd	2	TRUE	NA	NA	NA	472174
28	rs113603865	T	C	T	C	0.0197498	-0.00785979	0.212428	0.206014	FALSE	FALSE	FALSE	ieu-b-4879	1	39564930	0.00248916	472174	0.0016	telomere length || id:ieu-b-4879	telomere length	telomere length || ||	TRUE	igd	NA	NA	NA	NA	NA	NA	NA	336107	39564930	1	0.00295729	2.42E-11	ukb-a-248	Body mass index (BMI) || id:ukb-a-248	TRUE	reported	igd	2	TRUE	NA	NA	NA	472174
29	rs11515071	T	C	T	C	-0.0228095	0.00034456	0.365135	0.358559	FALSE	FALSE	FALSE	ieu-b-4879	9	15855545	0.00210458	472174	0.87	telomere length || id:ieu-b-4879	telomere length	telomere length || ||	TRUE	igd	NA	NA	NA	NA	NA	NA	NA	336107	15855545	9	0.00250575	8.84E-20	ukb-a-248	Body mass index (BMI) || id:ukb-a-248	TRUE	reported	igd	2	TRUE	NA	NA	NA	472174
30	rs11642015	T	C	T	C	0.0723688	-0.00456919	0.40236	0.394493	FALSE	FALSE	FALSE	ieu-b-4879	16	53802494	0.00205248	472174	0.0259998	telomere length || id:ieu-b-4879	telomere length	telomere length || ||	TRUE	igd	NA	NA	NA	NA	NA	NA	NA	336107	53802494	16	0.00244736	6.40E-192	ukb-a-248	Body mass index (BMI) || id:ukb-a-248	TRUE	reported	igd	2	TRUE	NA	NA	NA	472174
31	rs11650012	A	T	A	T	0.018609	9.28E-05	0.169618	0.169132	FALSE	TRUE	FALSE	ieu-b-4879	17	52927879	0.0026847	472174	0.97	telomere length || id:ieu-b-4879	telomere length	telomere length || ||	TRUE	igd	NA	NA	NA	NA	NA	NA	NA	336107	52927879	17	0.00321826	7.37E-09	ukb-a-248	Body mass index (BMI) || id:ukb-a-248	TRUE	reported	igd	2	TRUE	NA	NA	NA	472174
32	rs11655587	T	C	T	C	-0.0196375	-0.00041299	0.359868	0.357287	FALSE	FALSE	FALSE	ieu-b-4879	17	47140794	0.0020926	472174	0.84	telomere length || id:ieu-b-4879	telomere length	telomere length || ||	TRUE	igd	NA	NA	NA	NA	NA	NA	NA	336107	47140794	17	0.00251089	5.26E-15	ukb-a-248	Body mass index (BMI) || id:ukb-a-248	TRUE	reported	igd	2	TRUE	NA	NA	NA	472174
34	rs11742930	T	C	T	C	0.0143076	0.0021494	0.566428	0.569249	FALSE	FALSE	FALSE	ieu-b-4879	5	105774098	0.00202476	472174	0.29	telomere length || id:ieu-b-4879	telomere length	telomere length || ||	TRUE	igd	NA	NA	NA	NA	NA	NA	NA	336107	105774098	5	0.00242869	3.84E-09	ukb-a-248	Body mass index (BMI) || id:ukb-a-248	TRUE	reported	igd	2	TRUE	NA	NA	NA	472174
35	rs11757278	C	T	C	T	-0.0157921	-0.00149994	0.305848	0.300429	FALSE	FALSE	FALSE	ieu-b-4879	6	13180454	0.0021867	472174	0.49	telomere length || id:ieu-b-4879	telomere length	telomere length || ||	TRUE	igd	NA	NA	NA	NA	NA	NA	NA	336107	13180454	6	0.00260882	1.42E-09	ukb-a-248	Body mass index (BMI) || id:ukb-a-248	TRUE	reported	igd	2	TRUE	NA	NA	NA	472174
36	rs11761411	T	C	T	C	-0.0184757	-0.00330982	0.154361	0.148797	FALSE	FALSE	FALSE	ieu-b-4879	7	39303649	0.00282444	472174	0.24	telomere length || id:ieu-b-4879	telomere length	telomere length || ||	TRUE	igd	NA	NA	NA	NA	NA	NA	NA	336107	39303649	7	0.00333986	3.17E-08	ukb-a-248	Body mass index (BMI) || id:ukb-a-248	TRUE	reported	igd	2	TRUE	NA	NA	NA	472174
37	rs117632017	A	G	A	G	0.0363818	0.00449994	0.0391416	0.036586	FALSE	FALSE	FALSE	ieu-b-4879	15	52260107	0.00548959	472174	0.41	telomere length || id:ieu-b-4879	telomere length	telomere length || ||	TRUE	igd	NA	NA	NA	NA	NA	NA	NA	336107	52260107	15	0.00644665	1.67E-08	ukb-a-248	Body mass index (BMI) || id:ukb-a-248	TRUE	reported	igd	2	TRUE	NA	NA	NA	472174
38	rs11782074	T	G	T	G	0.0144947	-4.07E-05	0.385641	0.373684	FALSE	FALSE	FALSE	ieu-b-4879	8	142617096	0.00210965	472174	0.98	telomere length || id:ieu-b-4879	telomere length	telomere length || ||	TRUE	igd	NA	NA	NA	NA	NA	NA	NA	336107	142617096	8	0.00250672	7.37E-09	ukb-a-248	Body mass index (BMI) || id:ukb-a-248	TRUE	reported	igd	2	TRUE	NA	NA	NA	472174
39	rs11856579	A	G	A	G	-0.0197908	0.00496569	0.268192	0.263103	FALSE	FALSE	FALSE	ieu-b-4879	15	78012688	0.00227534	472174	0.0290001	telomere length || id:ieu-b-4879	telomere length	telomere length || ||	TRUE	igd	NA	NA	NA	NA	NA	NA	NA	336107	78012688	15	0.00271147	2.91E-13	ukb-a-248	Body mass index (BMI) || id:ukb-a-248	TRUE	reported	igd	2	TRUE	NA	NA	NA	472174
40	rs12024554	T	C	T	C	-0.0162677	0.00199256	0.236905	0.234596	FALSE	FALSE	FALSE	ieu-b-4879	1	19925759	0.00236634	472174	0.4	telomere length || id:ieu-b-4879	telomere length	telomere length || ||	TRUE	igd	NA	NA	NA	NA	NA	NA	NA	336107	19925759	1	0.00282749	8.75E-09	ukb-a-248	Body mass index (BMI) || id:ukb-a-248	TRUE	reported	igd	2	TRUE	NA	NA	NA	472174
43	rs12140153	T	G	T	G	-0.0318248	-0.00032489	0.0967607	0.090849	FALSE	FALSE	FALSE	ieu-b-4879	1	62579891	0.00356978	472174	0.93	telomere length || id:ieu-b-4879	telomere length	telomere length || ||	TRUE	igd	NA	NA	NA	NA	NA	NA	NA	336107	62579891	1	0.00416782	2.25E-14	ukb-a-248	Body mass index (BMI) || id:ukb-a-248	TRUE	reported	igd	2	TRUE	NA	NA	NA	472174
44	rs12144626	C	T	C	T	-0.0172144	0.00041351	0.581821	0.574168	FALSE	FALSE	FALSE	ieu-b-4879	1	47670525	0.00203394	472174	0.84	telomere length || id:ieu-b-4879	telomere length	telomere length || ||	TRUE	igd	NA	NA	NA	NA	NA	NA	NA	336107	47670525	1	0.00244388	1.87E-12	ukb-a-248	Body mass index (BMI) || id:ukb-a-248	TRUE	reported	igd	2	TRUE	NA	NA	NA	472174
45	rs12477385	T	G	T	G	-0.0172504	0.00574843	0.2273	0.244962	FALSE	FALSE	FALSE	ieu-b-4879	2	166156146	0.00232361	472174	0.0129999	telomere length || id:ieu-b-4879	telomere length	telomere length || ||	TRUE	igd	TRUE	rs12477385	rs2043255	T	G	C	G	336107	166144850	2	0.00287583	1.99E-09	ukb-a-248	Body mass index (BMI) || id:ukb-a-248	TRUE	reported	igd	2	TRUE	NA	NA	NA	472174
46	rs12479357	G	A	G	A	0.0178651	-0.00197668	0.631081	0.63012	FALSE	FALSE	FALSE	ieu-b-4879	2	181570507	0.00207598	472174	0.34	telomere length || id:ieu-b-4879	telomere length	telomere length || ||	TRUE	igd	NA	NA	NA	NA	NA	NA	NA	336107	181570507	2	0.00249872	8.71E-13	ukb-a-248	Body mass index (BMI) || id:ukb-a-248	TRUE	reported	igd	2	TRUE	NA	NA	NA	472174
47	rs12614861	T	G	T	G	0.0152338	-0.00254857	0.34701	0.339082	FALSE	FALSE	FALSE	ieu-b-4879	2	175047184	0.00211748	472174	0.23	telomere length || id:ieu-b-4879	telomere length	telomere length || ||	TRUE	igd	NA	NA	NA	NA	NA	NA	NA	336107	175047184	2	0.00252179	1.53E-09	ukb-a-248	Body mass index (BMI) || id:ukb-a-248	TRUE	reported	igd	2	TRUE	NA	NA	NA	472174
48	rs12622280	G	T	G	T	-0.0187009	0.00347534	0.157075	0.162422	FALSE	FALSE	FALSE	ieu-b-4879	2	79515954	0.00271316	472174	0.2	telomere length || id:ieu-b-4879	telomere length	telomere length || ||	TRUE	igd	NA	NA	NA	NA	NA	NA	NA	336107	79515954	2	0.00330533	1.53E-08	ukb-a-248	Body mass index (BMI) || id:ukb-a-248	TRUE	reported	igd	2	TRUE	NA	NA	NA	472174
49	rs12662900	A	T	A	T	-0.0168585	0.0034087	0.282225	0.281226	FALSE	TRUE	FALSE	ieu-b-4879	6	97757782	0.00222716	472174	0.13	telomere length || id:ieu-b-4879	telomere length	telomere length || ||	TRUE	igd	NA	NA	NA	NA	NA	NA	NA	336107	97757782	6	0.002673	2.85E-10	ukb-a-248	Body mass index (BMI) || id:ukb-a-248	TRUE	reported	igd	2	TRUE	NA	NA	NA	472174
50	rs12679106	T	G	T	G	-0.0220302	-1.04E-05	0.711341	0.726065	FALSE	FALSE	FALSE	ieu-b-4879	8	73446870	0.0022518	472174	1	telomere length || id:ieu-b-4879	telomere length	telomere length || ||	TRUE	igd	TRUE	rs12679106	rs5007872	G	T	G	A	336107	73443198	8	0.00266493	1.38E-16	ukb-a-248	Body mass index (BMI) || id:ukb-a-248	TRUE	reported	igd	2	TRUE	NA	NA	NA	472174
51	rs1286138	G	T	G	T	0.0180512	0.00037312	0.673439	0.676634	FALSE	FALSE	FALSE	ieu-b-4879	14	91485445	0.00213821	472174	0.86	telomere length || id:ieu-b-4879	telomere length	telomere length || ||	TRUE	igd	NA	NA	NA	NA	NA	NA	NA	336107	91485445	14	0.00256405	1.92E-12	ukb-a-248	Body mass index (BMI) || id:ukb-a-248	TRUE	reported	igd	2	TRUE	NA	NA	NA	472174
52	rs12877270	A	G	A	G	0.0169078	0.00258669	0.43845	0.447899	FALSE	FALSE	FALSE	ieu-b-4879	13	97047020	0.0020312	472174	0.2	telomere length || id:ieu-b-4879	telomere length	telomere length || ||	TRUE	igd	NA	NA	NA	NA	NA	NA	NA	336107	97047020	13	0.00243897	4.15E-12	ukb-a-248	Body mass index (BMI) || id:ukb-a-248	TRUE	reported	igd	2	TRUE	NA	NA	NA	472174
53	rs12881629	G	A	G	A	0.0239675	0.00361173	0.0821459	0.082091	FALSE	FALSE	FALSE	ieu-b-4879	14	101146413	0.00363598	472174	0.32	telomere length || id:ieu-b-4879	telomere length	telomere length || ||	TRUE	igd	NA	NA	NA	NA	NA	NA	NA	336107	101146413	14	0.00436626	4.04E-08	ukb-a-248	Body mass index (BMI) || id:ukb-a-248	TRUE	reported	igd	2	TRUE	NA	NA	NA	472174
54	rs12885458	G	T	G	T	-0.0156111	0.00222118	0.509982	0.507671	FALSE	FALSE	FALSE	ieu-b-4879	14	47305486	0.00200348	472174	0.27	telomere length || id:ieu-b-4879	telomere length	telomere length || ||	TRUE	igd	TRUE	rs12885458	rs10139619	T	G	A	G	336107	47303114	14	0.00240414	8.40E-11	ukb-a-248	Body mass index (BMI) || id:ukb-a-248	TRUE	reported	igd	2	TRUE	NA	NA	NA	472174
55	rs1296328	C	A	C	A	-0.0189787	0.00055971	0.559914	0.544754	FALSE	FALSE	FALSE	ieu-b-4879	4	137083193	0.00203684	472174	0.780001	telomere length || id:ieu-b-4879	telomere length	telomere length || ||	TRUE	igd	NA	NA	NA	NA	NA	NA	NA	336107	137083193	4	0.00243087	5.86E-15	ukb-a-248	Body mass index (BMI) || id:ukb-a-248	TRUE	reported	igd	2	TRUE	NA	NA	NA	472174
56	rs12977259	G	A	G	A	0.0186259	0.00053323	0.821338	0.809985	FALSE	FALSE	FALSE	ieu-b-4879	19	1951123	0.00260378	472174	0.84	telomere length || id:ieu-b-4879	telomere length	telomere length || ||	TRUE	igd	NA	NA	NA	NA	NA	NA	NA	336107	1951123	19	0.00316073	3.80E-09	ukb-a-248	Body mass index (BMI) || id:ukb-a-248	TRUE	reported	igd	2	TRUE	NA	NA	NA	472174
57	rs12992672	A	G	A	G	0.0507808	-0.00227677	0.828635	0.830621	FALSE	FALSE	FALSE	ieu-b-4879	2	632723	0.00265769	472174	0.39	telomere length || id:ieu-b-4879	telomere length	telomere length || ||	TRUE	igd	TRUE	rs12992672	rs13013021	G	A	C	T	336107	632592	2	0.00318245	2.70E-57	ukb-a-248	Body mass index (BMI) || id:ukb-a-248	TRUE	reported	igd	2	TRUE	NA	NA	NA	472174
58	rs13047416	G	C	G	C	-0.0136395	-0.00083408	0.375427	0.381679	FALSE	TRUE	FALSE	ieu-b-4879	21	40309436	0.00207268	472174	0.69	telomere length || id:ieu-b-4879	telomere length	telomere length || ||	TRUE	igd	NA	NA	NA	NA	NA	NA	NA	336107	40309436	21	0.00248865	4.24E-08	ukb-a-248	Body mass index (BMI) || id:ukb-a-248	TRUE	reported	igd	2	TRUE	NA	NA	NA	472174
59	rs13062093	G	T	G	T	0.01706	-0.00672361	0.366444	0.368505	FALSE	FALSE	FALSE	ieu-b-4879	3	35667057	0.0020672	472174	0.00109999	telomere length || id:ieu-b-4879	telomere length	telomere length || ||	TRUE	igd	NA	NA	NA	NA	NA	NA	NA	336107	35667057	3	0.00249069	7.42E-12	ukb-a-248	Body mass index (BMI) || id:ukb-a-248	TRUE	reported	igd	2	TRUE	NA	NA	NA	472174
60	rs13076052	G	C	G	C	0.0160769	-0.00177165	0.277037	0.276682	FALSE	TRUE	FALSE	ieu-b-4879	3	44456573	0.00226304	472174	0.43	telomere length || id:ieu-b-4879	telomere length	telomere length || ||	TRUE	igd	NA	NA	NA	NA	NA	NA	NA	336107	44456573	3	0.0027011	2.65E-09	ukb-a-248	Body mass index (BMI) || id:ukb-a-248	TRUE	reported	igd	2	TRUE	NA	NA	NA	472174
61	rs13135092	G	A	G	A	0.0500549	-0.0011162	0.0832342	0.080034	FALSE	FALSE	FALSE	ieu-b-4879	4	103198082	0.00370796	472174	0.760001	telomere length || id:ieu-b-4879	telomere length	telomere length || ||	TRUE	igd	NA	NA	NA	NA	NA	NA	NA	336107	103198082	4	0.00437445	2.60E-30	ukb-a-248	Body mass index (BMI) || id:ukb-a-248	TRUE	reported	igd	2	TRUE	NA	NA	NA	472174
62	rs13174863	G	A	G	A	0.0249793	-0.00530838	0.148208	0.144182	FALSE	FALSE	FALSE	ieu-b-4879	5	139080745	0.00286953	472174	0.064	telomere length || id:ieu-b-4879	telomere length	telomere length || ||	TRUE	igd	NA	NA	NA	NA	NA	NA	NA	336107	139080745	5	0.00340131	2.08E-13	ukb-a-248	Body mass index (BMI) || id:ukb-a-248	TRUE	reported	igd	2	TRUE	NA	NA	NA	472174
63	rs1320903	A	G	A	G	0.022008	-0.00079195	0.318441	0.317747	FALSE	FALSE	FALSE	ieu-b-4879	3	131758077	0.00214531	472174	0.709999	telomere length || id:ieu-b-4879	telomere length	telomere length || ||	TRUE	igd	NA	NA	NA	NA	NA	NA	NA	336107	131758077	3	0.00258125	1.52E-17	ukb-a-248	Body mass index (BMI) || id:ukb-a-248	TRUE	reported	igd	2	TRUE	NA	NA	NA	472174
64	rs1327259	G	A	G	A	-0.0140026	0.00153118	0.38613	0.39041	FALSE	FALSE	FALSE	ieu-b-4879	6	51177811	0.00206015	472174	0.46	telomere length || id:ieu-b-4879	telomere length	telomere length || ||	TRUE	igd	NA	NA	NA	NA	NA	NA	NA	336107	51177811	6	0.00247527	1.54E-08	ukb-a-248	Body mass index (BMI) || id:ukb-a-248	TRUE	reported	igd	2	TRUE	NA	NA	NA	472174
65	rs1342391	T	G	T	G	0.0158687	-0.00140245	0.669963	0.670079	FALSE	FALSE	FALSE	ieu-b-4879	1	96285385	0.00212795	472174	0.51	telomere length || id:ieu-b-4879	telomere length	telomere length || ||	TRUE	igd	NA	NA	NA	NA	NA	NA	NA	336107	96285385	1	0.00256148	5.83E-10	ukb-a-248	Body mass index (BMI) || id:ukb-a-248	TRUE	reported	igd	2	TRUE	NA	NA	NA	472174
66	rs13427822	G	A	G	A	-0.0198988	0.00339598	0.272052	0.270115	FALSE	FALSE	FALSE	ieu-b-4879	2	213414265	0.00228168	472174	0.14	telomere length || id:ieu-b-4879	telomere length	telomere length || ||	TRUE	igd	NA	NA	NA	NA	NA	NA	NA	336107	213414265	2	0.00272868	3.05E-13	ukb-a-248	Body mass index (BMI) || id:ukb-a-248	TRUE	reported	igd	2	TRUE	NA	NA	NA	472174
67	rs1411432	C	A	C	A	0.0249455	-0.00110089	0.183895	0.186394	FALSE	FALSE	FALSE	ieu-b-4879	9	16728532	0.00257414	472174	0.67	telomere length || id:ieu-b-4879	telomere length	telomere length || ||	TRUE	igd	NA	NA	NA	NA	NA	NA	NA	336107	16728532	9	0.00310861	1.02E-15	ukb-a-248	Body mass index (BMI) || id:ukb-a-248	TRUE	reported	igd	2	TRUE	NA	NA	NA	472174
72	rs1477290	C	T	C	T	0.0335389	0.00079051	0.135362	0.141618	FALSE	FALSE	FALSE	ieu-b-4879	5	87988934	0.0029008	472174	0.79	telomere length || id:ieu-b-4879	telomere length	telomere length || ||	TRUE	igd	NA	NA	NA	NA	NA	NA	NA	336107	87988934	5	0.00353705	2.51E-21	ukb-a-248	Body mass index (BMI) || id:ukb-a-248	TRUE	reported	igd	2	TRUE	NA	NA	NA	472174
74	rs1582931	A	G	A	G	-0.0148636	-0.00232868	0.472057	0.478798	FALSE	FALSE	FALSE	ieu-b-4879	5	122657199	0.00201906	472174	0.25	telomere length || id:ieu-b-4879	telomere length	telomere length || ||	TRUE	igd	NA	NA	NA	NA	NA	NA	NA	336107	122657199	5	0.00242597	8.97E-10	ukb-a-248	Body mass index (BMI) || id:ukb-a-248	TRUE	reported	igd	2	TRUE	NA	NA	NA	472174
75	rs16846140	G	A	G	A	0.0161898	0.0010736	0.33821	0.338657	FALSE	FALSE	FALSE	ieu-b-4879	2	212292521	0.00212143	472174	0.61	telomere length || id:ieu-b-4879	telomere length	telomere length || ||	TRUE	igd	NA	NA	NA	NA	NA	NA	NA	336107	212292521	2	0.0025442	1.98E-10	ukb-a-248	Body mass index (BMI) || id:ukb-a-248	TRUE	reported	igd	2	TRUE	NA	NA	NA	472174
76	rs16916303	G	A	G	A	-0.020719	0.00230209	0.119234	0.128503	FALSE	FALSE	FALSE	ieu-b-4879	9	30823761	0.00304667	472174	0.450001	telomere length || id:ieu-b-4879	telomere length	telomere length || ||	TRUE	igd	NA	NA	NA	NA	NA	NA	NA	336107	30823761	9	0.00373905	3.01E-08	ukb-a-248	Body mass index (BMI) || id:ukb-a-248	TRUE	reported	igd	2	TRUE	NA	NA	NA	472174
77	rs16975459	C	A	C	A	0.0239721	0.00211807	0.121305	0.124924	FALSE	FALSE	FALSE	ieu-b-4879	18	39548277	0.00303064	472174	0.48	telomere length || id:ieu-b-4879	telomere length	telomere length || ||	TRUE	igd	NA	NA	NA	NA	NA	NA	NA	336107	39548277	18	0.00368583	7.84E-11	ukb-a-248	Body mass index (BMI) || id:ukb-a-248	TRUE	reported	igd	2	TRUE	NA	NA	NA	472174
78	rs17014332	C	T	C	T	0.0180292	-0.00414993	0.210609	0.209522	FALSE	FALSE	FALSE	ieu-b-4879	1	209520450	0.00245164	472174	0.0909997	telomere length || id:ieu-b-4879	telomere length	telomere length || ||	TRUE	igd	NA	NA	NA	NA	NA	NA	NA	336107	209520450	1	0.00294421	9.16E-10	ukb-a-248	Body mass index (BMI) || id:ukb-a-248	TRUE	reported	igd	2	TRUE	NA	NA	NA	472174
79	rs17024393	C	T	C	T	0.0675077	-0.00849444	0.0257993	0.026217	FALSE	FALSE	FALSE	ieu-b-4879	1	110154688	0.00628337	472174	0.18	telomere length || id:ieu-b-4879	telomere length	telomere length || ||	TRUE	igd	NA	NA	NA	NA	NA	NA	NA	336107	110154688	1	0.00759831	6.45E-19	ukb-a-248	Body mass index (BMI) || id:ukb-a-248	TRUE	reported	igd	2	TRUE	NA	NA	NA	472174
80	rs17058884	G	T	G	T	-0.0318261	0.00316555	0.0450046	0.049742	FALSE	FALSE	FALSE	ieu-b-4879	9	71527774	0.00466222	472174	0.5	telomere length || id:ieu-b-4879	telomere length	telomere length || ||	TRUE	igd	NA	NA	NA	NA	NA	NA	NA	336107	71527774	9	0.00580849	4.27E-08	ukb-a-248	Body mass index (BMI) || id:ukb-a-248	TRUE	reported	igd	2	TRUE	NA	NA	NA	472174
81	rs17085463	A	G	A	G	-0.0148137	0.0008405	0.317007	0.327223	FALSE	FALSE	FALSE	ieu-b-4879	4	65740387	0.0021512	472174	0.7	telomere length || id:ieu-b-4879	telomere length	telomere length || ||	TRUE	igd	NA	NA	NA	NA	NA	NA	NA	336107	65740387	4	0.00259815	1.19E-08	ukb-a-248	Body mass index (BMI) || id:ukb-a-248	TRUE	reported	igd	2	TRUE	NA	NA	NA	472174
82	rs17149254	C	T	C	T	-0.0238078	0.00418338	0.808564	0.799061	FALSE	FALSE	FALSE	ieu-b-4879	7	76634463	0.00256807	472174	0.1	telomere length || id:ieu-b-4879	telomere length	telomere length || ||	TRUE	igd	NA	NA	NA	NA	NA	NA	NA	336107	76634463	7	0.00311607	2.17E-14	ukb-a-248	Body mass index (BMI) || id:ukb-a-248	TRUE	reported	igd	2	TRUE	NA	NA	NA	472174
83	rs17342242	G	A	G	A	-0.016161	0.00293097	0.229795	0.22453	FALSE	FALSE	FALSE	ieu-b-4879	8	60828697	0.00241219	472174	0.22	telomere length || id:ieu-b-4879	telomere length	telomere length || ||	TRUE	igd	NA	NA	NA	NA	NA	NA	NA	336107	60828697	8	0.00286561	1.71E-08	ukb-a-248	Body mass index (BMI) || id:ukb-a-248	TRUE	reported	igd	2	TRUE	NA	NA	NA	472174
84	rs17399739	G	A	G	A	0.026237	-0.00433327	0.0695257	0.070661	FALSE	FALSE	FALSE	ieu-b-4879	10	87490850	0.0039084	472174	0.27	telomere length || id:ieu-b-4879	telomere length	telomere length || ||	TRUE	igd	NA	NA	NA	NA	NA	NA	NA	336107	87490850	10	0.00472237	2.76E-08	ukb-a-248	Body mass index (BMI) || id:ukb-a-248	TRUE	reported	igd	2	TRUE	NA	NA	NA	472174
85	rs17716502	T	C	T	C	-0.0222998	0.00174366	0.207243	0.197843	FALSE	FALSE	FALSE	ieu-b-4879	8	116659731	0.00253804	472174	0.49	telomere length || id:ieu-b-4879	telomere length	telomere length || ||	TRUE	igd	NA	NA	NA	NA	NA	NA	NA	336107	116659731	8	0.00298602	8.16E-14	ukb-a-248	Body mass index (BMI) || id:ukb-a-248	TRUE	reported	igd	2	TRUE	NA	NA	NA	472174
86	rs1788808	G	A	G	A	-0.0183135	-4.71E-05	0.497341	0.501606	FALSE	FALSE	FALSE	ieu-b-4879	18	21090023	0.00200723	472174	0.98	telomere length || id:ieu-b-4879	telomere length	telomere length || ||	TRUE	igd	NA	NA	NA	NA	NA	NA	NA	336107	21090023	18	0.0024054	2.67E-14	ukb-a-248	Body mass index (BMI) || id:ukb-a-248	TRUE	reported	igd	2	TRUE	NA	NA	NA	472174
87	rs1805123	G	T	G	T	-0.0179911	0.00071696	0.246217	0.270827	FALSE	FALSE	FALSE	ieu-b-4879	7	150647969	0.00226212	472174	0.75	telomere length || id:ieu-b-4879	telomere length	telomere length || ||	TRUE	igd	TRUE	rs1805123	rs2072413	G	T	T	C	336107	150645534	7	0.00278844	1.11E-10	ukb-a-248	Body mass index (BMI) || id:ukb-a-248	TRUE	reported	igd	2	TRUE	NA	NA	NA	472174
89	rs1884897	G	A	G	A	0.0213286	-0.00106714	0.628254	0.626052	FALSE	FALSE	FALSE	ieu-b-4879	20	6614691	0.00207392	472174	0.61	telomere length || id:ieu-b-4879	telomere length	telomere length || ||	TRUE	igd	TRUE	rs1884897	rs1321432	A	G	A	C	336107	6612832	20	0.00249224	1.15E-17	ukb-a-248	Body mass index (BMI) || id:ukb-a-248	TRUE	reported	igd	2	TRUE	NA	NA	NA	472174
90	rs1901241	G	A	G	A	0.0192919	0.00192074	0.160137	0.160404	FALSE	FALSE	FALSE	ieu-b-4879	12	97951882	0.00274082	472174	0.48	telomere length || id:ieu-b-4879	telomere length	telomere length || ||	TRUE	igd	TRUE	rs1901241	rs11109106	G	A	T	G	336107	97941390	12	0.00329019	4.54E-09	ukb-a-248	Body mass index (BMI) || id:ukb-a-248	TRUE	reported	igd	2	TRUE	NA	NA	NA	472174
91	rs1919243	C	T	C	T	0.0138729	0.00348334	0.487067	0.488235	FALSE	FALSE	FALSE	ieu-b-4879	5	88778861	0.00202742	472174	0.0860003	telomere length || id:ieu-b-4879	telomere length	telomere length || ||	TRUE	igd	NA	NA	NA	NA	NA	NA	NA	336107	88778861	5	0.00243342	1.19E-08	ukb-a-248	Body mass index (BMI) || id:ukb-a-248	TRUE	reported	igd	2	TRUE	NA	NA	NA	472174
92	rs1941706	G	A	G	A	0.0139405	0.00171843	0.463511	0.463126	FALSE	FALSE	FALSE	ieu-b-4879	18	31223776	0.00200969	472174	0.39	telomere length || id:ieu-b-4879	telomere length	telomere length || ||	TRUE	igd	NA	NA	NA	NA	NA	NA	NA	336107	31223776	18	0.00241073	7.36E-09	ukb-a-248	Body mass index (BMI) || id:ukb-a-248	TRUE	reported	igd	2	TRUE	NA	NA	NA	472174
93	rs1949204	G	T	G	T	0.0166526	-1.90E-05	0.761765	0.76101	FALSE	FALSE	FALSE	ieu-b-4879	13	65475834	0.00234585	472174	0.99	telomere length || id:ieu-b-4879	telomere length	telomere length || ||	TRUE	igd	NA	NA	NA	NA	NA	NA	NA	336107	65475834	13	0.00281935	3.50E-09	ukb-a-248	Body mass index (BMI) || id:ukb-a-248	TRUE	reported	igd	2	TRUE	NA	NA	NA	472174
94	rs2035806	A	G	A	G	-0.0166309	0.00119332	0.566354	0.558585	FALSE	FALSE	FALSE	ieu-b-4879	10	133984916	0.00202567	472174	0.56	telomere length || id:ieu-b-4879	telomere length	telomere length || ||	TRUE	igd	NA	NA	NA	NA	NA	NA	NA	336107	133984916	10	0.00242835	7.47E-12	ukb-a-248	Body mass index (BMI) || id:ukb-a-248	TRUE	reported	igd	2	TRUE	NA	NA	NA	472174
95	rs2046002	C	T	C	T	-0.014571	0.00235184	0.639044	0.661002	FALSE	FALSE	FALSE	ieu-b-4879	15	95277910	0.00212873	472174	0.27	telomere length || id:ieu-b-4879	telomere length	telomere length || ||	TRUE	igd	TRUE	rs2046002	rs10520765	T	C	A	C	336107	95272235	15	0.00250777	6.24E-09	ukb-a-248	Body mass index (BMI) || id:ukb-a-248	TRUE	reported	igd	2	TRUE	NA	NA	NA	472174
97	rs2135745	G	C	G	C	-0.016838	0.00410369	0.753229	0.741965	FALSE	TRUE	FALSE	ieu-b-4879	9	109150784	0.00231696	472174	0.0769999	telomere length || id:ieu-b-4879	telomere length	telomere length || ||	TRUE	igd	NA	NA	NA	NA	NA	NA	NA	336107	109150784	9	0.00280126	1.85E-09	ukb-a-248	Body mass index (BMI) || id:ukb-a-248	TRUE	reported	igd	2	TRUE	NA	NA	NA	472174
98	rs2155869	C	T	C	T	-0.0184462	0.00272597	0.819163	0.818668	FALSE	FALSE	FALSE	ieu-b-4879	18	13199302	0.0025871	472174	0.29	telomere length || id:ieu-b-4879	telomere length	telomere length || ||	TRUE	igd	NA	NA	NA	NA	NA	NA	NA	336107	13199302	18	0.00311144	3.06E-09	ukb-a-248	Body mass index (BMI) || id:ukb-a-248	TRUE	reported	igd	2	TRUE	NA	NA	NA	472174
100	rs217672	C	A	C	A	0.0158661	0.00424176	0.272013	0.275619	FALSE	FALSE	FALSE	ieu-b-4879	14	62361021	0.00224364	472174	0.0589997	telomere length || id:ieu-b-4879	telomere length	telomere length || ||	TRUE	igd	NA	NA	NA	NA	NA	NA	NA	336107	62361021	14	0.00270563	4.52E-09	ukb-a-248	Body mass index (BMI) || id:ukb-a-248	TRUE	reported	igd	2	TRUE	NA	NA	NA	472174
101	rs2192649	G	T	G	T	0.0136694	-0.00179309	0.497183	0.511516	FALSE	FALSE	FALSE	ieu-b-4879	7	78126279	0.00202242	472174	0.38	telomere length || id:ieu-b-4879	telomere length	telomere length || ||	TRUE	igd	NA	NA	NA	NA	NA	NA	NA	336107	78126279	7	0.00241616	1.54E-08	ukb-a-248	Body mass index (BMI) || id:ukb-a-248	TRUE	reported	igd	2	TRUE	NA	NA	NA	472174
102	rs2234458	T	C	T	C	-0.020641	-0.00105568	0.639151	0.636629	FALSE	FALSE	FALSE	ieu-b-4879	11	65639374	0.00208524	472174	0.61	telomere length || id:ieu-b-4879	telomere length	telomere length || ||	TRUE	igd	NA	NA	NA	NA	NA	NA	NA	336107	65639374	11	0.002496	1.35E-16	ukb-a-248	Body mass index (BMI) || id:ukb-a-248	TRUE	reported	igd	2	TRUE	NA	NA	NA	472174
103	rs2253310	G	C	G	C	0.0172947	-0.00151474	0.628085	0.614995	FALSE	TRUE	FALSE	ieu-b-4879	6	108888593	0.00207083	472174	0.46	telomere length || id:ieu-b-4879	telomere length	telomere length || ||	TRUE	igd	NA	NA	NA	NA	NA	NA	NA	336107	108888593	6	0.00248472	3.40E-12	ukb-a-248	Body mass index (BMI) || id:ukb-a-248	TRUE	reported	igd	2	TRUE	NA	NA	NA	472174
104	rs2292238	C	A	C	A	-0.0176981	0.00065567	0.408667	0.399795	FALSE	FALSE	FALSE	ieu-b-4879	12	56493822	0.0020474	472174	0.75	telomere length || id:ieu-b-4879	telomere length	telomere length || ||	TRUE	igd	NA	NA	NA	NA	NA	NA	NA	336107	56493822	12	0.00244772	4.83E-13	ukb-a-248	Body mass index (BMI) || id:ukb-a-248	TRUE	reported	igd	2	TRUE	NA	NA	NA	472174
105	rs2307111	C	T	C	T	-0.0289516	-0.00189435	0.393183	0.409337	FALSE	FALSE	FALSE	ieu-b-4879	5	75003678	0.00205471	472174	0.36	telomere length || id:ieu-b-4879	telomere length	telomere length || ||	TRUE	igd	NA	NA	NA	NA	NA	NA	NA	336107	75003678	5	0.00246183	6.35E-32	ukb-a-248	Body mass index (BMI) || id:ukb-a-248	TRUE	reported	igd	2	TRUE	NA	NA	NA	472174
106	rs2318543	G	A	G	A	-0.0194021	0.00170149	0.782495	0.787682	FALSE	FALSE	FALSE	ieu-b-4879	4	67803263	0.00245352	472174	0.49	telomere length || id:ieu-b-4879	telomere length	telomere length || ||	TRUE	igd	NA	NA	NA	NA	NA	NA	NA	336107	67803263	4	0.00292162	3.12E-11	ukb-a-248	Body mass index (BMI) || id:ukb-a-248	TRUE	reported	igd	2	TRUE	NA	NA	NA	472174
107	rs2384054	C	T	C	T	0.0350265	0.00191434	0.489674	0.4963	FALSE	FALSE	FALSE	ieu-b-4879	2	25156773	0.00200927	472174	0.34	telomere length || id:ieu-b-4879	telomere length	telomere length || ||	TRUE	igd	NA	NA	NA	NA	NA	NA	NA	336107	25156773	2	0.00240007	3.18E-48	ukb-a-248	Body mass index (BMI) || id:ukb-a-248	TRUE	reported	igd	2	TRUE	NA	NA	NA	472174
108	rs2398861	G	A	G	A	0.0220894	0.00348973	0.256599	0.265508	FALSE	FALSE	FALSE	ieu-b-4879	9	96430747	0.00228925	472174	0.13	telomere length || id:ieu-b-4879	telomere length	telomere length || ||	TRUE	igd	NA	NA	NA	NA	NA	NA	NA	336107	96430747	9	0.0027614	1.25E-15	ukb-a-248	Body mass index (BMI) || id:ukb-a-248	TRUE	reported	igd	2	TRUE	NA	NA	NA	472174
109	rs241460	G	A	G	A	-0.0205388	0.00314793	0.68187	0.680358	FALSE	FALSE	FALSE	ieu-b-4879	1	49782772	0.00214448	472174	0.14	telomere length || id:ieu-b-4879	telomere length	telomere length || ||	TRUE	igd	NA	NA	NA	NA	NA	NA	NA	336107	49782772	1	0.00257525	1.52E-15	ukb-a-248	Body mass index (BMI) || id:ukb-a-248	TRUE	reported	igd	2	TRUE	NA	NA	NA	472174
110	rs2425857	G	A	G	A	-0.0135947	-0.00126461	0.554635	0.562862	FALSE	FALSE	FALSE	ieu-b-4879	20	44914134	0.00201608	472174	0.53	telomere length || id:ieu-b-4879	telomere length	telomere length || ||	TRUE	igd	NA	NA	NA	NA	NA	NA	NA	336107	44914134	20	0.00241624	1.84E-08	ukb-a-248	Body mass index (BMI) || id:ukb-a-248	TRUE	reported	igd	2	TRUE	NA	NA	NA	472174
111	rs2439823	G	A	G	A	0.0216364	0.00293539	0.547705	0.54375	FALSE	FALSE	FALSE	ieu-b-4879	10	99778226	0.00201594	472174	0.15	telomere length || id:ieu-b-4879	telomere length	telomere length || ||	TRUE	igd	NA	NA	NA	NA	NA	NA	NA	336107	99778226	10	0.00241939	3.81E-19	ukb-a-248	Body mass index (BMI) || id:ukb-a-248	TRUE	reported	igd	2	TRUE	NA	NA	NA	472174
112	rs2450445	A	G	A	G	-0.0153656	0.00193779	0.323973	0.327379	FALSE	FALSE	FALSE	ieu-b-4879	10	93038530	0.00213683	472174	0.36	telomere length || id:ieu-b-4879	telomere length	telomere length || ||	TRUE	igd	NA	NA	NA	NA	NA	NA	NA	336107	93038530	10	0.00256262	2.02E-09	ukb-a-248	Body mass index (BMI) || id:ukb-a-248	TRUE	reported	igd	2	TRUE	NA	NA	NA	472174
113	rs245775	G	A	G	A	0.0203304	0.00475843	0.728826	0.732868	FALSE	FALSE	FALSE	ieu-b-4879	5	170535815	0.00226332	472174	0.0359998	telomere length || id:ieu-b-4879	telomere length	telomere length || ||	TRUE	igd	TRUE	rs245775	rs173465	A	G	G	A	336107	170532105	5	0.0027049	5.65E-14	ukb-a-248	Body mass index (BMI) || id:ukb-a-248	TRUE	reported	igd	2	TRUE	NA	NA	NA	472174
114	rs2470392	C	T	C	T	0.0145453	-0.00135943	0.287428	0.298608	FALSE	FALSE	FALSE	ieu-b-4879	12	2155430	0.00219978	472174	0.54	telomere length || id:ieu-b-4879	telomere length	telomere length || ||	TRUE	igd	NA	NA	NA	NA	NA	NA	NA	336107	2155430	12	0.00265977	4.54E-08	ukb-a-248	Body mass index (BMI) || id:ukb-a-248	TRUE	reported	igd	2	TRUE	NA	NA	NA	472174
115	rs2474898	T	C	T	C	0.0146104	0.00052724	0.345803	0.350876	FALSE	FALSE	FALSE	ieu-b-4879	6	51769245	0.00210242	472174	0.8	telomere length || id:ieu-b-4879	telomere length	telomere length || ||	TRUE	igd	NA	NA	NA	NA	NA	NA	NA	336107	51769245	6	0.00252319	7.03E-09	ukb-a-248	Body mass index (BMI) || id:ukb-a-248	TRUE	reported	igd	2	TRUE	NA	NA	NA	472174
116	rs2482704	T	G	T	G	-0.0138253	0.00299175	0.423422	0.43442	FALSE	FALSE	FALSE	ieu-b-4879	9	94182363	0.00202344	472174	0.14	telomere length || id:ieu-b-4879	telomere length	telomere length || ||	TRUE	igd	NA	NA	NA	NA	NA	NA	NA	336107	94182363	9	0.00243157	1.30E-08	ukb-a-248	Body mass index (BMI) || id:ukb-a-248	TRUE	reported	igd	2	TRUE	NA	NA	NA	472174
117	rs2606228	C	A	C	A	-0.0155705	-0.00166698	0.642769	0.654172	FALSE	FALSE	FALSE	ieu-b-4879	3	183537759	0.00213071	472174	0.43	telomere length || id:ieu-b-4879	telomere length	telomere length || ||	TRUE	igd	NA	NA	NA	NA	NA	NA	NA	336107	183537759	3	0.00253615	8.29E-10	ukb-a-248	Body mass index (BMI) || id:ukb-a-248	TRUE	reported	igd	2	TRUE	NA	NA	NA	472174
118	rs2616192	T	G	T	G	0.0140763	-0.00138483	0.67249	0.684323	FALSE	FALSE	FALSE	ieu-b-4879	8	20668624	0.00217224	472174	0.52	telomere length || id:ieu-b-4879	telomere length	telomere length || ||	TRUE	igd	NA	NA	NA	NA	NA	NA	NA	336107	20668624	8	0.00257234	4.45E-08	ukb-a-248	Body mass index (BMI) || id:ukb-a-248	TRUE	reported	igd	2	TRUE	NA	NA	NA	472174
119	rs2678204	G	T	G	T	0.0280873	-0.00462613	0.341813	0.337294	FALSE	FALSE	FALSE	ieu-b-4879	1	201800511	0.00211772	472174	0.0290001	telomere length || id:ieu-b-4879	telomere length	telomere length || ||	TRUE	igd	NA	NA	NA	NA	NA	NA	NA	336107	201800511	1	0.00253578	1.65E-28	ukb-a-248	Body mass index (BMI) || id:ukb-a-248	TRUE	reported	igd	2	TRUE	NA	NA	NA	472174
120	rs2711111	G	A	G	A	-0.0147156	-0.00165086	0.565043	0.580175	FALSE	FALSE	FALSE	ieu-b-4879	7	24529055	0.0020711	472174	0.43	telomere length || id:ieu-b-4879	telomere length	telomere length || ||	TRUE	igd	NA	NA	NA	NA	NA	NA	NA	336107	24529055	7	0.00245734	2.12E-09	ukb-a-248	Body mass index (BMI) || id:ukb-a-248	TRUE	reported	igd	2	TRUE	NA	NA	NA	472174
121	rs2725371	G	A	G	A	-0.0180883	0.00672267	0.696308	0.700339	FALSE	FALSE	FALSE	ieu-b-4879	8	30854033	0.00219562	472174	0.00219999	telomere length || id:ieu-b-4879	telomere length	telomere length || ||	TRUE	igd	NA	NA	NA	NA	NA	NA	NA	336107	30854033	8	0.00262057	5.12E-12	ukb-a-248	Body mass index (BMI) || id:ukb-a-248	TRUE	reported	igd	2	TRUE	NA	NA	NA	472174
122	rs273505	C	T	C	T	0.0188626	-3.26E-06	0.419906	0.421476	FALSE	FALSE	FALSE	ieu-b-4879	19	18217147	0.00202883	472174	1	telomere length || id:ieu-b-4879	telomere length	telomere length || ||	TRUE	igd	NA	NA	NA	NA	NA	NA	NA	336107	18217147	19	0.00243413	9.27E-15	ukb-a-248	Body mass index (BMI) || id:ukb-a-248	TRUE	reported	igd	2	TRUE	NA	NA	NA	472174
123	rs28366156	C	T	C	T	-0.0290028	0.00826611	0.131356	0.133445	FALSE	FALSE	FALSE	ieu-b-4879	6	31671498	0.0029429	472174	0.005	telomere length || id:ieu-b-4879	telomere length	telomere length || ||	TRUE	igd	NA	NA	NA	NA	NA	NA	NA	336107	31671498	6	0.00355581	3.46E-16	ukb-a-248	Body mass index (BMI) || id:ukb-a-248	TRUE	reported	igd	2	TRUE	NA	NA	NA	472174
124	rs28447555	T	C	T	C	0.0185076	-0.00421553	0.180987	0.172466	FALSE	FALSE	FALSE	ieu-b-4879	3	107385668	0.0026596	472174	0.11	telomere length || id:ieu-b-4879	telomere length	telomere length || ||	TRUE	igd	NA	NA	NA	NA	NA	NA	NA	336107	107385668	3	0.00312798	3.29E-09	ukb-a-248	Body mass index (BMI) || id:ukb-a-248	TRUE	reported	igd	2	TRUE	NA	NA	NA	472174
125	rs28489620	A	G	A	G	-0.0147327	0.00116088	0.290982	0.281603	FALSE	FALSE	FALSE	ieu-b-4879	22	41804716	0.00224751	472174	0.61	telomere length || id:ieu-b-4879	telomere length	telomere length || ||	TRUE	igd	NA	NA	NA	NA	NA	NA	NA	336107	41804716	22	0.0026634	3.18E-08	ukb-a-248	Body mass index (BMI) || id:ukb-a-248	TRUE	reported	igd	2	TRUE	NA	NA	NA	472174
126	rs2861685	C	T	C	T	-0.017647	-0.00216594	0.411371	0.413702	FALSE	FALSE	FALSE	ieu-b-4879	2	67837553	0.00202254	472174	0.28	telomere length || id:ieu-b-4879	telomere length	telomere length || ||	TRUE	igd	NA	NA	NA	NA	NA	NA	NA	336107	67837553	2	0.00243763	4.52E-13	ukb-a-248	Body mass index (BMI) || id:ukb-a-248	TRUE	reported	igd	2	TRUE	NA	NA	NA	472174
127	rs286818	A	T	A	T	-0.0291454	0.00050693	0.170248	0.176774	FALSE	TRUE	FALSE	ieu-b-4879	5	107433446	0.00263951	472174	0.85	telomere length || id:ieu-b-4879	telomere length	telomere length || ||	TRUE	igd	NA	NA	NA	NA	NA	NA	NA	336107	107433446	5	0.00320417	9.41E-20	ukb-a-248	Body mass index (BMI) || id:ukb-a-248	TRUE	reported	igd	2	TRUE	NA	NA	NA	472174
128	rs2962082	A	G	A	G	-0.0135377	-0.00066521	0.482549	0.47498	FALSE	FALSE	FALSE	ieu-b-4879	16	62816628	0.00201022	472174	0.74	telomere length || id:ieu-b-4879	telomere length	telomere length || ||	TRUE	igd	NA	NA	NA	NA	NA	NA	NA	336107	62816628	16	0.00240754	1.88E-08	ukb-a-248	Body mass index (BMI) || id:ukb-a-248	TRUE	reported	igd	2	TRUE	NA	NA	NA	472174
129	rs2975693	C	T	C	T	0.0238256	-0.00014135	0.109281	0.112833	FALSE	FALSE	FALSE	ieu-b-4879	8	10114474	0.00320212	472174	0.96	telomere length || id:ieu-b-4879	telomere length	telomere length || ||	TRUE	igd	NA	NA	NA	NA	NA	NA	NA	336107	10114474	8	0.0038753	7.85E-10	ukb-a-248	Body mass index (BMI) || id:ukb-a-248	TRUE	reported	igd	2	TRUE	NA	NA	NA	472174
130	rs34045288	T	C	T	C	0.0259978	0.00276571	0.335903	0.330351	FALSE	FALSE	FALSE	ieu-b-4879	6	40369081	0.00212579	472174	0.19	telomere length || id:ieu-b-4879	telomere length	telomere length || ||	TRUE	igd	NA	NA	NA	NA	NA	NA	NA	336107	40369081	6	0.00254511	1.72E-24	ukb-a-248	Body mass index (BMI) || id:ukb-a-248	TRUE	reported	igd	2	TRUE	NA	NA	NA	472174
131	rs34236292	T	G	T	G	-0.0140997	7.64E-05	0.32772	0.326561	FALSE	FALSE	FALSE	ieu-b-4879	4	140786038	0.00214634	472174	0.97	telomere length || id:ieu-b-4879	telomere length	telomere length || ||	TRUE	igd	NA	NA	NA	NA	NA	NA	NA	336107	140786038	4	0.002567	3.96E-08	ukb-a-248	Body mass index (BMI) || id:ukb-a-248	TRUE	reported	igd	2	TRUE	NA	NA	NA	472174
132	rs34361149	A	G	A	G	-0.0309935	0.00366416	0.19259	0.185194	FALSE	FALSE	FALSE	ieu-b-4879	1	72750470	0.00257778	472174	0.16	telomere length || id:ieu-b-4879	telomere length	telomere length || ||	TRUE	igd	NA	NA	NA	NA	NA	NA	NA	336107	72750470	1	0.00304511	2.50E-24	ukb-a-248	Body mass index (BMI) || id:ukb-a-248	TRUE	reported	igd	2	TRUE	NA	NA	NA	472174
133	rs34373881	A	G	A	G	-0.0168863	-1.79E-05	0.278276	0.266953	FALSE	FALSE	FALSE	ieu-b-4879	3	20432033	0.00227089	472174	0.99	telomere length || id:ieu-b-4879	telomere length	telomere length || ||	TRUE	igd	NA	NA	NA	NA	NA	NA	NA	336107	20432033	3	0.00268678	3.28E-10	ukb-a-248	Body mass index (BMI) || id:ukb-a-248	TRUE	reported	igd	2	TRUE	NA	NA	NA	472174
134	rs34774377	C	T	C	T	-0.0208434	0.00091041	0.120337	0.115925	FALSE	FALSE	FALSE	ieu-b-4879	5	167001890	0.00312286	472174	0.77	telomere length || id:ieu-b-4879	telomere length	telomere length || ||	TRUE	igd	NA	NA	NA	NA	NA	NA	NA	336107	167001890	5	0.00369099	1.63E-08	ukb-a-248	Body mass index (BMI) || id:ukb-a-248	TRUE	reported	igd	2	TRUE	NA	NA	NA	472174
135	rs34811474	A	G	A	G	-0.0305977	0.00443263	0.231875	0.222074	FALSE	FALSE	FALSE	ieu-b-4879	4	25408838	0.00241287	472174	0.0659994	telomere length || id:ieu-b-4879	telomere length	telomere length || ||	TRUE	igd	NA	NA	NA	NA	NA	NA	NA	336107	25408838	4	0.00284335	5.30E-27	ukb-a-248	Body mass index (BMI) || id:ukb-a-248	TRUE	reported	igd	2	TRUE	NA	NA	NA	472174
136	rs34966008	T	C	T	C	-0.0199158	0.00428442	0.408148	0.440623	FALSE	FALSE	FALSE	ieu-b-4879	17	34935878	0.00201331	472174	0.0329997	telomere length || id:ieu-b-4879	telomere length	telomere length || ||	TRUE	igd	TRUE	rs34966008	rs2074103	T	C	A	C	336107	34919623	17	0.00244306	3.59E-16	ukb-a-248	Body mass index (BMI) || id:ukb-a-248	TRUE	reported	igd	2	TRUE	NA	NA	NA	472174
138	rs35193668	T	C	T	C	-0.0166761	0.00041958	0.361915	0.349426	FALSE	FALSE	FALSE	ieu-b-4879	13	33092929	0.00211046	472174	0.84	telomere length || id:ieu-b-4879	telomere length	telomere length || ||	TRUE	igd	NA	NA	NA	NA	NA	NA	NA	336107	33092929	13	0.00249998	2.55E-11	ukb-a-248	Body mass index (BMI) || id:ukb-a-248	TRUE	reported	igd	2	TRUE	NA	NA	NA	472174
139	rs35483388	T	C	T	C	0.0140802	0.00367679	0.379617	0.379459	FALSE	FALSE	FALSE	ieu-b-4879	11	122545146	0.00206888	472174	0.0759994	telomere length || id:ieu-b-4879	telomere length	telomere length || ||	TRUE	igd	NA	NA	NA	NA	NA	NA	NA	336107	122545146	11	0.00248601	1.48E-08	ukb-a-248	Body mass index (BMI) || id:ukb-a-248	TRUE	reported	igd	2	TRUE	NA	NA	NA	472174
141	rs35722922	G	A	G	A	-0.0164622	-0.00386273	0.385007	0.375138	FALSE	FALSE	FALSE	ieu-b-4879	2	47002226	0.00207853	472174	0.0629999	telomere length || id:ieu-b-4879	telomere length	telomere length || ||	TRUE	igd	NA	NA	NA	NA	NA	NA	NA	336107	47002226	2	0.00247822	3.08E-11	ukb-a-248	Body mass index (BMI) || id:ukb-a-248	TRUE	reported	igd	2	TRUE	NA	NA	NA	472174
142	rs357501	A	G	A	G	0.0154044	-0.00256377	0.377514	0.378289	FALSE	FALSE	FALSE	ieu-b-4879	3	153953440	0.00206826	472174	0.22	telomere length || id:ieu-b-4879	telomere length	telomere length || ||	TRUE	igd	NA	NA	NA	NA	NA	NA	NA	336107	153953440	3	0.00249087	6.24E-10	ukb-a-248	Body mass index (BMI) || id:ukb-a-248	TRUE	reported	igd	2	TRUE	NA	NA	NA	472174
143	rs35851183	G	A	G	A	0.0167614	-0.00526595	0.357777	0.357473	FALSE	FALSE	FALSE	ieu-b-4879	4	80717182	0.00209144	472174	0.012	telomere length || id:ieu-b-4879	telomere length	telomere length || ||	TRUE	igd	NA	NA	NA	NA	NA	NA	NA	336107	80717182	4	0.00250852	2.36E-11	ukb-a-248	Body mass index (BMI) || id:ukb-a-248	TRUE	reported	igd	2	TRUE	NA	NA	NA	472174
144	rs35882248	T	C	T	C	0.0192316	-0.00165167	0.314642	0.315361	FALSE	FALSE	FALSE	ieu-b-4879	2	230627955	0.00215147	472174	0.44	telomere length || id:ieu-b-4879	telomere length	telomere length || ||	TRUE	igd	NA	NA	NA	NA	NA	NA	NA	336107	230627955	2	0.00258946	1.11E-13	ukb-a-248	Body mass index (BMI) || id:ukb-a-248	TRUE	reported	igd	2	TRUE	NA	NA	NA	472174
145	rs36007635	A	G	A	G	-0.0200004	0.00310074	0.138403	0.135226	FALSE	FALSE	FALSE	ieu-b-4879	6	163009335	0.00292549	472174	0.29	telomere length || id:ieu-b-4879	telomere length	telomere length || ||	TRUE	igd	NA	NA	NA	NA	NA	NA	NA	336107	163009335	6	0.00348146	9.21E-09	ukb-a-248	Body mass index (BMI) || id:ukb-a-248	TRUE	reported	igd	2	TRUE	NA	NA	NA	472174
146	rs362307	T	C	T	C	0.0313537	-0.00404655	0.0760278	0.072251	FALSE	FALSE	FALSE	ieu-b-4879	4	3241845	0.00389366	472174	0.3	telomere length || id:ieu-b-4879	telomere length	telomere length || ||	TRUE	igd	NA	NA	NA	NA	NA	NA	NA	336107	3241845	4	0.00458157	7.74E-12	ukb-a-248	Body mass index (BMI) || id:ukb-a-248	TRUE	reported	igd	2	TRUE	NA	NA	NA	472174
147	rs3759584	C	T	C	T	-0.0165842	0.00189655	0.361958	0.35677	FALSE	FALSE	FALSE	ieu-b-4879	14	103990799	0.00210622	472174	0.37	telomere length || id:ieu-b-4879	telomere length	telomere length || ||	TRUE	igd	NA	NA	NA	NA	NA	NA	NA	336107	103990799	14	0.00251394	4.20E-11	ukb-a-248	Body mass index (BMI) || id:ukb-a-248	TRUE	reported	igd	2	TRUE	NA	NA	NA	472174
148	rs3803286	G	A	G	A	-0.0207912	0.00023681	0.666379	0.641679	FALSE	FALSE	FALSE	ieu-b-4879	14	103261300	0.00209907	472174	0.91	telomere length || id:ieu-b-4879	telomere length	telomere length || ||	TRUE	igd	TRUE	rs3803286	rs12432777	A	G	T	C	336107	103246470	14	0.00254468	3.08E-16	ukb-a-248	Body mass index (BMI) || id:ukb-a-248	TRUE	reported	igd	2	TRUE	NA	NA	NA	472174
149	rs3810291	A	G	A	G	0.029685	-0.00621986	0.677478	0.657616	FALSE	FALSE	FALSE	ieu-b-4879	19	47569003	0.00213737	472174	0.00359998	telomere length || id:ieu-b-4879	telomere length	telomere length || ||	TRUE	igd	NA	NA	NA	NA	NA	NA	NA	336107	47569003	19	0.00256755	6.54E-31	ukb-a-248	Body mass index (BMI) || id:ukb-a-248	TRUE	reported	igd	2	TRUE	NA	NA	NA	472174
151	rs3844598	G	A	G	A	0.0136986	0.00352684	0.528663	0.52419	FALSE	FALSE	FALSE	ieu-b-4879	5	140992235	0.00200301	472174	0.0779992	telomere length || id:ieu-b-4879	telomere length	telomere length || ||	TRUE	igd	NA	NA	NA	NA	NA	NA	NA	336107	140992235	5	0.00241006	1.32E-08	ukb-a-248	Body mass index (BMI) || id:ukb-a-248	TRUE	reported	igd	2	TRUE	NA	NA	NA	472174
152	rs3861879	G	A	G	A	0.0137348	0.00097082	0.43683	0.440741	FALSE	FALSE	FALSE	ieu-b-4879	9	129464856	0.00203253	472174	0.630001	telomere length || id:ieu-b-4879	telomere length	telomere length || ||	TRUE	igd	NA	NA	NA	NA	NA	NA	NA	336107	129464856	9	0.00243136	1.62E-08	ukb-a-248	Body mass index (BMI) || id:ukb-a-248	TRUE	reported	igd	2	TRUE	NA	NA	NA	472174
154	rs390192	G	A	G	A	-0.0154416	0.00155508	0.522445	0.516292	FALSE	FALSE	FALSE	ieu-b-4879	6	83359135	0.00202661	472174	0.44	telomere length || id:ieu-b-4879	telomere length	telomere length || ||	TRUE	igd	NA	NA	NA	NA	NA	NA	NA	336107	83359135	6	0.00242065	1.78E-10	ukb-a-248	Body mass index (BMI) || id:ukb-a-248	TRUE	reported	igd	2	TRUE	NA	NA	NA	472174
156	rs4246657	T	C	T	C	0.0170056	-0.00596331	0.340914	0.337517	FALSE	FALSE	FALSE	ieu-b-4879	2	229006134	0.00211647	472174	0.00479999	telomere length || id:ieu-b-4879	telomere length	telomere length || ||	TRUE	igd	NA	NA	NA	NA	NA	NA	NA	336107	229006134	2	0.00253421	1.94E-11	ukb-a-248	Body mass index (BMI) || id:ukb-a-248	TRUE	reported	igd	2	TRUE	NA	NA	NA	472174
157	rs4261944	G	T	G	T	0.0154894	-0.00254762	0.362956	0.379691	FALSE	FALSE	FALSE	ieu-b-4879	4	31003636	0.00209585	472174	0.22	telomere length || id:ieu-b-4879	telomere length	telomere length || ||	TRUE	igd	NA	NA	NA	NA	NA	NA	NA	336107	31003636	4	0.00250441	6.22E-10	ukb-a-248	Body mass index (BMI) || id:ukb-a-248	TRUE	reported	igd	2	TRUE	NA	NA	NA	472174
158	rs4402589	G	T	G	T	0.0291524	0.00019039	0.55278	0.54806	FALSE	FALSE	FALSE	ieu-b-4879	16	29954654	0.00200653	472174	0.92	telomere length || id:ieu-b-4879	telomere length	telomere length || ||	TRUE	igd	NA	NA	NA	NA	NA	NA	NA	336107	29954654	16	0.00241668	1.68E-33	ukb-a-248	Body mass index (BMI) || id:ukb-a-248	TRUE	reported	igd	2	TRUE	NA	NA	NA	472174
159	rs4467770	A	G	A	G	0.0156691	0.00194711	0.730668	0.729875	FALSE	FALSE	FALSE	ieu-b-4879	6	12086826	0.00226255	472174	0.39	telomere length || id:ieu-b-4879	telomere length	telomere length || ||	TRUE	igd	NA	NA	NA	NA	NA	NA	NA	336107	12086826	6	0.00271693	8.07E-09	ukb-a-248	Body mass index (BMI) || id:ukb-a-248	TRUE	reported	igd	2	TRUE	NA	NA	NA	472174
160	rs4474229	A	G	A	G	-0.0158775	0.00109808	0.372338	0.36923	FALSE	FALSE	FALSE	ieu-b-4879	1	195037001	0.0020666	472174	0.6	telomere length || id:ieu-b-4879	telomere length	telomere length || ||	TRUE	igd	NA	NA	NA	NA	NA	NA	NA	336107	195037001	1	0.00248334	1.62E-10	ukb-a-248	Body mass index (BMI) || id:ukb-a-248	TRUE	reported	igd	2	TRUE	NA	NA	NA	472174
162	rs4502882	T	C	T	C	-0.0147181	0.00021243	0.656893	0.666209	FALSE	FALSE	FALSE	ieu-b-4879	5	153093998	0.00212439	472174	0.92	telomere length || id:ieu-b-4879	telomere length	telomere length || ||	TRUE	igd	NA	NA	NA	NA	NA	NA	NA	336107	153093998	5	0.0025291	5.91E-09	ukb-a-248	Body mass index (BMI) || id:ukb-a-248	TRUE	reported	igd	2	TRUE	NA	NA	NA	472174
163	rs4595495	G	A	G	A	0.0137384	-0.0026916	0.422607	0.411657	FALSE	FALSE	FALSE	ieu-b-4879	10	53673286	0.00203927	472174	0.19	telomere length || id:ieu-b-4879	telomere length	telomere length || ||	TRUE	igd	NA	NA	NA	NA	NA	NA	NA	336107	53673286	10	0.0024356	1.70E-08	ukb-a-248	Body mass index (BMI) || id:ukb-a-248	TRUE	reported	igd	2	TRUE	NA	NA	NA	472174
164	rs4648450	A	C	A	C	-0.0154374	0.00277468	0.466133	0.461312	FALSE	FALSE	FALSE	ieu-b-4879	1	2723214	0.0020185	472174	0.17	telomere length || id:ieu-b-4879	telomere length	telomere length || ||	TRUE	igd	NA	NA	NA	NA	NA	NA	NA	336107	2723214	1	0.00242211	1.85E-10	ukb-a-248	Body mass index (BMI) || id:ukb-a-248	TRUE	reported	igd	2	TRUE	NA	NA	NA	472174
166	rs4687770	C	T	C	T	-0.019339	-0.00703562	0.133375	0.141302	FALSE	FALSE	FALSE	ieu-b-4879	3	51755065	0.00288056	472174	0.015	telomere length || id:ieu-b-4879	telomere length	telomere length || ||	TRUE	igd	NA	NA	NA	NA	NA	NA	NA	336107	51755065	3	0.00353549	4.50E-08	ukb-a-248	Body mass index (BMI) || id:ukb-a-248	TRUE	reported	igd	2	TRUE	NA	NA	NA	472174
167	rs4718964	T	G	T	G	0.0145653	-0.00159631	0.412194	0.420546	FALSE	FALSE	FALSE	ieu-b-4879	7	70045941	0.00203583	472174	0.43	telomere length || id:ieu-b-4879	telomere length	telomere length || ||	TRUE	igd	TRUE	rs4718964	rs10237317	T	G	G	A	336107	70038969	7	0.00244679	2.64E-09	ukb-a-248	Body mass index (BMI) || id:ukb-a-248	TRUE	reported	igd	2	TRUE	NA	NA	NA	472174
169	rs4776970	T	A	T	A	-0.0254626	0.0030514	0.35707	0.366698	FALSE	TRUE	FALSE	ieu-b-4879	15	68080886	0.00208064	472174	0.14	telomere length || id:ieu-b-4879	telomere length	telomere length || ||	TRUE	igd	NA	NA	NA	NA	NA	NA	NA	336107	68080886	15	0.00250512	2.89E-24	ukb-a-248	Body mass index (BMI) || id:ukb-a-248	TRUE	reported	igd	2	TRUE	NA	NA	NA	472174
170	rs4777541	T	C	T	C	0.0196505	-0.00080744	0.765041	0.759087	FALSE	FALSE	FALSE	ieu-b-4879	15	73082240	0.0023617	472174	0.73	telomere length || id:ieu-b-4879	telomere length	telomere length || ||	TRUE	igd	NA	NA	NA	NA	NA	NA	NA	336107	73082240	15	0.00284642	5.08E-12	ukb-a-248	Body mass index (BMI) || id:ukb-a-248	TRUE	reported	igd	2	TRUE	NA	NA	NA	472174
171	rs4790841	T	C	T	C	-0.0295249	0.00094329	0.154867	0.150208	FALSE	FALSE	FALSE	ieu-b-4879	17	1835482	0.00281117	472174	0.74	telomere length || id:ieu-b-4879	telomere length	telomere length || ||	TRUE	igd	NA	NA	NA	NA	NA	NA	NA	336107	1835482	17	0.00332942	7.49E-19	ukb-a-248	Body mass index (BMI) || id:ukb-a-248	TRUE	reported	igd	2	TRUE	NA	NA	NA	472174
173	rs491711	C	A	C	A	-0.0158403	-0.000672	0.310988	0.310396	FALSE	FALSE	FALSE	ieu-b-4879	11	28742220	0.00217689	472174	0.760001	telomere length || id:ieu-b-4879	telomere length	telomere length || ||	TRUE	igd	NA	NA	NA	NA	NA	NA	NA	336107	28742220	11	0.00260937	1.28E-09	ukb-a-248	Body mass index (BMI) || id:ukb-a-248	TRUE	reported	igd	2	TRUE	NA	NA	NA	472174
174	rs4921301	T	C	T	C	-0.0182238	0.00056143	0.209817	0.212764	FALSE	FALSE	FALSE	ieu-b-4879	5	159984492	0.00247781	472174	0.82	telomere length || id:ieu-b-4879	telomere length	telomere length || ||	TRUE	igd	NA	NA	NA	NA	NA	NA	NA	336107	159984492	5	0.0029841	1.02E-09	ukb-a-248	Body mass index (BMI) || id:ukb-a-248	TRUE	reported	igd	2	TRUE	NA	NA	NA	472174
175	rs4929923	C	T	C	T	0.0173844	-0.00356872	0.647328	0.639061	FALSE	FALSE	FALSE	ieu-b-4879	11	8639200	0.00207919	472174	0.0860003	telomere length || id:ieu-b-4879	telomere length	telomere length || ||	TRUE	igd	NA	NA	NA	NA	NA	NA	NA	336107	8639200	11	0.00251068	4.39E-12	ukb-a-248	Body mass index (BMI) || id:ukb-a-248	TRUE	reported	igd	2	TRUE	NA	NA	NA	472174
176	rs525101	C	T	C	T	0.0164956	0.0007153	0.371963	0.380988	FALSE	FALSE	FALSE	ieu-b-4879	13	111969728	0.00207584	472174	0.73	telomere length || id:ieu-b-4879	telomere length	telomere length || ||	TRUE	igd	NA	NA	NA	NA	NA	NA	NA	336107	111969728	13	0.00249029	3.50E-11	ukb-a-248	Body mass index (BMI) || id:ukb-a-248	TRUE	reported	igd	2	TRUE	NA	NA	NA	472174
178	rs550974	T	A	T	A	0.0158904	-0.00539452	0.404297	0.406201	FALSE	TRUE	FALSE	ieu-b-4879	11	118937106	0.00203461	472174	0.008	telomere length || id:ieu-b-4879	telomere length	telomere length || ||	TRUE	igd	NA	NA	NA	NA	NA	NA	NA	336107	118937106	11	0.00244811	8.55E-11	ukb-a-248	Body mass index (BMI) || id:ukb-a-248	TRUE	reported	igd	2	TRUE	NA	NA	NA	472174
179	rs55689274	A	G	A	G	-0.0148341	-0.0013051	0.285711	0.288562	FALSE	FALSE	FALSE	ieu-b-4879	15	47758909	0.00221124	472174	0.56	telomere length || id:ieu-b-4879	telomere length	telomere length || ||	TRUE	igd	NA	NA	NA	NA	NA	NA	NA	336107	47758909	15	0.00266266	2.53E-08	ukb-a-248	Body mass index (BMI) || id:ukb-a-248	TRUE	reported	igd	2	TRUE	NA	NA	NA	472174
180	rs55726687	A	G	A	G	0.0238631	-0.00805348	0.211138	0.206175	FALSE	FALSE	FALSE	ieu-b-4879	12	991306	0.00247011	472174	0.00109999	telomere length || id:ieu-b-4879	telomere length	telomere length || ||	TRUE	igd	NA	NA	NA	NA	NA	NA	NA	336107	991306	12	0.00294249	5.09E-16	ukb-a-248	Body mass index (BMI) || id:ukb-a-248	TRUE	reported	igd	2	TRUE	NA	NA	NA	472174
182	rs55938344	C	A	C	A	-0.0168213	0.00467699	0.242702	0.233015	FALSE	FALSE	FALSE	ieu-b-4879	12	108310327	0.00239129	472174	0.05	telomere length || id:ieu-b-4879	telomere length	telomere length || ||	TRUE	igd	NA	NA	NA	NA	NA	NA	NA	336107	108310327	12	0.00281823	2.39E-09	ukb-a-248	Body mass index (BMI) || id:ukb-a-248	TRUE	reported	igd	2	TRUE	NA	NA	NA	472174
183	rs56067609	T	A	T	A	-0.0193637	0.00044036	0.136594	0.136778	FALSE	TRUE	FALSE	ieu-b-4879	7	133582465	0.00291192	472174	0.88	telomere length || id:ieu-b-4879	telomere length	telomere length || ||	TRUE	igd	NA	NA	NA	NA	NA	NA	NA	336107	133582465	7	0.0035019	3.21E-08	ukb-a-248	Body mass index (BMI) || id:ukb-a-248	TRUE	reported	igd	2	TRUE	NA	NA	NA	472174
184	rs56161855	T	A	T	A	0.0229722	0.00161218	0.132008	0.132296	FALSE	TRUE	FALSE	ieu-b-4879	17	46288649	0.00295057	472174	0.58	telomere length || id:ieu-b-4879	telomere length	telomere length || ||	TRUE	igd	NA	NA	NA	NA	NA	NA	NA	336107	46288649	17	0.00354917	9.65E-11	ukb-a-248	Body mass index (BMI) || id:ukb-a-248	TRUE	reported	igd	2	TRUE	NA	NA	NA	472174
185	rs56212061	T	C	T	C	-0.0211123	0.00486277	0.149969	0.15229	FALSE	FALSE	FALSE	ieu-b-4879	19	19394640	0.00279462	472174	0.0819993	telomere length || id:ieu-b-4879	telomere length	telomere length || ||	TRUE	igd	NA	NA	NA	NA	NA	NA	NA	336107	19394640	19	0.00337336	3.89E-10	ukb-a-248	Body mass index (BMI) || id:ukb-a-248	TRUE	reported	igd	2	TRUE	NA	NA	NA	472174
186	rs56773984	T	A	T	A	-0.0179174	0.00278283	0.16742	0.179774	FALSE	TRUE	FALSE	ieu-b-4879	2	220177285	0.00263897	472174	0.29	telomere length || id:ieu-b-4879	telomere length	telomere length || ||	TRUE	igd	NA	NA	NA	NA	NA	NA	NA	336107	220177285	2	0.00323177	2.96E-08	ukb-a-248	Body mass index (BMI) || id:ukb-a-248	TRUE	reported	igd	2	TRUE	NA	NA	NA	472174
187	rs56803094	G	A	G	A	-0.0188821	0.00114442	0.227111	0.222994	FALSE	FALSE	FALSE	ieu-b-4879	15	99222509	0.00241049	472174	0.630001	telomere length || id:ieu-b-4879	telomere length	telomere length || ||	TRUE	igd	NA	NA	NA	NA	NA	NA	NA	336107	99222509	15	0.00287406	5.04E-11	ukb-a-248	Body mass index (BMI) || id:ukb-a-248	TRUE	reported	igd	2	TRUE	NA	NA	NA	472174
188	rs57636386	C	T	C	T	-0.0427651	0.00365757	0.0834151	0.092819	FALSE	FALSE	FALSE	ieu-b-4879	18	58048295	0.00353704	472174	0.3	telomere length || id:ieu-b-4879	telomere length	telomere length || ||	TRUE	igd	NA	NA	NA	NA	NA	NA	NA	336107	58048295	18	0.00435306	8.92E-23	ukb-a-248	Body mass index (BMI) || id:ukb-a-248	TRUE	reported	igd	2	TRUE	NA	NA	NA	472174
189	rs58862095	T	C	T	C	-0.0243799	-0.00052857	0.419757	0.416138	FALSE	FALSE	FALSE	ieu-b-4879	7	75081418	0.00204409	472174	0.8	telomere length || id:ieu-b-4879	telomere length	telomere length || ||	TRUE	igd	NA	NA	NA	NA	NA	NA	NA	336107	75081418	7	0.00243968	1.65E-23	ukb-a-248	Body mass index (BMI) || id:ukb-a-248	TRUE	reported	igd	2	TRUE	NA	NA	NA	472174
190	rs588660	A	G	A	G	0.0183012	0.00034572	0.585856	0.579002	FALSE	FALSE	FALSE	ieu-b-4879	1	96886604	0.00202915	472174	0.86	telomere length || id:ieu-b-4879	telomere length	telomere length || ||	TRUE	igd	NA	NA	NA	NA	NA	NA	NA	336107	96886604	1	0.00244095	6.52E-14	ukb-a-248	Body mass index (BMI) || id:ukb-a-248	TRUE	reported	igd	2	TRUE	NA	NA	NA	472174
191	rs59104534	T	C	T	C	0.0149782	-0.00034324	0.301112	0.295808	FALSE	FALSE	FALSE	ieu-b-4879	8	25666169	0.00219827	472174	0.88	telomere length || id:ieu-b-4879	telomere length	telomere length || ||	TRUE	igd	NA	NA	NA	NA	NA	NA	NA	336107	25666169	8	0.00262903	1.22E-08	ukb-a-248	Body mass index (BMI) || id:ukb-a-248	TRUE	reported	igd	2	TRUE	NA	NA	NA	472174
192	rs5995843	G	A	G	A	-0.0174411	-0.00017264	0.348993	0.345191	FALSE	FALSE	FALSE	ieu-b-4879	22	40697377	0.00210664	472174	0.93	telomere length || id:ieu-b-4879	telomere length	telomere length || ||	TRUE	igd	NA	NA	NA	NA	NA	NA	NA	336107	40697377	22	0.00251927	4.43E-12	ukb-a-248	Body mass index (BMI) || id:ukb-a-248	TRUE	reported	igd	2	TRUE	NA	NA	NA	472174
193	rs6050446	G	A	G	A	0.0420771	0.00383705	0.966803	0.968849	FALSE	FALSE	FALSE	ieu-b-4879	20	25195509	0.00578748	472174	0.51	telomere length || id:ieu-b-4879	telomere length	telomere length || ||	TRUE	igd	NA	NA	NA	NA	NA	NA	NA	336107	25195509	20	0.0067598	4.83E-10	ukb-a-248	Body mass index (BMI) || id:ukb-a-248	TRUE	reported	igd	2	TRUE	NA	NA	NA	472174
194	rs60654199	A	C	A	C	0.0312664	0.00066322	0.0666476	0.06684	FALSE	FALSE	FALSE	ieu-b-4879	3	141273466	0.00399856	472174	0.87	telomere length || id:ieu-b-4879	telomere length	telomere length || ||	TRUE	igd	TRUE	rs60654199	rs76612873	A	C	A	C	336107	141267295	3	0.00481001	8.03E-11	ukb-a-248	Body mass index (BMI) || id:ukb-a-248	TRUE	reported	igd	2	TRUE	NA	NA	NA	472174
195	rs60764613	T	G	T	G	0.023587	0.00220621	0.144857	0.148025	FALSE	FALSE	FALSE	ieu-b-4879	18	1839911	0.00284641	472174	0.44	telomere length || id:ieu-b-4879	telomere length	telomere length || ||	TRUE	igd	NA	NA	NA	NA	NA	NA	NA	336107	1839911	18	0.00342645	5.84E-12	ukb-a-248	Body mass index (BMI) || id:ukb-a-248	TRUE	reported	igd	2	TRUE	NA	NA	NA	472174
196	rs61813324	T	C	T	C	0.0279187	-0.00208415	0.134883	0.131137	FALSE	FALSE	FALSE	ieu-b-4879	1	156049877	0.00300625	472174	0.49	telomere length || id:ieu-b-4879	telomere length	telomere length || ||	TRUE	igd	NA	NA	NA	NA	NA	NA	NA	336107	156049877	1	0.00356314	4.69E-15	ukb-a-248	Body mass index (BMI) || id:ukb-a-248	TRUE	reported	igd	2	TRUE	NA	NA	NA	472174
197	rs61826867	G	A	G	A	0.0251347	-0.00244045	0.109772	0.111071	FALSE	FALSE	FALSE	ieu-b-4879	1	174377435	0.00317959	472174	0.44	telomere length || id:ieu-b-4879	telomere length	telomere length || ||	TRUE	igd	NA	NA	NA	NA	NA	NA	NA	336107	174377435	1	0.00384169	6.05E-11	ukb-a-248	Body mass index (BMI) || id:ukb-a-248	TRUE	reported	igd	2	TRUE	NA	NA	NA	472174
198	rs61871615	T	C	T	C	-0.0280254	-0.00464181	0.0905228	0.088578	FALSE	FALSE	FALSE	ieu-b-4879	10	102487140	0.00369288	472174	0.21	telomere length || id:ieu-b-4879	telomere length	telomere length || ||	TRUE	igd	NA	NA	NA	NA	NA	NA	NA	336107	102487140	10	0.0043732	1.47E-10	ukb-a-248	Body mass index (BMI) || id:ukb-a-248	TRUE	reported	igd	2	TRUE	NA	NA	NA	472174
199	rs61903695	G	A	G	A	0.0163585	-0.00279495	0.255999	0.248708	FALSE	FALSE	FALSE	ieu-b-4879	11	89922417	0.0023163	472174	0.23	telomere length || id:ieu-b-4879	telomere length	telomere length || ||	TRUE	igd	NA	NA	NA	NA	NA	NA	NA	336107	89922417	11	0.00275201	2.78E-09	ukb-a-248	Body mass index (BMI) || id:ukb-a-248	TRUE	reported	igd	2	TRUE	NA	NA	NA	472174
200	rs61969510	C	T	C	T	0.0155328	-0.0014358	0.284412	0.272559	FALSE	FALSE	FALSE	ieu-b-4879	13	86484025	0.00226834	472174	0.53	telomere length || id:ieu-b-4879	telomere length	telomere length || ||	TRUE	igd	NA	NA	NA	NA	NA	NA	NA	336107	86484025	13	0.00269504	8.25E-09	ukb-a-248	Body mass index (BMI) || id:ukb-a-248	TRUE	reported	igd	2	TRUE	NA	NA	NA	472174
201	rs62106258	C	T	C	T	-0.0906926	0.00931884	0.0484669	0.046582	FALSE	FALSE	FALSE	ieu-b-4879	2	417167	0.00473739	472174	0.0490004	telomere length || id:ieu-b-4879	telomere length	telomere length || ||	TRUE	igd	NA	NA	NA	NA	NA	NA	NA	336107	417167	2	0.0055919	3.93E-59	ukb-a-248	Body mass index (BMI) || id:ukb-a-248	TRUE	reported	igd	2	TRUE	NA	NA	NA	472174
202	rs62147189	G	T	G	T	-0.0170068	0.00447338	0.622	0.616173	FALSE	FALSE	FALSE	ieu-b-4879	2	86812549	0.0020522	472174	0.0290001	telomere length || id:ieu-b-4879	telomere length	telomere length || ||	TRUE	igd	TRUE	rs62147189	rs12714199	T	G	C	T	336107	86807853	2	0.00251319	1.32E-11	ukb-a-248	Body mass index (BMI) || id:ukb-a-248	TRUE	reported	igd	2	TRUE	NA	NA	NA	472174
203	rs62246314	A	G	A	G	0.0228001	-0.00089017	0.101276	0.099509	FALSE	FALSE	FALSE	ieu-b-4879	3	9504099	0.00333555	472174	0.79	telomere length || id:ieu-b-4879	telomere length	telomere length || ||	TRUE	igd	NA	NA	NA	NA	NA	NA	NA	336107	9504099	3	0.00398064	1.02E-08	ukb-a-248	Body mass index (BMI) || id:ukb-a-248	TRUE	reported	igd	2	TRUE	NA	NA	NA	472174
204	rs62407562	A	T	A	T	0.0170851	-0.00095721	0.268967	0.260144	FALSE	TRUE	FALSE	ieu-b-4879	6	33530346	0.00228596	472174	0.68	telomere length || id:ieu-b-4879	telomere length	telomere length || ||	TRUE	igd	NA	NA	NA	NA	NA	NA	NA	336107	33530346	6	0.00270947	2.87E-10	ukb-a-248	Body mass index (BMI) || id:ukb-a-248	TRUE	reported	igd	2	TRUE	NA	NA	NA	472174
205	rs62543438	C	G	C	G	-0.014801	-0.00103897	0.271966	0.274411	FALSE	TRUE	FALSE	ieu-b-4879	9	73896870	0.0022447	472174	0.64	telomere length || id:ieu-b-4879	telomere length	telomere length || ||	TRUE	igd	NA	NA	NA	NA	NA	NA	NA	336107	73896870	9	0.00270013	4.22E-08	ukb-a-248	Body mass index (BMI) || id:ukb-a-248	TRUE	reported	igd	2	TRUE	NA	NA	NA	472174
206	rs6265	T	C	T	C	-0.0402275	0.00164591	0.189726	0.187039	FALSE	FALSE	FALSE	ieu-b-4879	11	27679916	0.0025672	472174	0.52	telomere length || id:ieu-b-4879	telomere length	telomere length || ||	TRUE	igd	NA	NA	NA	NA	NA	NA	NA	336107	27679916	11	0.00306191	2.04E-39	ukb-a-248	Body mass index (BMI) || id:ukb-a-248	TRUE	reported	igd	2	TRUE	NA	NA	NA	472174
207	rs6536575	C	T	C	T	0.0140621	-0.00287221	0.518496	0.517679	FALSE	FALSE	FALSE	ieu-b-4879	4	162091639	0.00200572	472174	0.15	telomere length || id:ieu-b-4879	telomere length	telomere length || ||	TRUE	igd	NA	NA	NA	NA	NA	NA	NA	336107	162091639	4	0.00240451	4.97E-09	ukb-a-248	Body mass index (BMI) || id:ukb-a-248	TRUE	reported	igd	2	TRUE	NA	NA	NA	472174
208	rs6575340	A	G	A	G	0.0228776	-0.00098952	0.637416	0.629559	FALSE	FALSE	FALSE	ieu-b-4879	14	94023972	0.0020791	472174	0.630001	telomere length || id:ieu-b-4879	telomere length	telomere length || ||	TRUE	igd	NA	NA	NA	NA	NA	NA	NA	336107	94023972	14	0.00250397	6.48E-20	ukb-a-248	Body mass index (BMI) || id:ukb-a-248	TRUE	reported	igd	2	TRUE	NA	NA	NA	472174
209	rs6601527	A	C	A	C	-0.0217383	0.0004314	0.587819	0.590711	FALSE	FALSE	FALSE	ieu-b-4879	8	10665444	0.00204591	472174	0.83	telomere length || id:ieu-b-4879	telomere length	telomere length || ||	TRUE	igd	NA	NA	NA	NA	NA	NA	NA	336107	10665444	8	0.00244545	6.18E-19	ukb-a-248	Body mass index (BMI) || id:ukb-a-248	TRUE	reported	igd	2	TRUE	NA	NA	NA	472174
210	rs66679256	T	C	T	C	0.0162973	-0.00064206	0.446142	0.444662	FALSE	FALSE	FALSE	ieu-b-4879	4	18351898	0.00201811	472174	0.75	telomere length || id:ieu-b-4879	telomere length	telomere length || ||	TRUE	igd	NA	NA	NA	NA	NA	NA	NA	336107	18351898	4	0.00242165	1.70E-11	ukb-a-248	Body mass index (BMI) || id:ukb-a-248	TRUE	reported	igd	2	TRUE	NA	NA	NA	472174
211	rs6687953	G	A	G	A	0.0158953	-0.00206585	0.391351	0.395816	FALSE	FALSE	FALSE	ieu-b-4879	1	112293512	0.00204778	472174	0.31	telomere length || id:ieu-b-4879	telomere length	telomere length || ||	TRUE	igd	NA	NA	NA	NA	NA	NA	NA	336107	112293512	1	0.00246141	1.06E-10	ukb-a-248	Body mass index (BMI) || id:ukb-a-248	TRUE	reported	igd	2	TRUE	NA	NA	NA	472174
212	rs66922415	G	A	G	A	0.0520958	-0.00067028	0.234362	0.236326	FALSE	FALSE	FALSE	ieu-b-4879	18	57848651	0.00235274	472174	0.780001	telomere length || id:ieu-b-4879	telomere length	telomere length || ||	TRUE	igd	NA	NA	NA	NA	NA	NA	NA	336107	57848651	18	0.00283196	1.55E-75	ukb-a-248	Body mass index (BMI) || id:ukb-a-248	TRUE	reported	igd	2	TRUE	NA	NA	NA	472174
213	rs6705567	C	T	C	T	-0.0136224	0.00048071	0.3788	0.365861	FALSE	FALSE	FALSE	ieu-b-4879	2	55323183	0.00209322	472174	0.82	telomere length || id:ieu-b-4879	telomere length	telomere length || ||	TRUE	igd	TRUE	rs6705567	rs7607923	C	T	A	G	336107	55320173	2	0.00249537	4.79E-08	ukb-a-248	Body mass index (BMI) || id:ukb-a-248	TRUE	reported	igd	2	TRUE	NA	NA	NA	472174
214	rs6722241	C	T	C	T	-0.0201712	-0.00095625	0.270908	0.275905	FALSE	FALSE	FALSE	ieu-b-4879	2	100803778	0.00225022	472174	0.67	telomere length || id:ieu-b-4879	telomere length	telomere length || ||	TRUE	igd	NA	NA	NA	NA	NA	NA	NA	336107	100803778	2	0.00271361	1.06E-13	ukb-a-248	Body mass index (BMI) || id:ukb-a-248	TRUE	reported	igd	2	TRUE	NA	NA	NA	472174
215	rs6739755	G	A	G	A	-0.0209594	0.00089351	0.602976	0.610749	FALSE	FALSE	FALSE	ieu-b-4879	2	59330227	0.0020578	472174	0.66	telomere length || id:ieu-b-4879	telomere length	telomere length || ||	TRUE	igd	NA	NA	NA	NA	NA	NA	NA	336107	59330227	2	0.00246047	1.62E-17	ukb-a-248	Body mass index (BMI) || id:ukb-a-248	TRUE	reported	igd	2	TRUE	NA	NA	NA	472174
216	rs67609008	C	T	C	T	0.0146011	-0.00178713	0.283597	0.278026	FALSE	FALSE	FALSE	ieu-b-4879	10	126640936	0.00224465	472174	0.43	telomere length || id:ieu-b-4879	telomere length	telomere length || ||	TRUE	igd	NA	NA	NA	NA	NA	NA	NA	336107	126640936	10	0.00267444	4.78E-08	ukb-a-248	Body mass index (BMI) || id:ukb-a-248	TRUE	reported	igd	2	TRUE	NA	NA	NA	472174
217	rs6780459	T	A	T	A	0.0163597	-0.00111098	0.746681	0.742118	FALSE	TRUE	FALSE	ieu-b-4879	3	104624105	0.00228847	472174	0.630001	telomere length || id:ieu-b-4879	telomere length	telomere length || ||	TRUE	igd	NA	NA	NA	NA	NA	NA	NA	336107	104624105	3	0.00276233	3.18E-09	ukb-a-248	Body mass index (BMI) || id:ukb-a-248	TRUE	reported	igd	2	TRUE	NA	NA	NA	472174
218	rs67844506	G	A	G	A	-0.0259162	0.00024543	0.183242	0.182019	FALSE	FALSE	FALSE	ieu-b-4879	20	51103807	0.00259036	472174	0.92	telomere length || id:ieu-b-4879	telomere length	telomere length || ||	TRUE	igd	NA	NA	NA	NA	NA	NA	NA	336107	51103807	20	0.0031086	7.65E-17	ukb-a-248	Body mass index (BMI) || id:ukb-a-248	TRUE	reported	igd	2	TRUE	NA	NA	NA	472174
219	rs6789488	C	T	C	T	0.0200094	0.00322373	0.750784	0.751713	FALSE	FALSE	FALSE	ieu-b-4879	3	136146030	0.00230868	472174	0.16	telomere length || id:ieu-b-4879	telomere length	telomere length || ||	TRUE	igd	NA	NA	NA	NA	NA	NA	NA	336107	136146030	3	0.00277743	5.85E-13	ukb-a-248	Body mass index (BMI) || id:ukb-a-248	TRUE	reported	igd	2	TRUE	NA	NA	NA	472174
220	rs6809307	T	C	T	C	0.0157072	-0.0036755	0.25622	0.248963	FALSE	FALSE	FALSE	ieu-b-4879	3	156872076	0.00231438	472174	0.11	telomere length || id:ieu-b-4879	telomere length	telomere length || ||	TRUE	igd	TRUE	rs6809307	rs12492801	T	C	A	G	336107	156862041	3	0.00276033	1.27E-08	ukb-a-248	Body mass index (BMI) || id:ukb-a-248	TRUE	reported	igd	2	TRUE	NA	NA	NA	472174
221	rs6831020	A	C	A	C	-0.0159366	0.00220578	0.295229	0.284255	FALSE	FALSE	FALSE	ieu-b-4879	4	55500226	0.00222134	472174	0.32	telomere length || id:ieu-b-4879	telomere length	telomere length || ||	TRUE	igd	NA	NA	NA	NA	NA	NA	NA	336107	55500226	4	0.00263095	1.39E-09	ukb-a-248	Body mass index (BMI) || id:ukb-a-248	TRUE	reported	igd	2	TRUE	NA	NA	NA	472174
222	rs6861649	C	T	C	T	0.0143476	0.00631897	0.607485	0.609227	FALSE	FALSE	FALSE	ieu-b-4879	5	50864788	0.00205781	472174	0.0021	telomere length || id:ieu-b-4879	telomere length	telomere length || ||	TRUE	igd	NA	NA	NA	NA	NA	NA	NA	336107	50864788	5	0.00246927	6.23E-09	ukb-a-248	Body mass index (BMI) || id:ukb-a-248	TRUE	reported	igd	2	TRUE	NA	NA	NA	472174
223	rs6950388	A	G	A	G	0.0172281	0.00010083	0.795004	0.777828	FALSE	FALSE	FALSE	ieu-b-4879	7	1270699	0.00246362	472174	0.97	telomere length || id:ieu-b-4879	telomere length	telomere length || ||	TRUE	igd	NA	NA	NA	NA	NA	NA	NA	336107	1270699	7	0.00297615	7.10E-09	ukb-a-248	Body mass index (BMI) || id:ukb-a-248	TRUE	reported	igd	2	TRUE	NA	NA	NA	472174
224	rs7006178	C	G	C	G	0.0155041	0.00205058	0.287875	0.278694	FALSE	TRUE	FALSE	ieu-b-4879	8	14252384	0.00224267	472174	0.36	telomere length || id:ieu-b-4879	telomere length	telomere length || ||	TRUE	igd	NA	NA	NA	NA	NA	NA	NA	336107	14252384	8	0.00265871	5.50E-09	ukb-a-248	Body mass index (BMI) || id:ukb-a-248	TRUE	reported	igd	2	TRUE	NA	NA	NA	472174
225	rs7030732	A	C	A	C	-0.0151605	-0.00143506	0.607889	0.612349	FALSE	FALSE	FALSE	ieu-b-4879	9	124630006	0.0020535	472174	0.48	telomere length || id:ieu-b-4879	telomere length	telomere length || ||	TRUE	igd	NA	NA	NA	NA	NA	NA	NA	336107	124630006	9	0.00245902	7.04E-10	ukb-a-248	Body mass index (BMI) || id:ukb-a-248	TRUE	reported	igd	2	TRUE	NA	NA	NA	472174
226	rs704061	C	T	C	T	0.0158698	-0.00420609	0.452703	0.45842	FALSE	FALSE	FALSE	ieu-b-4879	12	89771903	0.00200559	472174	0.0359998	telomere length || id:ieu-b-4879	telomere length	telomere length || ||	TRUE	igd	NA	NA	NA	NA	NA	NA	NA	336107	89771903	12	0.0024138	4.88E-11	ukb-a-248	Body mass index (BMI) || id:ukb-a-248	TRUE	reported	igd	2	TRUE	NA	NA	NA	472174
227	rs7094644	A	G	A	G	0.0152821	-0.00413931	0.674176	0.685335	FALSE	FALSE	FALSE	ieu-b-4879	10	16773864	0.0021987	472174	0.0599998	telomere length || id:ieu-b-4879	telomere length	telomere length || ||	TRUE	igd	NA	NA	NA	NA	NA	NA	NA	336107	16773864	10	0.0026106	4.81E-09	ukb-a-248	Body mass index (BMI) || id:ukb-a-248	TRUE	reported	igd	2	TRUE	NA	NA	NA	472174
228	rs7116641	G	T	G	T	0.0244218	0.00094544	0.316797	0.316761	FALSE	FALSE	FALSE	ieu-b-4879	11	43696917	0.00215263	472174	0.66	telomere length || id:ieu-b-4879	telomere length	telomere length || ||	TRUE	igd	NA	NA	NA	NA	NA	NA	NA	336107	43696917	11	0.00258645	3.67E-21	ukb-a-248	Body mass index (BMI) || id:ukb-a-248	TRUE	reported	igd	2	TRUE	NA	NA	NA	472174
229	rs7124681	A	C	A	C	0.0267462	0.00019119	0.408057	0.403053	FALSE	FALSE	FALSE	ieu-b-4879	11	47529947	0.00203185	472174	0.93	telomere length || id:ieu-b-4879	telomere length	telomere length || ||	TRUE	igd	NA	NA	NA	NA	NA	NA	NA	336107	47529947	11	0.00243997	5.90E-28	ukb-a-248	Body mass index (BMI) || id:ukb-a-248	TRUE	reported	igd	2	TRUE	NA	NA	NA	472174
230	rs7132908	A	G	A	G	0.0285337	0.00567167	0.38392	0.378703	FALSE	FALSE	FALSE	ieu-b-4879	12	50263148	0.00206628	472174	0.0061	telomere length || id:ieu-b-4879	telomere length	telomere length || ||	TRUE	igd	NA	NA	NA	NA	NA	NA	NA	336107	50263148	12	0.0024723	8.27E-31	ukb-a-248	Body mass index (BMI) || id:ukb-a-248	TRUE	reported	igd	2	TRUE	NA	NA	NA	472174
231	rs7138383	A	G	A	G	-0.0213808	0.00294431	0.253485	0.265476	FALSE	FALSE	FALSE	ieu-b-4879	12	103724090	0.0022826	472174	0.2	telomere length || id:ieu-b-4879	telomere length	telomere length || ||	TRUE	igd	NA	NA	NA	NA	NA	NA	NA	336107	103724090	12	0.0027649	1.05E-14	ukb-a-248	Body mass index (BMI) || id:ukb-a-248	TRUE	reported	igd	2	TRUE	NA	NA	NA	472174
232	rs7141420	T	C	T	C	0.0208148	0.00141372	0.514078	0.519052	FALSE	FALSE	FALSE	ieu-b-4879	14	79899454	0.0020162	472174	0.48	telomere length || id:ieu-b-4879	telomere length	telomere length || ||	TRUE	igd	NA	NA	NA	NA	NA	NA	NA	336107	79899454	14	0.00241922	7.74E-18	ukb-a-248	Body mass index (BMI) || id:ukb-a-248	TRUE	reported	igd	2	TRUE	NA	NA	NA	472174
233	rs71495049	A	G	A	G	0.0265499	-0.00492829	0.0840305	0.083638	FALSE	FALSE	FALSE	ieu-b-4879	10	34014435	0.00360891	472174	0.17	telomere length || id:ieu-b-4879	telomere length	telomere length || ||	TRUE	igd	NA	NA	NA	NA	NA	NA	NA	336107	34014435	10	0.00432971	8.69E-10	ukb-a-248	Body mass index (BMI) || id:ukb-a-248	TRUE	reported	igd	2	TRUE	NA	NA	NA	472174
235	rs7183417	T	C	T	C	0.0149003	-0.00446982	0.432569	0.435101	FALSE	FALSE	FALSE	ieu-b-4879	15	46586088	0.00202223	472174	0.0269998	telomere length || id:ieu-b-4879	telomere length	telomere length || ||	TRUE	igd	NA	NA	NA	NA	NA	NA	NA	336107	46586088	15	0.0024276	8.37E-10	ukb-a-248	Body mass index (BMI) || id:ukb-a-248	TRUE	reported	igd	2	TRUE	NA	NA	NA	472174
236	rs7189149	G	C	G	C	0.0213468	0.00656768	0.127107	0.130094	FALSE	TRUE	FALSE	ieu-b-4879	16	69144151	0.00297849	472174	0.0269998	telomere length || id:ieu-b-4879	telomere length	telomere length || ||	TRUE	igd	NA	NA	NA	NA	NA	NA	NA	336107	69144151	16	0.00360796	3.29E-09	ukb-a-248	Body mass index (BMI) || id:ukb-a-248	TRUE	reported	igd	2	TRUE	NA	NA	NA	472174
237	rs7195386	C	T	C	T	-0.0158814	0.00255795	0.506441	0.518586	FALSE	FALSE	FALSE	ieu-b-4879	16	24578458	0.00201474	472174	0.2	telomere length || id:ieu-b-4879	telomere length	telomere length || ||	TRUE	igd	NA	NA	NA	NA	NA	NA	NA	336107	24578458	16	0.00240747	4.21E-11	ukb-a-248	Body mass index (BMI) || id:ukb-a-248	TRUE	reported	igd	2	TRUE	NA	NA	NA	472174
238	rs7201895	A	G	A	G	-0.017337	0.00136782	0.355984	0.359174	FALSE	FALSE	FALSE	ieu-b-4879	16	407723	0.00211341	472174	0.52	telomere length || id:ieu-b-4879	telomere length	telomere length || ||	TRUE	igd	NA	NA	NA	NA	NA	NA	NA	336107	407723	16	0.00252451	6.54E-12	ukb-a-248	Body mass index (BMI) || id:ukb-a-248	TRUE	reported	igd	2	TRUE	NA	NA	NA	472174
239	rs7218014	C	T	C	T	0.0206989	0.00229858	0.196595	0.208362	FALSE	FALSE	FALSE	ieu-b-4879	17	65832016	0.0024943	472174	0.36	telomere length || id:ieu-b-4879	telomere length	telomere length || ||	TRUE	igd	NA	NA	NA	NA	NA	NA	NA	336107	65832016	17	0.00302709	8.05E-12	ukb-a-248	Body mass index (BMI) || id:ukb-a-248	TRUE	reported	igd	2	TRUE	NA	NA	NA	472174
240	rs72697614	A	C	A	C	0.014951	-0.0021954	0.320396	0.313456	FALSE	FALSE	FALSE	ieu-b-4879	1	107514107	0.00218489	472174	0.31	telomere length || id:ieu-b-4879	telomere length	telomere length || ||	TRUE	igd	NA	NA	NA	NA	NA	NA	NA	336107	107514107	1	0.00260626	9.67E-09	ukb-a-248	Body mass index (BMI) || id:ukb-a-248	TRUE	reported	igd	2	TRUE	NA	NA	NA	472174
241	rs72820274	A	G	A	G	0.0160021	0.00223507	0.41876	0.436133	FALSE	FALSE	FALSE	ieu-b-4879	2	104420858	0.00204439	472174	0.27	telomere length || id:ieu-b-4879	telomere length	telomere length || ||	TRUE	igd	TRUE	rs72820274	rs6707445	A	G	A	G	336107	104412924	2	0.00243934	5.39E-11	ukb-a-248	Body mass index (BMI) || id:ukb-a-248	TRUE	reported	igd	2	TRUE	NA	NA	NA	472174
242	rs72892910	T	G	T	G	0.0401658	-0.00355412	0.170442	0.171849	FALSE	FALSE	FALSE	ieu-b-4879	6	50816887	0.00265555	472174	0.18	telomere length || id:ieu-b-4879	telomere length	telomere length || ||	TRUE	igd	NA	NA	NA	NA	NA	NA	NA	336107	50816887	6	0.00320426	4.89E-36	ukb-a-248	Body mass index (BMI) || id:ukb-a-248	TRUE	reported	igd	2	TRUE	NA	NA	NA	472174
243	rs72976986	A	G	A	G	-0.0240493	0.00119377	0.191187	0.190002	FALSE	FALSE	FALSE	ieu-b-4879	19	4050424	0.0025768	472174	0.64	telomere length || id:ieu-b-4879	telomere length	telomere length || ||	TRUE	igd	NA	NA	NA	NA	NA	NA	NA	336107	4050424	19	0.00308786	6.81E-15	ukb-a-248	Body mass index (BMI) || id:ukb-a-248	TRUE	reported	igd	2	TRUE	NA	NA	NA	472174
244	rs73050254	A	G	A	G	0.0193216	0.00553812	0.136682	0.135682	FALSE	FALSE	FALSE	ieu-b-4879	7	3129614	0.002923	472174	0.0580003	telomere length || id:ieu-b-4879	telomere length	telomere length || ||	TRUE	igd	NA	NA	NA	NA	NA	NA	NA	336107	3129614	7	0.00350204	3.45E-08	ukb-a-248	Body mass index (BMI) || id:ukb-a-248	TRUE	reported	igd	2	TRUE	NA	NA	NA	472174
245	rs73144053	A	C	A	C	-0.0153557	0.00261828	0.329919	0.320924	FALSE	FALSE	FALSE	ieu-b-4879	3	88085826	0.00214588	472174	0.22	telomere length || id:ieu-b-4879	telomere length	telomere length || ||	TRUE	igd	NA	NA	NA	NA	NA	NA	NA	336107	88085826	3	0.00256046	2.01E-09	ukb-a-248	Body mass index (BMI) || id:ukb-a-248	TRUE	reported	igd	2	TRUE	NA	NA	NA	472174
246	rs73169730	G	A	G	A	0.0194632	-0.00279301	0.276291	0.284033	FALSE	FALSE	FALSE	ieu-b-4879	3	170734438	0.00222411	472174	0.21	telomere length || id:ieu-b-4879	telomere length	telomere length || ||	TRUE	igd	NA	NA	NA	NA	NA	NA	NA	336107	170734438	3	0.00268664	4.35E-13	ukb-a-248	Body mass index (BMI) || id:ukb-a-248	TRUE	reported	igd	2	TRUE	NA	NA	NA	472174
247	rs7321331	A	G	A	G	0.0175546	0.00116028	0.741132	0.742878	FALSE	FALSE	FALSE	ieu-b-4879	13	31015138	0.00230278	472174	0.61	telomere length || id:ieu-b-4879	telomere length	telomere length || ||	TRUE	igd	NA	NA	NA	NA	NA	NA	NA	336107	31015138	13	0.00275513	1.87E-10	ukb-a-248	Body mass index (BMI) || id:ukb-a-248	TRUE	reported	igd	2	TRUE	NA	NA	NA	472174
248	rs73213484	T	A	T	A	-0.0211952	-0.00187008	0.139056	0.143512	FALSE	TRUE	FALSE	ieu-b-4879	4	28489339	0.00285411	472174	0.51	telomere length || id:ieu-b-4879	telomere length	telomere length || ||	TRUE	igd	NA	NA	NA	NA	NA	NA	NA	336107	28489339	4	0.00347384	1.05E-09	ukb-a-248	Body mass index (BMI) || id:ukb-a-248	TRUE	reported	igd	2	TRUE	NA	NA	NA	472174
249	rs7331420	A	G	A	G	-0.0147324	-0.00047547	0.284027	0.285885	FALSE	FALSE	FALSE	ieu-b-4879	13	99236471	0.00222208	472174	0.83	telomere length || id:ieu-b-4879	telomere length	telomere length || ||	TRUE	igd	NA	NA	NA	NA	NA	NA	NA	336107	99236471	13	0.00267011	3.44E-08	ukb-a-248	Body mass index (BMI) || id:ukb-a-248	TRUE	reported	igd	2	TRUE	NA	NA	NA	472174
250	rs7442885	G	C	G	C	-0.0254294	0.00271422	0.210104	0.22092	FALSE	TRUE	FALSE	ieu-b-4879	5	87682877	0.00243259	472174	0.26	telomere length || id:ieu-b-4879	telomere length	telomere length || ||	TRUE	igd	NA	NA	NA	NA	NA	NA	NA	336107	87682877	5	0.00295668	7.96E-18	ukb-a-248	Body mass index (BMI) || id:ukb-a-248	TRUE	reported	igd	2	TRUE	NA	NA	NA	472174
251	rs7498044	A	G	A	G	-0.0176487	0.00617542	0.218661	0.213213	FALSE	FALSE	FALSE	ieu-b-4879	15	92573639	0.00246811	472174	0.012	telomere length || id:ieu-b-4879	telomere length	telomere length || ||	TRUE	igd	NA	NA	NA	NA	NA	NA	NA	336107	92573639	15	0.00293198	1.75E-09	ukb-a-248	Body mass index (BMI) || id:ukb-a-248	TRUE	reported	igd	2	TRUE	NA	NA	NA	472174
252	rs750090	C	T	C	T	-0.0156336	-0.00093251	0.356153	0.365718	FALSE	FALSE	FALSE	ieu-b-4879	4	152931436	0.00210933	472174	0.66	telomere length || id:ieu-b-4879	telomere length	telomere length || ||	TRUE	igd	NA	NA	NA	NA	NA	NA	NA	336107	152931436	4	0.00253473	6.93E-10	ukb-a-248	Body mass index (BMI) || id:ukb-a-248	TRUE	reported	igd	2	TRUE	NA	NA	NA	472174
253	rs752179	A	T	A	T	-0.0143713	0.0004604	0.301702	0.293184	FALSE	TRUE	FALSE	ieu-b-4879	3	108024070	0.00220445	472174	0.83	telomere length || id:ieu-b-4879	telomere length	telomere length || ||	TRUE	igd	NA	NA	NA	NA	NA	NA	NA	336107	108024070	3	0.00262077	4.17E-08	ukb-a-248	Body mass index (BMI) || id:ukb-a-248	TRUE	reported	igd	2	TRUE	NA	NA	NA	472174
254	rs75499503	T	C	T	C	-0.0197843	-0.00043827	0.219955	0.21461	FALSE	FALSE	FALSE	ieu-b-4879	6	26145217	0.00247513	472174	0.86	telomere length || id:ieu-b-4879	telomere length	telomere length || ||	TRUE	igd	NA	NA	NA	NA	NA	NA	NA	336107	26145217	6	0.00294617	1.88E-11	ukb-a-248	Body mass index (BMI) || id:ukb-a-248	TRUE	reported	igd	2	TRUE	NA	NA	NA	472174
255	rs7553158	A	G	A	G	-0.0174152	-0.00089463	0.562389	0.549661	FALSE	FALSE	FALSE	ieu-b-4879	1	75005238	0.00202254	472174	0.66	telomere length || id:ieu-b-4879	telomere length	telomere length || ||	TRUE	igd	NA	NA	NA	NA	NA	NA	NA	336107	75005238	1	0.0024236	6.70E-13	ukb-a-248	Body mass index (BMI) || id:ukb-a-248	TRUE	reported	igd	2	TRUE	NA	NA	NA	472174
256	rs75557510	G	A	G	A	-0.0377881	0.00067443	0.0614963	0.059052	FALSE	FALSE	FALSE	ieu-b-4879	3	84321469	0.00428693	472174	0.87	telomere length || id:ieu-b-4879	telomere length	telomere length || ||	TRUE	igd	NA	NA	NA	NA	NA	NA	NA	336107	84321469	3	0.00510406	1.33E-13	ukb-a-248	Body mass index (BMI) || id:ukb-a-248	TRUE	reported	igd	2	TRUE	NA	NA	NA	472174
257	rs756717	A	G	A	G	-0.0146721	-0.0003819	0.398859	0.39148	FALSE	FALSE	FALSE	ieu-b-4879	16	72996162	0.00207765	472174	0.85	telomere length || id:ieu-b-4879	telomere length	telomere length || ||	TRUE	igd	NA	NA	NA	NA	NA	NA	NA	336107	72996162	16	0.00248166	3.38E-09	ukb-a-248	Body mass index (BMI) || id:ukb-a-248	TRUE	reported	igd	2	TRUE	NA	NA	NA	472174
259	rs76040172	A	G	A	G	-0.0407564	0.0093279	0.0544397	0.05409	FALSE	FALSE	FALSE	ieu-b-4879	21	46488959	0.00444967	472174	0.0359998	telomere length || id:ieu-b-4879	telomere length	telomere length || ||	TRUE	igd	NA	NA	NA	NA	NA	NA	NA	336107	46488959	21	0.00530826	1.62E-14	ukb-a-248	Body mass index (BMI) || id:ukb-a-248	TRUE	reported	igd	2	TRUE	NA	NA	NA	472174
260	rs7701777	G	T	G	T	-0.0170279	0.0020961	0.282759	0.286453	FALSE	FALSE	FALSE	ieu-b-4879	5	27178172	0.00221889	472174	0.34	telomere length || id:ieu-b-4879	telomere length	telomere length || ||	TRUE	igd	NA	NA	NA	NA	NA	NA	NA	336107	27178172	5	0.00266777	1.74E-10	ukb-a-248	Body mass index (BMI) || id:ukb-a-248	TRUE	reported	igd	2	TRUE	NA	NA	NA	472174
261	rs7719067	G	A	G	A	-0.0162027	-0.00135201	0.573835	0.570751	FALSE	FALSE	FALSE	ieu-b-4879	5	153538241	0.00202066	472174	0.5	telomere length || id:ieu-b-4879	telomere length	telomere length || ||	TRUE	igd	NA	NA	NA	NA	NA	NA	NA	336107	153538241	5	0.00242599	2.41E-11	ukb-a-248	Body mass index (BMI) || id:ukb-a-248	TRUE	reported	igd	2	TRUE	NA	NA	NA	472174
262	rs7723426	C	T	C	T	0.0146685	-0.0001783	0.675017	0.674539	FALSE	FALSE	FALSE	ieu-b-4879	5	43186097	0.00213707	472174	0.93	telomere length || id:ieu-b-4879	telomere length	telomere length || ||	TRUE	igd	NA	NA	NA	NA	NA	NA	NA	336107	43186097	5	0.00256587	1.09E-08	ukb-a-248	Body mass index (BMI) || id:ukb-a-248	TRUE	reported	igd	2	TRUE	NA	NA	NA	472174
263	rs7755574	T	G	T	G	0.0154959	0.00065691	0.281153	0.296131	FALSE	FALSE	FALSE	ieu-b-4879	6	153365348	0.00220163	472174	0.77	telomere length || id:ieu-b-4879	telomere length	telomere length || ||	TRUE	igd	TRUE	rs7755574	rs2295231	T	G	A	G	336107	153364643	6	0.00267437	6.87E-09	ukb-a-248	Body mass index (BMI) || id:ukb-a-248	TRUE	reported	igd	2	TRUE	NA	NA	NA	472174
264	rs7774	A	C	A	C	0.0166342	-0.00269623	0.309138	0.320053	FALSE	FALSE	FALSE	ieu-b-4879	17	4801163	0.00216609	472174	0.21	telomere length || id:ieu-b-4879	telomere length	telomere length || ||	TRUE	igd	NA	NA	NA	NA	NA	NA	NA	336107	4801163	17	0.00261526	2.01E-10	ukb-a-248	Body mass index (BMI) || id:ukb-a-248	TRUE	reported	igd	2	TRUE	NA	NA	NA	472174
265	rs778094	A	G	A	G	-0.0148535	-0.00141429	0.577568	0.563122	FALSE	FALSE	FALSE	ieu-b-4879	2	147903802	0.00203134	472174	0.49	telomere length || id:ieu-b-4879	telomere length	telomere length || ||	TRUE	igd	NA	NA	NA	NA	NA	NA	NA	336107	147903802	2	0.00243672	1.09E-09	ukb-a-248	Body mass index (BMI) || id:ukb-a-248	TRUE	reported	igd	2	TRUE	NA	NA	NA	472174
266	rs7852189	G	A	G	A	0.0165539	0.00057646	0.311364	0.331903	FALSE	FALSE	FALSE	ieu-b-4879	9	103121547	0.0021479	472174	0.79	telomere length || id:ieu-b-4879	telomere length	telomere length || ||	TRUE	igd	NA	NA	NA	NA	NA	NA	NA	336107	103121547	9	0.00258881	1.61E-10	ukb-a-248	Body mass index (BMI) || id:ukb-a-248	TRUE	reported	igd	2	TRUE	NA	NA	NA	472174
267	rs78565420	T	C	T	C	0.0337314	-0.00510668	0.0541861	0.049674	FALSE	FALSE	FALSE	ieu-b-4879	8	85703065	0.00469646	472174	0.28	telomere length || id:ieu-b-4879	telomere length	telomere length || ||	TRUE	igd	NA	NA	NA	NA	NA	NA	NA	336107	85703065	8	0.00545431	6.24E-10	ukb-a-248	Body mass index (BMI) || id:ukb-a-248	TRUE	reported	igd	2	TRUE	NA	NA	NA	472174
268	rs79113395	A	G	A	G	-0.0209147	0.00440806	0.265449	0.266015	FALSE	FALSE	FALSE	ieu-b-4879	1	1590521	0.00227352	472174	0.0530005	telomere length || id:ieu-b-4879	telomere length	telomere length || ||	TRUE	igd	NA	NA	NA	NA	NA	NA	NA	336107	1590521	1	0.00273235	1.95E-14	ukb-a-248	Body mass index (BMI) || id:ukb-a-248	TRUE	reported	igd	2	TRUE	NA	NA	NA	472174
269	rs7933085	G	A	G	A	0.0157387	-0.002066	0.509195	0.510108	FALSE	FALSE	FALSE	ieu-b-4879	11	130796248	0.00201052	472174	0.3	telomere length || id:ieu-b-4879	telomere length	telomere length || ||	TRUE	igd	NA	NA	NA	NA	NA	NA	NA	336107	130796248	11	0.00241521	7.21E-11	ukb-a-248	Body mass index (BMI) || id:ukb-a-248	TRUE	reported	igd	2	TRUE	NA	NA	NA	472174
270	rs7952102	C	T	C	T	-0.0152263	-0.00026428	0.387339	0.400656	FALSE	FALSE	FALSE	ieu-b-4879	11	892089	0.00205026	472174	0.9	telomere length || id:ieu-b-4879	telomere length	telomere length || ||	TRUE	igd	NA	NA	NA	NA	NA	NA	NA	336107	892089	11	0.00246547	6.59E-10	ukb-a-248	Body mass index (BMI) || id:ukb-a-248	TRUE	reported	igd	2	TRUE	NA	NA	NA	472174
271	rs7992832	T	C	T	C	-0.0175556	-0.000292	0.276544	0.268946	FALSE	FALSE	FALSE	ieu-b-4879	13	28013501	0.00226439	472174	0.9	telomere length || id:ieu-b-4879	telomere length	telomere length || ||	TRUE	igd	NA	NA	NA	NA	NA	NA	NA	336107	28013501	13	0.00269236	7.02E-11	ukb-a-248	Body mass index (BMI) || id:ukb-a-248	TRUE	reported	igd	2	TRUE	NA	NA	NA	472174
272	rs799449	T	C	T	C	0.019902	-0.00581833	0.558481	0.566499	FALSE	FALSE	FALSE	ieu-b-4879	7	44784697	0.00202923	472174	0.00409996	telomere length || id:ieu-b-4879	telomere length	telomere length || ||	TRUE	igd	NA	NA	NA	NA	NA	NA	NA	336107	44784697	7	0.00242699	2.41E-16	ukb-a-248	Body mass index (BMI) || id:ukb-a-248	TRUE	reported	igd	2	TRUE	NA	NA	NA	472174
273	rs8015400	A	C	A	C	0.0210882	-0.00371089	0.678151	0.669013	FALSE	FALSE	FALSE	ieu-b-4879	14	25930988	0.00214294	472174	0.0830004	telomere length || id:ieu-b-4879	telomere length	telomere length || ||	TRUE	igd	NA	NA	NA	NA	NA	NA	NA	336107	25930988	14	0.0025723	2.45E-16	ukb-a-248	Body mass index (BMI) || id:ukb-a-248	TRUE	reported	igd	2	TRUE	NA	NA	NA	472174
274	rs80330591	A	G	A	G	-0.0213608	-0.00286387	0.146844	0.141837	FALSE	FALSE	FALSE	ieu-b-4879	2	159368720	0.002865	472174	0.32	telomere length || id:ieu-b-4879	telomere length	telomere length || ||	TRUE	igd	NA	NA	NA	NA	NA	NA	NA	336107	159368720	2	0.00339342	3.08E-10	ukb-a-248	Body mass index (BMI) || id:ukb-a-248	TRUE	reported	igd	2	TRUE	NA	NA	NA	472174
275	rs8078135	T	C	T	C	-0.0194999	0.00198267	0.488467	0.501745	FALSE	FALSE	FALSE	ieu-b-4879	17	21268583	0.0020188	472174	0.33	telomere length || id:ieu-b-4879	telomere length	telomere length || ||	TRUE	igd	NA	NA	NA	NA	NA	NA	NA	336107	21268583	17	0.00241182	6.23E-16	ukb-a-248	Body mass index (BMI) || id:ukb-a-248	TRUE	reported	igd	2	TRUE	NA	NA	NA	472174
276	rs8134638	C	T	C	T	0.0151694	0.00035716	0.375763	0.372642	FALSE	FALSE	FALSE	ieu-b-4879	21	40644170	0.00206945	472174	0.86	telomere length || id:ieu-b-4879	telomere length	telomere length || ||	TRUE	igd	NA	NA	NA	NA	NA	NA	NA	336107	40644170	21	0.00248078	9.68E-10	ukb-a-248	Body mass index (BMI) || id:ukb-a-248	TRUE	reported	igd	2	TRUE	NA	NA	NA	472174
277	rs815163	C	T	C	T	-0.0182459	0.00099109	0.561603	0.564072	FALSE	FALSE	FALSE	ieu-b-4879	1	190294726	0.00201221	472174	0.62	telomere length || id:ieu-b-4879	telomere length	telomere length || ||	TRUE	igd	NA	NA	NA	NA	NA	NA	NA	336107	190294726	1	0.00241971	4.69E-14	ukb-a-248	Body mass index (BMI) || id:ukb-a-248	TRUE	reported	igd	2	TRUE	NA	NA	NA	472174
279	rs845084	A	G	A	G	0.02034	0.00082081	0.257551	0.260273	FALSE	FALSE	FALSE	ieu-b-4879	10	125220036	0.00228704	472174	0.719999	telomere length || id:ieu-b-4879	telomere length	telomere length || ||	TRUE	igd	NA	NA	NA	NA	NA	NA	NA	336107	125220036	10	0.0027569	1.61E-13	ukb-a-248	Body mass index (BMI) || id:ukb-a-248	TRUE	reported	igd	2	TRUE	NA	NA	NA	472174
280	rs862320	T	C	T	C	-0.0228157	0.00747526	0.410152	0.402733	FALSE	FALSE	FALSE	ieu-b-4879	16	69651866	0.00204359	472174	0.00025	telomere length || id:ieu-b-4879	telomere length	telomere length || ||	TRUE	igd	NA	NA	NA	NA	NA	NA	NA	336107	69651866	16	0.0024463	1.10E-20	ukb-a-248	Body mass index (BMI) || id:ukb-a-248	TRUE	reported	igd	2	TRUE	NA	NA	NA	472174
281	rs869400	G	T	G	T	0.0307255	0.00213192	0.815827	0.814946	FALSE	FALSE	FALSE	ieu-b-4879	3	185826740	0.00257712	472174	0.41	telomere length || id:ieu-b-4879	telomere length	telomere length || ||	TRUE	igd	NA	NA	NA	NA	NA	NA	NA	336107	185826740	3	0.00310717	4.70E-23	ukb-a-248	Body mass index (BMI) || id:ukb-a-248	TRUE	reported	igd	2	TRUE	NA	NA	NA	472174
282	rs879620	T	C	T	C	0.0256124	-0.00763672	0.615276	0.597466	FALSE	FALSE	FALSE	ieu-b-4879	16	4015729	0.00206514	472174	0.000219999	telomere length || id:ieu-b-4879	telomere length	telomere length || ||	TRUE	igd	NA	NA	NA	NA	NA	NA	NA	336107	4015729	16	0.00247819	4.93E-25	ukb-a-248	Body mass index (BMI) || id:ukb-a-248	TRUE	reported	igd	2	TRUE	NA	NA	NA	472174
283	rs9267671	A	G	A	G	0.0323708	-0.0142758	0.060402	0.064668	FALSE	FALSE	FALSE	ieu-b-4879	6	31880480	0.00406956	472174	0.000449997	telomere length || id:ieu-b-4879	telomere length	telomere length || ||	TRUE	igd	NA	NA	NA	NA	NA	NA	NA	336107	31880480	6	0.00504153	1.36E-10	ukb-a-248	Body mass index (BMI) || id:ukb-a-248	TRUE	reported	igd	2	TRUE	NA	NA	NA	472174
284	rs9291822	T	C	T	C	-0.0136148	0.00199884	0.515455	0.521066	FALSE	FALSE	FALSE	ieu-b-4879	5	64076808	0.00202321	472174	0.32	telomere length || id:ieu-b-4879	telomere length	telomere length || ||	TRUE	igd	TRUE	rs9291822	rs4425461	C	T	T	G	336107	64076515	5	0.00242583	2.00E-08	ukb-a-248	Body mass index (BMI) || id:ukb-a-248	TRUE	reported	igd	2	TRUE	NA	NA	NA	472174
285	rs9320823	C	T	C	T	0.0189398	-0.000345	0.601901	0.609485	FALSE	FALSE	FALSE	ieu-b-4879	6	98429337	0.00205463	472174	0.87	telomere length || id:ieu-b-4879	telomere length	telomere length || ||	TRUE	igd	NA	NA	NA	NA	NA	NA	NA	336107	98429337	6	0.00245759	1.30E-14	ukb-a-248	Body mass index (BMI) || id:ukb-a-248	TRUE	reported	igd	2	TRUE	NA	NA	NA	472174
286	rs9342196	T	C	T	C	0.0167326	0.00169548	0.189501	0.190768	FALSE	FALSE	FALSE	ieu-b-4879	6	90124635	0.00254573	472174	0.51	telomere length || id:ieu-b-4879	telomere length	telomere length || ||	TRUE	igd	NA	NA	NA	NA	NA	NA	NA	336107	90124635	6	0.00306601	4.83E-08	ukb-a-248	Body mass index (BMI) || id:ukb-a-248	TRUE	reported	igd	2	TRUE	NA	NA	NA	472174
288	rs9402104	A	G	A	G	0.0139016	-0.00297328	0.584134	0.574135	FALSE	FALSE	FALSE	ieu-b-4879	6	129410736	0.00205392	472174	0.15	telomere length || id:ieu-b-4879	telomere length	telomere length || ||	TRUE	igd	NA	NA	NA	NA	NA	NA	NA	336107	129410736	6	0.00245189	1.43E-08	ukb-a-248	Body mass index (BMI) || id:ukb-a-248	TRUE	reported	igd	2	TRUE	NA	NA	NA	472174
289	rs946185	G	A	G	A	-0.0146913	-0.00323359	0.593276	0.596586	FALSE	FALSE	FALSE	ieu-b-4879	10	76423739	0.00204819	472174	0.11	telomere length || id:ieu-b-4879	telomere length	telomere length || ||	TRUE	igd	NA	NA	NA	NA	NA	NA	NA	336107	76423739	10	0.00246179	2.41E-09	ukb-a-248	Body mass index (BMI) || id:ukb-a-248	TRUE	reported	igd	2	TRUE	NA	NA	NA	472174
291	rs9515455	A	G	A	G	0.0179637	-0.00121343	0.416606	0.406542	FALSE	FALSE	FALSE	ieu-b-4879	13	112239671	0.00205548	472174	0.55	telomere length || id:ieu-b-4879	telomere length	telomere length || ||	TRUE	igd	NA	NA	NA	NA	NA	NA	NA	336107	112239671	13	0.00244962	2.25E-13	ukb-a-248	Body mass index (BMI) || id:ukb-a-248	TRUE	reported	igd	2	TRUE	NA	NA	NA	472174
292	rs9527906	A	G	A	G	-0.0161813	-0.00114665	0.762395	0.761667	FALSE	FALSE	FALSE	ieu-b-4879	13	59403551	0.00235827	472174	0.630001	telomere length || id:ieu-b-4879	telomere length	telomere length || ||	TRUE	igd	NA	NA	NA	NA	NA	NA	NA	336107	59403551	13	0.0028336	1.13E-08	ukb-a-248	Body mass index (BMI) || id:ukb-a-248	TRUE	reported	igd	2	TRUE	NA	NA	NA	472174
294	rs9641499	A	C	A	C	-0.017102	-0.0001818	0.434095	0.4301	FALSE	FALSE	FALSE	ieu-b-4879	7	112984493	0.00201893	472174	0.93	telomere length || id:ieu-b-4879	telomere length	telomere length || ||	TRUE	igd	NA	NA	NA	NA	NA	NA	NA	336107	112984493	7	0.00242262	1.68E-12	ukb-a-248	Body mass index (BMI) || id:ukb-a-248	TRUE	reported	igd	2	TRUE	NA	NA	NA	472174
295	rs9688977	C	T	C	T	0.0239775	-0.00151227	0.146486	0.140656	FALSE	FALSE	FALSE	ieu-b-4879	6	154336892	0.00288431	472174	0.6	telomere length || id:ieu-b-4879	telomere length	telomere length || ||	TRUE	igd	NA	NA	NA	NA	NA	NA	NA	336107	154336892	6	0.00340602	1.93E-12	ukb-a-248	Body mass index (BMI) || id:ukb-a-248	TRUE	reported	igd	2	TRUE	NA	NA	NA	472174
297	rs9847186	A	G	A	G	-0.0142849	0.00142058	0.427737	0.430136	FALSE	FALSE	FALSE	ieu-b-4879	3	25081857	0.00202037	472174	0.48	telomere length || id:ieu-b-4879	telomere length	telomere length || ||	TRUE	igd	NA	NA	NA	NA	NA	NA	NA	336107	25081857	3	0.0024335	4.36E-09	ukb-a-248	Body mass index (BMI) || id:ukb-a-248	TRUE	reported	igd	2	TRUE	NA	NA	NA	472174
