# Supplementary material for: Identifying effects of genetic obesity exposure on leukocyte telomere length using Mendelian randomization
Source: PeerJ. 2023 Mar 21;11:e15085. doi: 10.7717/peerj.15085 (PMC10038084; doi:10.7717/peerj.15085)
Supplement: File S3 [file peerj-11-15085-s003.zip › RAW_data_csv_files/2_Whole-body-fat-mass_LTL.csv]

	SNP	effect_allele.exposure	other_allele.exposure	effect_allele.outcome	other_allele.outcome	beta.exposure	beta.outcome	eaf.exposure	eaf.outcome	remove	palindromic	ambiguous	id.outcome	chr	pos	se.outcome	samplesize.outcome	pval.outcome	outcome	originalname.outcome	outcome.deprecated	mr_keep.outcome	data_source.outcome	proxy.outcome	target_snp.outcome	proxy_snp.outcome	target_a1.outcome	target_a2.outcome	proxy_a1.outcome	proxy_a2.outcome	se.exposure	samplesize.exposure	pval.exposure	chr.exposure	pos.exposure	id.exposure	exposure	mr_keep.exposure	pval_origin.exposure	data_source.exposure	action	mr_keep	ncase.exposure	ncontrol.exposure	ncase.outcome	ncontrol.outcome
1	rs10100245	A	G	A	G	0.0191523	-0.00160556	0.56644	0.560248	FALSE	FALSE	FALSE	ieu-b-4879	8	77226919	0.00201727	472174	0.43	telomere length || id:ieu-b-4879	telomere length	telomere length || ||	TRUE	igd	NA	NA	NA	NA	NA	NA	NA	0.00239017	330762	1.12E-15	8	77226919	ukb-a-265	Whole body fat mass || id:ukb-a-265	TRUE	reported	igd	2	TRUE	NA	NA	NA	472174
2	rs10128597	A	G	A	G	-0.0192293	0.00366472	0.274019	0.278543	FALSE	FALSE	FALSE	ieu-b-4879	11	8694830	0.00224761	472174	0.1	telomere length || id:ieu-b-4879	telomere length	telomere length || ||	TRUE	igd	NA	NA	NA	NA	NA	NA	NA	0.0026727	330762	6.27E-13	11	8694830	ukb-a-265	Whole body fat mass || id:ukb-a-265	TRUE	reported	igd	2	TRUE	NA	NA	NA	472174
3	rs10141106	G	A	G	A	0.015793	0.00151729	0.702139	0.710091	FALSE	FALSE	FALSE	ieu-b-4879	14	59348019	0.00221536	472174	0.49	telomere length || id:ieu-b-4879	telomere length	telomere length || ||	TRUE	igd	NA	NA	NA	NA	NA	NA	NA	0.00259617	330762	1.18E-09	14	59348019	ukb-a-265	Whole body fat mass || id:ukb-a-265	TRUE	reported	igd	2	TRUE	NA	NA	NA	472174
4	rs10172196	A	G	A	G	0.0186415	-0.0012334	0.304839	0.365536	FALSE	FALSE	FALSE	ieu-b-4879	2	36780952	0.0020766	472174	0.55	telomere length || id:ieu-b-4879	telomere length	telomere length || ||	TRUE	igd	TRUE	rs10172196	rs3770809	A	G	A	C	0.00258222	330762	5.24E-13	2	36780549	ukb-a-265	Whole body fat mass || id:ukb-a-265	TRUE	reported	igd	2	TRUE	NA	NA	NA	472174
5	rs10237306	T	G	T	G	0.0160848	-0.00128028	0.380218	0.381103	FALSE	FALSE	FALSE	ieu-b-4879	7	121955981	0.00205286	472174	0.53	telomere length || id:ieu-b-4879	telomere length	telomere length || ||	TRUE	igd	NA	NA	NA	NA	NA	NA	NA	0.0024402	330762	4.36E-11	7	121955981	ukb-a-265	Whole body fat mass || id:ukb-a-265	TRUE	reported	igd	2	TRUE	NA	NA	NA	472174
6	rs10269774	A	G	A	G	0.0182011	0.00302556	0.323543	0.323996	FALSE	FALSE	FALSE	ieu-b-4879	7	92253972	0.00213842	472174	0.16	telomere length || id:ieu-b-4879	telomere length	telomere length || ||	TRUE	igd	NA	NA	NA	NA	NA	NA	NA	0.00253429	330762	6.89E-13	7	92253972	ukb-a-265	Whole body fat mass || id:ukb-a-265	TRUE	reported	igd	2	TRUE	NA	NA	NA	472174
7	rs10423928	A	T	A	T	-0.0307139	-0.00149035	0.19349	0.192379	FALSE	TRUE	FALSE	ieu-b-4879	19	46182304	0.00253068	472174	0.56	telomere length || id:ieu-b-4879	telomere length	telomere length || ||	TRUE	igd	NA	NA	NA	NA	NA	NA	NA	0.00299018	330762	9.55E-25	19	46182304	ukb-a-265	Whole body fat mass || id:ukb-a-265	TRUE	reported	igd	2	TRUE	NA	NA	NA	472174
8	rs10499014	G	C	G	C	-0.0159794	0.00388672	0.26787	0.264791	FALSE	TRUE	FALSE	ieu-b-4879	6	97947755	0.00228288	472174	0.089	telomere length || id:ieu-b-4879	telomere length	telomere length || ||	TRUE	igd	NA	NA	NA	NA	NA	NA	NA	0.00269402	330762	3.01E-09	6	97947755	ukb-a-265	Whole body fat mass || id:ukb-a-265	TRUE	reported	igd	2	TRUE	NA	NA	NA	472174
9	rs10507483	C	T	C	T	0.0173494	-0.00027876	0.16534	0.165994	FALSE	FALSE	FALSE	ieu-b-4879	13	40759773	0.00268168	472174	0.92	telomere length || id:ieu-b-4879	telomere length	telomere length || ||	TRUE	igd	NA	NA	NA	NA	NA	NA	NA	0.00318086	330762	4.92E-08	13	40759773	ukb-a-265	Whole body fat mass || id:ukb-a-265	TRUE	reported	igd	2	TRUE	NA	NA	NA	472174
11	rs10748028	A	C	A	C	-0.015076	0.00346517	0.440444	0.446976	FALSE	FALSE	FALSE	ieu-b-4879	12	66388846	0.00205029	472174	0.0909997	telomere length || id:ieu-b-4879	telomere length	telomere length || ||	TRUE	igd	NA	NA	NA	NA	NA	NA	NA	0.00242302	330762	4.91E-10	12	66388846	ukb-a-265	Whole body fat mass || id:ukb-a-265	TRUE	reported	igd	2	TRUE	NA	NA	NA	472174
12	rs10756714	G	A	G	A	-0.0226876	0.00208975	0.444794	0.437025	FALSE	FALSE	FALSE	ieu-b-4879	9	15885041	0.00202989	472174	0.3	telomere length || id:ieu-b-4879	telomere length	telomere length || ||	TRUE	igd	NA	NA	NA	NA	NA	NA	NA	0.00238777	330762	2.08E-21	9	15885041	ukb-a-265	Whole body fat mass || id:ukb-a-265	TRUE	reported	igd	2	TRUE	NA	NA	NA	472174
13	rs10756798	T	C	T	C	-0.0178153	0.00123756	0.645026	0.6189	FALSE	FALSE	FALSE	ieu-b-4879	9	16739763	0.00211294	472174	0.56	telomere length || id:ieu-b-4879	telomere length	telomere length || ||	TRUE	igd	NA	NA	NA	NA	NA	NA	NA	0.0024778	330762	6.49E-13	9	16739763	ukb-a-265	Whole body fat mass || id:ukb-a-265	TRUE	reported	igd	2	TRUE	NA	NA	NA	472174
14	rs10760724	C	T	C	T	0.0148433	-0.00144331	0.473935	0.490507	FALSE	FALSE	FALSE	ieu-b-4879	9	103085144	0.00201197	472174	0.47	telomere length || id:ieu-b-4879	telomere length	telomere length || ||	TRUE	igd	NA	NA	NA	NA	NA	NA	NA	0.00237183	330762	3.90E-10	9	103085144	ukb-a-265	Whole body fat mass || id:ukb-a-265	TRUE	reported	igd	2	TRUE	NA	NA	NA	472174
15	rs10787738	T	C	T	C	0.0198574	-0.00128579	0.253303	0.260663	FALSE	FALSE	FALSE	ieu-b-4879	10	118777371	0.00231863	472174	0.58	telomere length || id:ieu-b-4879	telomere length	telomere length || ||	TRUE	igd	NA	NA	NA	NA	NA	NA	NA	0.00276221	330762	6.54E-13	10	118777371	ukb-a-265	Whole body fat mass || id:ukb-a-265	TRUE	reported	igd	2	TRUE	NA	NA	NA	472174
16	rs10820852	A	C	A	C	-0.0160336	0.00137803	0.274338	0.283297	FALSE	FALSE	FALSE	ieu-b-4879	9	94186973	0.00223386	472174	0.54	telomere length || id:ieu-b-4879	telomere length	telomere length || ||	TRUE	igd	NA	NA	NA	NA	NA	NA	NA	0.00266081	330762	1.68E-09	9	94186973	ukb-a-265	Whole body fat mass || id:ukb-a-265	TRUE	reported	igd	2	TRUE	NA	NA	NA	472174
17	rs10827289	T	C	T	C	-0.013925	0.003457	0.583034	0.572492	FALSE	FALSE	FALSE	ieu-b-4879	10	34091492	0.00203778	472174	0.0899995	telomere length || id:ieu-b-4879	telomere length	telomere length || ||	TRUE	igd	NA	NA	NA	NA	NA	NA	NA	0.00240872	330762	7.43E-09	10	34091492	ukb-a-265	Whole body fat mass || id:ukb-a-265	TRUE	reported	igd	2	TRUE	NA	NA	NA	472174
19	rs10915840	A	G	A	G	-0.0155131	0.0001521	0.272151	0.266278	FALSE	FALSE	FALSE	ieu-b-4879	1	225668524	0.0022805	472174	0.95	telomere length || id:ieu-b-4879	telomere length	telomere length || ||	TRUE	igd	NA	NA	NA	NA	NA	NA	NA	0.00267726	330762	6.86E-09	1	225668524	ukb-a-265	Whole body fat mass || id:ukb-a-265	TRUE	reported	igd	2	TRUE	NA	NA	NA	472174
20	rs10938397	G	A	G	A	0.0266592	0.00080818	0.434075	0.428511	FALSE	FALSE	FALSE	ieu-b-4879	4	45182527	0.00202379	472174	0.69	telomere length || id:ieu-b-4879	telomere length	telomere length || ||	TRUE	igd	NA	NA	NA	NA	NA	NA	NA	0.00239553	330762	9.20E-29	4	45182527	ukb-a-265	Whole body fat mass || id:ukb-a-265	TRUE	reported	igd	2	TRUE	NA	NA	NA	472174
21	rs10947793	G	A	G	A	-0.0160411	0.00056213	0.373604	0.363354	FALSE	FALSE	FALSE	ieu-b-4879	6	12142817	0.00209738	472174	0.79	telomere length || id:ieu-b-4879	telomere length	telomere length || ||	TRUE	igd	NA	NA	NA	NA	NA	NA	NA	0.00246282	330762	7.36E-11	6	12142817	ukb-a-265	Whole body fat mass || id:ukb-a-265	TRUE	reported	igd	2	TRUE	NA	NA	NA	472174
22	rs10954772	C	T	C	T	-0.0174848	0.00537889	0.685712	0.680933	FALSE	FALSE	FALSE	ieu-b-4879	8	30863938	0.00216877	472174	0.0129999	telomere length || id:ieu-b-4879	telomere length	telomere length || ||	TRUE	igd	NA	NA	NA	NA	NA	NA	NA	0.00256851	330762	9.95E-12	8	30863938	ukb-a-265	Whole body fat mass || id:ukb-a-265	TRUE	reported	igd	2	TRUE	NA	NA	NA	472174
23	rs10999460	T	C	T	C	0.0157278	0.00126098	0.265951	0.26148	FALSE	FALSE	FALSE	ieu-b-4879	10	72428283	0.0022901	472174	0.58	telomere length || id:ieu-b-4879	telomere length	telomere length || ||	TRUE	igd	NA	NA	NA	NA	NA	NA	NA	0.00269207	330762	5.15E-09	10	72428283	ukb-a-265	Whole body fat mass || id:ukb-a-265	TRUE	reported	igd	2	TRUE	NA	NA	NA	472174
24	rs11012732	G	A	G	A	0.0231047	0.00410416	0.331106	0.327101	FALSE	FALSE	FALSE	ieu-b-4879	10	21830104	0.00213322	472174	0.0539995	telomere length || id:ieu-b-4879	telomere length	telomere length || ||	TRUE	igd	NA	NA	NA	NA	NA	NA	NA	0.00251982	330762	4.79E-20	10	21830104	ukb-a-265	Whole body fat mass || id:ukb-a-265	TRUE	reported	igd	2	TRUE	NA	NA	NA	472174
25	rs11030119	A	G	A	G	0.0310488	-0.00483889	0.308813	0.304952	FALSE	FALSE	FALSE	ieu-b-4879	11	27728102	0.00217239	472174	0.0259998	telomere length || id:ieu-b-4879	telomere length	telomere length || ||	TRUE	igd	NA	NA	NA	NA	NA	NA	NA	0.00256561	330762	1.05E-33	11	27728102	ukb-a-265	Whole body fat mass || id:ukb-a-265	TRUE	reported	igd	2	TRUE	NA	NA	NA	472174
26	rs11150745	G	A	G	A	-0.019338	0.00011172	0.319489	0.311556	FALSE	FALSE	FALSE	ieu-b-4879	17	78757626	0.00216589	472174	0.96	telomere length || id:ieu-b-4879	telomere length	telomere length || ||	TRUE	igd	NA	NA	NA	NA	NA	NA	NA	0.00254453	330762	2.97E-14	17	78757626	ukb-a-265	Whole body fat mass || id:ukb-a-265	TRUE	reported	igd	2	TRUE	NA	NA	NA	472174
27	rs111640872	C	G	C	G	0.022845	0.00505153	0.331076	0.322286	FALSE	TRUE	FALSE	ieu-b-4879	19	30290357	0.00215248	472174	0.0189998	telomere length || id:ieu-b-4879	telomere length	telomere length || ||	TRUE	igd	NA	NA	NA	NA	NA	NA	NA	0.00252417	330762	1.43E-19	19	30290357	ukb-a-265	Whole body fat mass || id:ukb-a-265	TRUE	reported	igd	2	TRUE	NA	NA	NA	472174
28	rs11205303	C	T	C	T	0.0222248	0.00071758	0.409126	0.397529	FALSE	FALSE	FALSE	ieu-b-4879	1	149906413	0.00205211	472174	0.73	telomere length || id:ieu-b-4879	telomere length	telomere length || ||	TRUE	igd	NA	NA	NA	NA	NA	NA	NA	0.00241126	330762	3.07E-20	1	149906413	ukb-a-265	Whole body fat mass || id:ukb-a-265	TRUE	reported	igd	2	TRUE	NA	NA	NA	472174
29	rs11205617	A	G	A	G	0.0210216	-0.00364918	0.31713	0.320747	FALSE	FALSE	FALSE	ieu-b-4879	1	49732337	0.00213966	472174	0.0879995	telomere length || id:ieu-b-4879	telomere length	telomere length || ||	TRUE	igd	NA	NA	NA	NA	NA	NA	NA	0.00253955	330762	1.26E-16	1	49732337	ukb-a-265	Whole body fat mass || id:ukb-a-265	TRUE	reported	igd	2	TRUE	NA	NA	NA	472174
31	rs113866544	C	T	C	T	0.0361408	0.00015644	0.0676841	0.068644	FALSE	FALSE	FALSE	ieu-b-4879	17	46270606	0.00395814	472174	0.97	telomere length || id:ieu-b-4879	telomere length	telomere length || ||	TRUE	igd	NA	NA	NA	NA	NA	NA	NA	0.00472154	330762	1.95E-14	17	46270606	ukb-a-265	Whole body fat mass || id:ukb-a-265	TRUE	reported	igd	2	TRUE	NA	NA	NA	472174
32	rs11474838	G	T	G	T	0.0169832	-0.00365772	0.432734	0.442201	FALSE	FALSE	FALSE	ieu-b-4879	20	25458297	0.00201546	472174	0.0700003	telomere length || id:ieu-b-4879	telomere length	telomere length || ||	TRUE	igd	TRUE	rs11474838	rs417110	G	T	C	T	0.00243873	330762	3.32E-12	20	25449887	ukb-a-265	Whole body fat mass || id:ukb-a-265	TRUE	reported	igd	2	TRUE	NA	NA	NA	472174
33	rs11538	G	A	G	A	0.0183801	0.00060865	0.172127	0.165849	FALSE	FALSE	FALSE	ieu-b-4879	22	18220831	0.00269124	472174	0.82	telomere length || id:ieu-b-4879	telomere length	telomere length || ||	TRUE	igd	NA	NA	NA	NA	NA	NA	NA	0.00313634	330762	4.62E-09	22	18220831	ukb-a-265	Whole body fat mass || id:ukb-a-265	TRUE	reported	igd	2	TRUE	NA	NA	NA	472174
34	rs11580836	T	C	T	C	0.0136608	-0.00045429	0.543532	0.530082	FALSE	FALSE	FALSE	ieu-b-4879	1	84333310	0.00201508	472174	0.82	telomere length || id:ieu-b-4879	telomere length	telomere length || ||	TRUE	igd	NA	NA	NA	NA	NA	NA	NA	0.00238226	330762	9.80E-09	1	84333310	ukb-a-265	Whole body fat mass || id:ukb-a-265	TRUE	reported	igd	2	TRUE	NA	NA	NA	472174
35	rs11603783	C	T	C	T	0.0167228	-0.00109429	0.24665	0.253155	FALSE	FALSE	FALSE	ieu-b-4879	11	122752954	0.00231558	472174	0.64	telomere length || id:ieu-b-4879	telomere length	telomere length || ||	TRUE	igd	NA	NA	NA	NA	NA	NA	NA	0.0027671	330762	1.51E-09	11	122752954	ukb-a-265	Whole body fat mass || id:ukb-a-265	TRUE	reported	igd	2	TRUE	NA	NA	NA	472174
36	rs11642015	T	C	T	C	0.0609045	-0.00456919	0.40236	0.394493	FALSE	FALSE	FALSE	ieu-b-4879	16	53802494	0.00205248	472174	0.0259998	telomere length || id:ieu-b-4879	telomere length	telomere length || ||	TRUE	igd	NA	NA	NA	NA	NA	NA	NA	0.00241464	330762	3.04E-140	16	53802494	ukb-a-265	Whole body fat mass || id:ukb-a-265	TRUE	reported	igd	2	TRUE	NA	NA	NA	472174
37	rs11656758	G	A	G	A	0.016125	-0.00839476	0.339618	0.35547	FALSE	FALSE	FALSE	ieu-b-4879	17	42301541	0.00212217	472174	7.60E-05	telomere length || id:ieu-b-4879	telomere length	telomere length || ||	TRUE	igd	NA	NA	NA	NA	NA	NA	NA	0.00250382	330762	1.20E-10	17	42301541	ukb-a-265	Whole body fat mass || id:ukb-a-265	TRUE	reported	igd	2	TRUE	NA	NA	NA	472174
39	rs11695700	T	G	T	G	0.0132764	-0.00455701	0.417672	0.410348	FALSE	FALSE	FALSE	ieu-b-4879	2	110008322	0.00204438	472174	0.0259998	telomere length || id:ieu-b-4879	telomere length	telomere length || ||	TRUE	igd	NA	NA	NA	NA	NA	NA	NA	0.00241053	330762	3.64E-08	2	110008322	ukb-a-265	Whole body fat mass || id:ukb-a-265	TRUE	reported	igd	2	TRUE	NA	NA	NA	472174
40	rs11725731	T	C	T	C	0.0149713	-0.00355331	0.266331	0.267762	FALSE	FALSE	FALSE	ieu-b-4879	4	82271434	0.00226289	472174	0.12	telomere length || id:ieu-b-4879	telomere length	telomere length || ||	TRUE	igd	NA	NA	NA	NA	NA	NA	NA	0.00268373	330762	2.43E-08	4	82271434	ukb-a-265	Whole body fat mass || id:ukb-a-265	TRUE	reported	igd	2	TRUE	NA	NA	NA	472174
41	rs11764337	T	C	T	C	-0.0177976	0.00580651	0.183248	0.18584	FALSE	FALSE	FALSE	ieu-b-4879	7	1892309	0.00258183	472174	0.025	telomere length || id:ieu-b-4879	telomere length	telomere length || ||	TRUE	igd	NA	NA	NA	NA	NA	NA	NA	0.00307193	330762	6.89E-09	7	1892309	ukb-a-265	Whole body fat mass || id:ukb-a-265	TRUE	reported	igd	2	TRUE	NA	NA	NA	472174
43	rs11782074	T	G	T	G	0.0145164	-4.07E-05	0.385641	0.373684	FALSE	FALSE	FALSE	ieu-b-4879	8	142617096	0.00210965	472174	0.98	telomere length || id:ieu-b-4879	telomere length	telomere length || ||	TRUE	igd	NA	NA	NA	NA	NA	NA	NA	0.00247233	330762	4.32E-09	8	142617096	ukb-a-265	Whole body fat mass || id:ukb-a-265	TRUE	reported	igd	2	TRUE	NA	NA	NA	472174
44	rs11782341	G	A	G	A	0.0182584	0.00158419	0.188513	0.19406	FALSE	FALSE	FALSE	ieu-b-4879	8	4813459	0.00255632	472174	0.54	telomere length || id:ieu-b-4879	telomere length	telomere length || ||	TRUE	igd	NA	NA	NA	NA	NA	NA	NA	0.003051	330762	2.17E-09	8	4813459	ukb-a-265	Whole body fat mass || id:ukb-a-265	TRUE	reported	igd	2	TRUE	NA	NA	NA	472174
45	rs11786089	G	A	G	A	0.0140366	-0.00017931	0.456852	0.463218	FALSE	FALSE	FALSE	ieu-b-4879	8	21975521	0.00201095	472174	0.93	telomere length || id:ieu-b-4879	telomere length	telomere length || ||	TRUE	igd	NA	NA	NA	NA	NA	NA	NA	0.00238313	330762	3.87E-09	8	21975521	ukb-a-265	Whole body fat mass || id:ukb-a-265	TRUE	reported	igd	2	TRUE	NA	NA	NA	472174
46	rs1182199	A	C	A	C	-0.0233127	9.15E-05	0.305066	0.302094	FALSE	FALSE	FALSE	ieu-b-4879	7	2862542	0.00217676	472174	0.97	telomere length || id:ieu-b-4879	telomere length	telomere length || ||	TRUE	igd	NA	NA	NA	NA	NA	NA	NA	0.00257417	330762	1.36E-19	7	2862542	ukb-a-265	Whole body fat mass || id:ukb-a-265	TRUE	reported	igd	2	TRUE	NA	NA	NA	472174
47	rs11824092	C	T	C	T	0.0139633	-0.00565157	0.637451	0.632242	FALSE	FALSE	FALSE	ieu-b-4879	11	13346294	0.00208889	472174	0.00680002	telomere length || id:ieu-b-4879	telomere length	telomere length || ||	TRUE	igd	NA	NA	NA	NA	NA	NA	NA	0.00247934	330762	1.78E-08	11	13346294	ukb-a-265	Whole body fat mass || id:ukb-a-265	TRUE	reported	igd	2	TRUE	NA	NA	NA	472174
48	rs11958027	G	A	G	A	0.0154562	0.00228829	0.576439	0.578877	FALSE	FALSE	FALSE	ieu-b-4879	5	105751502	0.00202966	472174	0.26	telomere length || id:ieu-b-4879	telomere length	telomere length || ||	TRUE	igd	NA	NA	NA	NA	NA	NA	NA	0.00240201	330762	1.24E-10	5	105751502	ukb-a-265	Whole body fat mass || id:ukb-a-265	TRUE	reported	igd	2	TRUE	NA	NA	NA	472174
49	rs12031634	A	G	A	G	-0.016007	0.0004372	0.29869	0.291412	FALSE	FALSE	FALSE	ieu-b-4879	1	34602870	0.00221591	472174	0.84	telomere length || id:ieu-b-4879	telomere length	telomere length || ||	TRUE	igd	TRUE	rs12031634	rs9426003	A	G	A	G	0.0026051	330762	8.03E-10	1	34584393	ukb-a-265	Whole body fat mass || id:ukb-a-265	TRUE	reported	igd	2	TRUE	NA	NA	NA	472174
50	rs12103006	G	A	G	A	0.0180732	-0.00576987	0.570767	0.567885	FALSE	FALSE	FALSE	ieu-b-4879	16	24726237	0.00201827	472174	0.00430002	telomere length || id:ieu-b-4879	telomere length	telomere length || ||	TRUE	igd	NA	NA	NA	NA	NA	NA	NA	0.00239795	330762	4.82E-14	16	24726237	ukb-a-265	Whole body fat mass || id:ukb-a-265	TRUE	reported	igd	2	TRUE	NA	NA	NA	472174
51	rs12128526	A	G	A	G	0.0132957	-0.00038056	0.459975	0.45332	FALSE	FALSE	FALSE	ieu-b-4879	1	7723957	0.00200696	472174	0.85	telomere length || id:ieu-b-4879	telomere length	telomere length || ||	TRUE	igd	NA	NA	NA	NA	NA	NA	NA	0.00237989	330762	2.32E-08	1	7723957	ukb-a-265	Whole body fat mass || id:ukb-a-265	TRUE	reported	igd	2	TRUE	NA	NA	NA	472174
52	rs12140153	T	G	T	G	-0.0334163	-0.00032489	0.0967607	0.090849	FALSE	FALSE	FALSE	ieu-b-4879	1	62579891	0.00356978	472174	0.93	telomere length || id:ieu-b-4879	telomere length	telomere length || ||	TRUE	igd	NA	NA	NA	NA	NA	NA	NA	0.0041097	330762	4.27E-16	1	62579891	ukb-a-265	Whole body fat mass || id:ukb-a-265	TRUE	reported	igd	2	TRUE	NA	NA	NA	472174
53	rs12144626	C	T	C	T	-0.0150414	0.00041351	0.581821	0.574168	FALSE	FALSE	FALSE	ieu-b-4879	1	47670525	0.00203394	472174	0.84	telomere length || id:ieu-b-4879	telomere length	telomere length || ||	TRUE	igd	NA	NA	NA	NA	NA	NA	NA	0.00241079	330762	4.40E-10	1	47670525	ukb-a-265	Whole body fat mass || id:ukb-a-265	TRUE	reported	igd	2	TRUE	NA	NA	NA	472174
54	rs1218824	A	G	A	G	0.016945	-0.00016073	0.66205	0.654018	FALSE	FALSE	FALSE	ieu-b-4879	13	28010734	0.00211485	472174	0.94	telomere length || id:ieu-b-4879	telomere length	telomere length || ||	TRUE	igd	NA	NA	NA	NA	NA	NA	NA	0.00250518	330762	1.34E-11	13	28010734	ukb-a-265	Whole body fat mass || id:ukb-a-265	TRUE	reported	igd	2	TRUE	NA	NA	NA	472174
55	rs12254441	T	C	T	C	-0.0155129	-0.00284399	0.372835	0.359611	FALSE	FALSE	FALSE	ieu-b-4879	10	76617857	0.00217351	472174	0.19	telomere length || id:ieu-b-4879	telomere length	telomere length || ||	TRUE	igd	NA	NA	NA	NA	NA	NA	NA	0.00253554	330762	9.47E-10	10	76617857	ukb-a-265	Whole body fat mass || id:ukb-a-265	TRUE	reported	igd	2	TRUE	NA	NA	NA	472174
56	rs1229984	C	T	C	T	0.045415	-0.0160315	0.977549	0.968579	FALSE	FALSE	FALSE	ieu-b-4879	4	100239319	0.00605329	472174	0.00809991	telomere length || id:ieu-b-4879	telomere length	telomere length || ||	TRUE	igd	NA	NA	NA	NA	NA	NA	NA	0.00800433	330762	1.40E-08	4	100239319	ukb-a-265	Whole body fat mass || id:ukb-a-265	TRUE	reported	igd	2	TRUE	NA	NA	NA	472174
57	rs12330631	T	C	T	C	-0.0146421	0.00160059	0.367113	0.357253	FALSE	FALSE	FALSE	ieu-b-4879	3	123089834	0.00209567	472174	0.450001	telomere length || id:ieu-b-4879	telomere length	telomere length || ||	TRUE	igd	NA	NA	NA	NA	NA	NA	NA	0.00246276	330762	2.76E-09	3	123089834	ukb-a-265	Whole body fat mass || id:ukb-a-265	TRUE	reported	igd	2	TRUE	NA	NA	NA	472174
58	rs12339822	G	A	G	A	0.0162154	-4.73E-05	0.5432	0.539923	FALSE	FALSE	FALSE	ieu-b-4879	9	92187178	0.00201898	472174	0.98	telomere length || id:ieu-b-4879	telomere length	telomere length || ||	TRUE	igd	NA	NA	NA	NA	NA	NA	NA	0.00238855	330762	1.13E-11	9	92187178	ukb-a-265	Whole body fat mass || id:ukb-a-265	TRUE	reported	igd	2	TRUE	NA	NA	NA	472174
59	rs12367809	T	C	T	C	0.0279469	0.00534444	0.368275	0.363668	FALSE	FALSE	FALSE	ieu-b-4879	12	50256063	0.00209171	472174	0.0109999	telomere length || id:ieu-b-4879	telomere length	telomere length || ||	TRUE	igd	NA	NA	NA	NA	NA	NA	NA	0.00246648	330762	9.36E-30	12	50256063	ukb-a-265	Whole body fat mass || id:ukb-a-265	TRUE	reported	igd	2	TRUE	NA	NA	NA	472174
60	rs12459368	G	A	G	A	-0.017509	0.00029764	0.267065	0.270043	FALSE	FALSE	FALSE	ieu-b-4879	19	18459377	0.00225436	472174	0.89	telomere length || id:ieu-b-4879	telomere length	telomere length || ||	TRUE	igd	NA	NA	NA	NA	NA	NA	NA	0.00267249	330762	5.70E-11	19	18459377	ukb-a-265	Whole body fat mass || id:ukb-a-265	TRUE	reported	igd	2	TRUE	NA	NA	NA	472174
61	rs12475388	A	G	A	G	-0.0150295	-0.00235321	0.486748	0.421658	FALSE	FALSE	FALSE	ieu-b-4879	2	27039919	0.00202422	472174	0.25	telomere length || id:ieu-b-4879	telomere length	telomere length || ||	TRUE	igd	TRUE	rs12475388	rs12471783	A	G	G	A	0.00238205	330762	2.80E-10	2	27039792	ukb-a-265	Whole body fat mass || id:ukb-a-265	TRUE	reported	igd	2	TRUE	NA	NA	NA	472174
63	rs12610925	G	A	G	A	0.0183139	-0.00131272	0.351773	0.354148	FALSE	FALSE	FALSE	ieu-b-4879	19	33880349	0.0021026	472174	0.53	telomere length || id:ieu-b-4879	telomere length	telomere length || ||	TRUE	igd	NA	NA	NA	NA	NA	NA	NA	0.0024868	330762	1.78E-13	19	33880349	ukb-a-265	Whole body fat mass || id:ukb-a-265	TRUE	reported	igd	2	TRUE	NA	NA	NA	472174
64	rs12616638	G	A	G	A	-0.0143071	-0.00284323	0.416094	0.421613	FALSE	FALSE	FALSE	ieu-b-4879	2	54298672	0.00204283	472174	0.16	telomere length || id:ieu-b-4879	telomere length	telomere length || ||	TRUE	igd	NA	NA	NA	NA	NA	NA	NA	0.00242048	330762	3.41E-09	2	54298672	ukb-a-265	Whole body fat mass || id:ukb-a-265	TRUE	reported	igd	2	TRUE	NA	NA	NA	472174
65	rs12619178	T	C	T	C	-0.0167309	-9.34E-06	0.402922	0.392425	FALSE	FALSE	FALSE	ieu-b-4879	2	100838157	0.00205524	472174	1	telomere length || id:ieu-b-4879	telomere length	telomere length || ||	TRUE	igd	NA	NA	NA	NA	NA	NA	NA	0.00241519	330762	4.30E-12	2	100838157	ukb-a-265	Whole body fat mass || id:ukb-a-265	TRUE	reported	igd	2	TRUE	NA	NA	NA	472174
67	rs12877270	A	G	A	G	0.0141539	0.00258669	0.43845	0.447899	FALSE	FALSE	FALSE	ieu-b-4879	13	97047020	0.0020312	472174	0.2	telomere length || id:ieu-b-4879	telomere length	telomere length || ||	TRUE	igd	NA	NA	NA	NA	NA	NA	NA	0.00240603	330762	4.04E-09	13	97047020	ukb-a-265	Whole body fat mass || id:ukb-a-265	TRUE	reported	igd	2	TRUE	NA	NA	NA	472174
68	rs12887636	G	T	G	T	-0.0144721	-0.00047601	0.347396	0.340045	FALSE	FALSE	FALSE	ieu-b-4879	14	29702590	0.00213185	472174	0.82	telomere length || id:ieu-b-4879	telomere length	telomere length || ||	TRUE	igd	NA	NA	NA	NA	NA	NA	NA	0.00250488	330762	7.59E-09	14	29702590	ukb-a-265	Whole body fat mass || id:ukb-a-265	TRUE	reported	igd	2	TRUE	NA	NA	NA	472174
69	rs12890931	G	T	G	T	0.0142573	-0.00396696	0.363463	0.370407	FALSE	FALSE	FALSE	ieu-b-4879	14	69753369	0.00209094	472174	0.0580003	telomere length || id:ieu-b-4879	telomere length	telomere length || ||	TRUE	igd	NA	NA	NA	NA	NA	NA	NA	0.00247808	330762	8.76E-09	14	69753369	ukb-a-265	Whole body fat mass || id:ukb-a-265	TRUE	reported	igd	2	TRUE	NA	NA	NA	472174
70	rs12926311	C	G	C	G	-0.0158623	0.0003609	0.355425	0.348152	FALSE	TRUE	FALSE	ieu-b-4879	16	406427	0.00210659	472174	0.86	telomere length || id:ieu-b-4879	telomere length	telomere length || ||	TRUE	igd	NA	NA	NA	NA	NA	NA	NA	0.00248303	330762	1.68E-10	16	406427	ukb-a-265	Whole body fat mass || id:ukb-a-265	TRUE	reported	igd	2	TRUE	NA	NA	NA	472174
71	rs12987931	T	C	T	C	0.0138848	-0.00293606	0.6149	0.628082	FALSE	FALSE	FALSE	ieu-b-4879	2	172901330	0.00206907	472174	0.16	telomere length || id:ieu-b-4879	telomere length	telomere length || ||	TRUE	igd	TRUE	rs12987931	rs13015360	C	T	T	C	0.00244846	330762	1.42E-08	2	172900948	ukb-a-265	Whole body fat mass || id:ukb-a-265	TRUE	reported	igd	2	TRUE	NA	NA	NA	472174
72	rs12992672	A	G	A	G	0.0432548	-0.00227677	0.828635	0.830621	FALSE	FALSE	FALSE	ieu-b-4879	2	632723	0.00265769	472174	0.39	telomere length || id:ieu-b-4879	telomere length	telomere length || ||	TRUE	igd	TRUE	rs12992672	rs13013021	G	A	C	T	0.00313915	330762	3.50E-43	2	632592	ukb-a-265	Whole body fat mass || id:ukb-a-265	TRUE	reported	igd	2	TRUE	NA	NA	NA	472174
73	rs13056506	T	G	T	G	-0.0190215	-0.0001921	0.599118	0.591964	FALSE	FALSE	FALSE	ieu-b-4879	22	38595615	0.00204144	472174	0.93	telomere length || id:ieu-b-4879	telomere length	telomere length || ||	TRUE	igd	TRUE	rs13056506	rs3761449	G	T	C	T	0.00241472	330762	3.36E-15	22	38580917	ukb-a-265	Whole body fat mass || id:ukb-a-265	TRUE	reported	igd	2	TRUE	NA	NA	NA	472174
74	rs13062093	G	T	G	T	0.0168192	-0.00672361	0.366444	0.368505	FALSE	FALSE	FALSE	ieu-b-4879	3	35667057	0.0020672	472174	0.00109999	telomere length || id:ieu-b-4879	telomere length	telomere length || ||	TRUE	igd	NA	NA	NA	NA	NA	NA	NA	0.00245721	330762	7.67E-12	3	35667057	ukb-a-265	Whole body fat mass || id:ukb-a-265	TRUE	reported	igd	2	TRUE	NA	NA	NA	472174
75	rs13067187	A	G	A	G	-0.020492	0.00270952	0.142056	0.143072	FALSE	FALSE	FALSE	ieu-b-4879	3	25077932	0.00290168	472174	0.35	telomere length || id:ieu-b-4879	telomere length	telomere length || ||	TRUE	igd	NA	NA	NA	NA	NA	NA	NA	0.00344754	330762	2.79E-09	3	25077932	ukb-a-265	Whole body fat mass || id:ukb-a-265	TRUE	reported	igd	2	TRUE	NA	NA	NA	472174
76	rs13135092	G	A	G	A	0.0417337	-0.0011162	0.0832342	0.080034	FALSE	FALSE	FALSE	ieu-b-4879	4	103198082	0.00370796	472174	0.760001	telomere length || id:ieu-b-4879	telomere length	telomere length || ||	TRUE	igd	NA	NA	NA	NA	NA	NA	NA	0.0043164	330762	4.13E-22	4	103198082	ukb-a-265	Whole body fat mass || id:ukb-a-265	TRUE	reported	igd	2	TRUE	NA	NA	NA	472174
77	rs13156484	A	G	A	G	-0.0150424	-0.0024016	0.470873	0.47833	FALSE	FALSE	FALSE	ieu-b-4879	5	122653399	0.00202283	472174	0.24	telomere length || id:ieu-b-4879	telomere length	telomere length || ||	TRUE	igd	NA	NA	NA	NA	NA	NA	NA	0.00239599	330762	3.43E-10	5	122653399	ukb-a-265	Whole body fat mass || id:ukb-a-265	TRUE	reported	igd	2	TRUE	NA	NA	NA	472174
78	rs13174863	G	A	G	A	0.0244056	-0.00530838	0.148208	0.144182	FALSE	FALSE	FALSE	ieu-b-4879	5	139080745	0.00286953	472174	0.064	telomere length || id:ieu-b-4879	telomere length	telomere length || ||	TRUE	igd	NA	NA	NA	NA	NA	NA	NA	0.00335495	330762	3.48E-13	5	139080745	ukb-a-265	Whole body fat mass || id:ukb-a-265	TRUE	reported	igd	2	TRUE	NA	NA	NA	472174
79	rs13333747	C	T	C	T	-0.0236801	0.00201594	0.181958	0.183056	FALSE	FALSE	FALSE	ieu-b-4879	16	2175373	0.00260634	472174	0.44	telomere length || id:ieu-b-4879	telomere length	telomere length || ||	TRUE	igd	NA	NA	NA	NA	NA	NA	NA	0.0030851	330762	1.65E-14	16	2175373	ukb-a-265	Whole body fat mass || id:ukb-a-265	TRUE	reported	igd	2	TRUE	NA	NA	NA	472174
81	rs13427822	G	A	G	A	-0.0156749	0.00339598	0.272052	0.270115	FALSE	FALSE	FALSE	ieu-b-4879	2	213414265	0.00228168	472174	0.14	telomere length || id:ieu-b-4879	telomere length	telomere length || ||	TRUE	igd	NA	NA	NA	NA	NA	NA	NA	0.00269193	330762	5.79E-09	2	213414265	ukb-a-265	Whole body fat mass || id:ukb-a-265	TRUE	reported	igd	2	TRUE	NA	NA	NA	472174
82	rs1383723	T	A	T	A	-0.0173167	0.00138691	0.782487	0.786726	FALSE	TRUE	FALSE	ieu-b-4879	4	67803507	0.0024487	472174	0.57	telomere length || id:ieu-b-4879	telomere length	telomere length || ||	TRUE	igd	NA	NA	NA	NA	NA	NA	NA	0.00288181	330762	1.87E-09	4	67803507	ukb-a-265	Whole body fat mass || id:ukb-a-265	TRUE	reported	igd	2	TRUE	NA	NA	NA	472174
86	rs1470749	T	G	T	G	-0.0138532	-0.00358169	0.510604	0.502309	FALSE	FALSE	FALSE	ieu-b-4879	7	50578023	0.00200446	472174	0.0739997	telomere length || id:ieu-b-4879	telomere length	telomere length || ||	TRUE	igd	NA	NA	NA	NA	NA	NA	NA	0.00237232	330762	5.24E-09	7	50578023	ukb-a-265	Whole body fat mass || id:ukb-a-265	TRUE	reported	igd	2	TRUE	NA	NA	NA	472174
87	rs1477290	C	T	C	T	0.0314306	0.00079051	0.135362	0.141618	FALSE	FALSE	FALSE	ieu-b-4879	5	87988934	0.0029008	472174	0.79	telomere length || id:ieu-b-4879	telomere length	telomere length || ||	TRUE	igd	NA	NA	NA	NA	NA	NA	NA	0.00348911	330762	2.11E-19	5	87988934	ukb-a-265	Whole body fat mass || id:ukb-a-265	TRUE	reported	igd	2	TRUE	NA	NA	NA	472174
89	rs1491905	C	T	C	T	-0.0135542	0.00199863	0.506315	0.503616	FALSE	FALSE	FALSE	ieu-b-4879	14	47296286	0.00200035	472174	0.32	telomere length || id:ieu-b-4879	telomere length	telomere length || ||	TRUE	igd	NA	NA	NA	NA	NA	NA	NA	0.00236979	330762	1.07E-08	14	47296286	ukb-a-265	Whole body fat mass || id:ukb-a-265	TRUE	reported	igd	2	TRUE	NA	NA	NA	472174
90	rs1503527	T	C	T	C	0.015163	-0.00214073	0.479717	0.483423	FALSE	FALSE	FALSE	ieu-b-4879	5	63020536	0.00200254	472174	0.29	telomere length || id:ieu-b-4879	telomere length	telomere length || ||	TRUE	igd	NA	NA	NA	NA	NA	NA	NA	0.00237104	330762	1.61E-10	5	63020536	ukb-a-265	Whole body fat mass || id:ukb-a-265	TRUE	reported	igd	2	TRUE	NA	NA	NA	472174
91	rs1568489	G	A	G	A	0.0162771	0.00024603	0.574397	0.57159	FALSE	FALSE	FALSE	ieu-b-4879	3	153673681	0.00202287	472174	0.9	telomere length || id:ieu-b-4879	telomere length	telomere length || ||	TRUE	igd	NA	NA	NA	NA	NA	NA	NA	0.00240278	330762	1.25E-11	3	153673681	ukb-a-265	Whole body fat mass || id:ukb-a-265	TRUE	reported	igd	2	TRUE	NA	NA	NA	472174
92	rs1652376	T	G	T	G	-0.0226845	0.00131858	0.464221	0.468389	FALSE	FALSE	FALSE	ieu-b-4879	18	21109466	0.00200775	472174	0.51	telomere length || id:ieu-b-4879	telomere length	telomere length || ||	TRUE	igd	NA	NA	NA	NA	NA	NA	NA	0.00237576	330762	1.33E-21	18	21109466	ukb-a-265	Whole body fat mass || id:ukb-a-265	TRUE	reported	igd	2	TRUE	NA	NA	NA	472174
93	rs1653892	C	T	C	T	-0.0169536	0.00683374	0.69557	0.682753	FALSE	FALSE	FALSE	ieu-b-4879	7	32399469	0.00217594	472174	0.0017	telomere length || id:ieu-b-4879	telomere length	telomere length || ||	TRUE	igd	NA	NA	NA	NA	NA	NA	NA	0.0025936	330762	6.30E-11	7	32399469	ukb-a-265	Whole body fat mass || id:ukb-a-265	TRUE	reported	igd	2	TRUE	NA	NA	NA	472174
94	rs17014332	C	T	C	T	0.0170506	-0.00414993	0.210609	0.209522	FALSE	FALSE	FALSE	ieu-b-4879	1	209520450	0.00245164	472174	0.0909997	telomere length || id:ieu-b-4879	telomere length	telomere length || ||	TRUE	igd	NA	NA	NA	NA	NA	NA	NA	0.00290371	330762	4.31E-09	1	209520450	ukb-a-265	Whole body fat mass || id:ukb-a-265	TRUE	reported	igd	2	TRUE	NA	NA	NA	472174
95	rs17024393	C	T	C	T	0.0643641	-0.00849444	0.0257993	0.026217	FALSE	FALSE	FALSE	ieu-b-4879	1	110154688	0.00628337	472174	0.18	telomere length || id:ieu-b-4879	telomere length	telomere length || ||	TRUE	igd	NA	NA	NA	NA	NA	NA	NA	0.00749721	330762	9.12E-18	1	110154688	ukb-a-265	Whole body fat mass || id:ukb-a-265	TRUE	reported	igd	2	TRUE	NA	NA	NA	472174
96	rs17218879	G	C	G	C	0.0141734	-0.00175043	0.336885	0.334559	FALSE	TRUE	FALSE	ieu-b-4879	9	14768540	0.00213096	472174	0.41	telomere length || id:ieu-b-4879	telomere length	telomere length || ||	TRUE	igd	NA	NA	NA	NA	NA	NA	NA	0.00251593	330762	1.77E-08	9	14768540	ukb-a-265	Whole body fat mass || id:ukb-a-265	TRUE	reported	igd	2	TRUE	NA	NA	NA	472174
97	rs1724551	A	G	A	G	-0.0160068	0.00186396	0.512128	0.497312	FALSE	FALSE	FALSE	ieu-b-4879	4	137064123	0.00203341	472174	0.36	telomere length || id:ieu-b-4879	telomere length	telomere length || ||	TRUE	igd	NA	NA	NA	NA	NA	NA	NA	0.00239092	330762	2.16E-11	4	137064123	ukb-a-265	Whole body fat mass || id:ukb-a-265	TRUE	reported	igd	2	TRUE	NA	NA	NA	472174
98	rs17265513	C	T	C	T	0.0166791	0.00387777	0.199974	0.190121	FALSE	FALSE	FALSE	ieu-b-4879	20	39832628	0.00255395	472174	0.13	telomere length || id:ieu-b-4879	telomere length	telomere length || ||	TRUE	igd	NA	NA	NA	NA	NA	NA	NA	0.00296156	330762	1.78E-08	20	39832628	ukb-a-265	Whole body fat mass || id:ukb-a-265	TRUE	reported	igd	2	TRUE	NA	NA	NA	472174
99	rs17770336	T	C	T	C	0.0221272	-0.00204965	0.323821	0.315678	FALSE	FALSE	FALSE	ieu-b-4879	9	28414625	0.00215152	472174	0.34	telomere length || id:ieu-b-4879	telomere length	telomere length || ||	TRUE	igd	NA	NA	NA	NA	NA	NA	NA	0.00252782	330762	2.08E-18	9	28414625	ukb-a-265	Whole body fat mass || id:ukb-a-265	TRUE	reported	igd	2	TRUE	NA	NA	NA	472174
100	rs1782508	G	C	G	C	-0.0152142	0.00201176	0.656325	0.657365	FALSE	TRUE	FALSE	ieu-b-4879	11	30243795	0.00210089	472174	0.34	telomere length || id:ieu-b-4879	telomere length	telomere length || ||	TRUE	igd	NA	NA	NA	NA	NA	NA	NA	0.00249099	330762	1.01E-09	11	30243795	ukb-a-265	Whole body fat mass || id:ukb-a-265	TRUE	reported	igd	2	TRUE	NA	NA	NA	472174
101	rs1783541	T	C	T	C	0.0178194	0.00391924	0.218469	0.213291	FALSE	FALSE	FALSE	ieu-b-4879	11	65294799	0.00244227	472174	0.11	telomere length || id:ieu-b-4879	telomere length	telomere length || ||	TRUE	igd	NA	NA	NA	NA	NA	NA	NA	0.00287009	330762	5.35E-10	11	65294799	ukb-a-265	Whole body fat mass || id:ukb-a-265	TRUE	reported	igd	2	TRUE	NA	NA	NA	472174
102	rs1834144	A	C	A	C	-0.0181611	0.00105533	0.374186	0.375926	FALSE	FALSE	FALSE	ieu-b-4879	18	40744790	0.00207365	472174	0.61	telomere length || id:ieu-b-4879	telomere length	telomere length || ||	TRUE	igd	NA	NA	NA	NA	NA	NA	NA	0.00245543	330762	1.40E-13	18	40744790	ukb-a-265	Whole body fat mass || id:ukb-a-265	TRUE	reported	igd	2	TRUE	NA	NA	NA	472174
103	rs1840126	C	A	C	A	-0.01311	0.00143816	0.56206	0.566699	FALSE	FALSE	FALSE	ieu-b-4879	2	236896765	0.00201559	472174	0.48	telomere length || id:ieu-b-4879	telomere length	telomere length || ||	TRUE	igd	NA	NA	NA	NA	NA	NA	NA	0.00238831	330762	4.04E-08	2	236896765	ukb-a-265	Whole body fat mass || id:ukb-a-265	TRUE	reported	igd	2	TRUE	NA	NA	NA	472174
104	rs1879529	T	G	T	G	-0.0163902	-0.00131305	0.265099	0.262023	FALSE	FALSE	FALSE	ieu-b-4879	15	89414295	0.00229316	472174	0.57	telomere length || id:ieu-b-4879	telomere length	telomere length || ||	TRUE	igd	NA	NA	NA	NA	NA	NA	NA	0.00270392	330762	1.35E-09	15	89414295	ukb-a-265	Whole body fat mass || id:ukb-a-265	TRUE	reported	igd	2	TRUE	NA	NA	NA	472174
105	rs1881505	C	T	C	T	-0.0281302	0.00400952	0.942104	0.94478	FALSE	FALSE	FALSE	ieu-b-4879	11	1483177	0.0044074	472174	0.36	telomere length || id:ieu-b-4879	telomere length	telomere length || ||	TRUE	igd	NA	NA	NA	NA	NA	NA	NA	0.00512203	330762	3.98E-08	11	1483177	ukb-a-265	Whole body fat mass || id:ukb-a-265	TRUE	reported	igd	2	TRUE	NA	NA	NA	472174
107	rs1928496	T	C	T	C	0.0165622	0.00077879	0.742388	0.74386	FALSE	FALSE	FALSE	ieu-b-4879	13	31012904	0.00228996	472174	0.73	telomere length || id:ieu-b-4879	telomere length	telomere length || ||	TRUE	igd	NA	NA	NA	NA	NA	NA	NA	0.00270652	330762	9.41E-10	13	31012904	ukb-a-265	Whole body fat mass || id:ukb-a-265	TRUE	reported	igd	2	TRUE	NA	NA	NA	472174
108	rs1964599	T	C	T	C	-0.0186014	-0.00161235	0.343712	0.355883	FALSE	FALSE	FALSE	ieu-b-4879	12	124580119	0.00215306	472174	0.450001	telomere length || id:ieu-b-4879	telomere length	telomere length || ||	TRUE	igd	NA	NA	NA	NA	NA	NA	NA	0.00254861	330762	2.91E-13	12	124580119	ukb-a-265	Whole body fat mass || id:ukb-a-265	TRUE	reported	igd	2	TRUE	NA	NA	NA	472174
109	rs2016469	A	G	A	G	0.0143302	-0.0009723	0.373695	0.366589	FALSE	FALSE	FALSE	ieu-b-4879	3	108023965	0.00209092	472174	0.64	telomere length || id:ieu-b-4879	telomere length	telomere length || ||	TRUE	igd	NA	NA	NA	NA	NA	NA	NA	0.00246838	330762	6.42E-09	3	108023965	ukb-a-265	Whole body fat mass || id:ukb-a-265	TRUE	reported	igd	2	TRUE	NA	NA	NA	472174
110	rs2072413	T	C	T	C	-0.0153543	0.00071696	0.272655	0.270827	FALSE	FALSE	FALSE	ieu-b-4879	7	150647969	0.00226212	472174	0.75	telomere length || id:ieu-b-4879	telomere length	telomere length || ||	TRUE	igd	NA	NA	NA	NA	NA	NA	NA	0.00267793	330762	9.84E-09	7	150647969	ukb-a-265	Whole body fat mass || id:ukb-a-265	TRUE	reported	igd	2	TRUE	NA	NA	NA	472174
112	rs2172131	C	T	C	T	-0.0167137	0.00128312	0.580636	0.585059	FALSE	FALSE	FALSE	ieu-b-4879	10	133978962	0.00203206	472174	0.53	telomere length || id:ieu-b-4879	telomere length	telomere length || ||	TRUE	igd	NA	NA	NA	NA	NA	NA	NA	0.00240205	330762	3.46E-12	10	133978962	ukb-a-265	Whole body fat mass || id:ukb-a-265	TRUE	reported	igd	2	TRUE	NA	NA	NA	472174
113	rs217672	C	A	C	A	0.0169409	0.00424176	0.272013	0.275619	FALSE	FALSE	FALSE	ieu-b-4879	14	62361021	0.00224364	472174	0.0589997	telomere length || id:ieu-b-4879	telomere length	telomere length || ||	TRUE	igd	NA	NA	NA	NA	NA	NA	NA	0.00266848	330762	2.18E-10	14	62361021	ukb-a-265	Whole body fat mass || id:ukb-a-265	TRUE	reported	igd	2	TRUE	NA	NA	NA	472174
114	rs2181375	G	A	G	A	0.0190389	0.0009844	0.598633	0.586915	FALSE	FALSE	FALSE	ieu-b-4879	1	96940119	0.00204276	472174	0.630001	telomere length || id:ieu-b-4879	telomere length	telomere length || ||	TRUE	igd	NA	NA	NA	NA	NA	NA	NA	0.00241547	330762	3.23E-15	1	96940119	ukb-a-265	Whole body fat mass || id:ukb-a-265	TRUE	reported	igd	2	TRUE	NA	NA	NA	472174
115	rs2192527	G	A	G	A	0.0187338	-0.00063433	0.464952	0.470819	FALSE	FALSE	FALSE	ieu-b-4879	4	18329824	0.00200762	472174	0.75	telomere length || id:ieu-b-4879	telomere length	telomere length || ||	TRUE	igd	NA	NA	NA	NA	NA	NA	NA	0.0023808	330762	3.59E-15	4	18329824	ukb-a-265	Whole body fat mass || id:ukb-a-265	TRUE	reported	igd	2	TRUE	NA	NA	NA	472174
116	rs2239647	C	A	C	A	-0.0181735	0.00182303	0.551791	0.559907	FALSE	FALSE	FALSE	ieu-b-4879	14	33292743	0.00202457	472174	0.37	telomere length || id:ieu-b-4879	telomere length	telomere length || ||	TRUE	igd	NA	NA	NA	NA	NA	NA	NA	0.00238404	330762	2.49E-14	14	33292743	ukb-a-265	Whole body fat mass || id:ukb-a-265	TRUE	reported	igd	2	TRUE	NA	NA	NA	472174
117	rs2253310	G	C	G	C	0.0211515	-0.00151474	0.628085	0.614995	FALSE	TRUE	FALSE	ieu-b-4879	6	108888593	0.00207083	472174	0.46	telomere length || id:ieu-b-4879	telomere length	telomere length || ||	TRUE	igd	NA	NA	NA	NA	NA	NA	NA	0.00245052	330762	6.08E-18	6	108888593	ukb-a-265	Whole body fat mass || id:ukb-a-265	TRUE	reported	igd	2	TRUE	NA	NA	NA	472174
118	rs2287214	G	A	G	A	0.0181569	-0.00200199	0.397832	0.388784	FALSE	FALSE	FALSE	ieu-b-4879	12	108090518	0.00205867	472174	0.33	telomere length || id:ieu-b-4879	telomere length	telomere length || ||	TRUE	igd	NA	NA	NA	NA	NA	NA	NA	0.00242056	330762	6.34E-14	12	108090518	ukb-a-265	Whole body fat mass || id:ukb-a-265	TRUE	reported	igd	2	TRUE	NA	NA	NA	472174
119	rs2289379	T	C	T	C	-0.0166901	0.00598181	0.394972	0.387751	FALSE	FALSE	FALSE	ieu-b-4879	7	44804225	0.00206334	472174	0.00369999	telomere length || id:ieu-b-4879	telomere length	telomere length || ||	TRUE	igd	NA	NA	NA	NA	NA	NA	NA	0.00243195	330762	6.76E-12	7	44804225	ukb-a-265	Whole body fat mass || id:ukb-a-265	TRUE	reported	igd	2	TRUE	NA	NA	NA	472174
120	rs2292238	C	A	C	A	-0.0133854	0.00065567	0.408667	0.399795	FALSE	FALSE	FALSE	ieu-b-4879	12	56493822	0.0020474	472174	0.75	telomere length || id:ieu-b-4879	telomere length	telomere length || ||	TRUE	igd	NA	NA	NA	NA	NA	NA	NA	0.00241502	330762	2.98E-08	12	56493822	ukb-a-265	Whole body fat mass || id:ukb-a-265	TRUE	reported	igd	2	TRUE	NA	NA	NA	472174
121	rs2307111	C	T	C	T	-0.0269424	-0.00189435	0.393183	0.409337	FALSE	FALSE	FALSE	ieu-b-4879	5	75003678	0.00205471	472174	0.36	telomere length || id:ieu-b-4879	telomere length	telomere length || ||	TRUE	igd	NA	NA	NA	NA	NA	NA	NA	0.00242838	330762	1.34E-28	5	75003678	ukb-a-265	Whole body fat mass || id:ukb-a-265	TRUE	reported	igd	2	TRUE	NA	NA	NA	472174
122	rs2370982	T	C	T	C	0.0273096	0.00089647	0.215336	0.216472	FALSE	FALSE	FALSE	ieu-b-4879	14	79894046	0.00244508	472174	0.709999	telomere length || id:ieu-b-4879	telomere length	telomere length || ||	TRUE	igd	TRUE	rs2370982	rs10136360	T	C	A	G	0.00290477	330762	5.41E-21	14	79890677	ukb-a-265	Whole body fat mass || id:ukb-a-265	TRUE	reported	igd	2	TRUE	NA	NA	NA	472174
123	rs2374947	G	A	G	A	0.0160316	-0.0057515	0.760979	0.769862	FALSE	FALSE	FALSE	ieu-b-4879	12	108327605	0.00239649	472174	0.016	telomere length || id:ieu-b-4879	telomere length	telomere length || ||	TRUE	igd	NA	NA	NA	NA	NA	NA	NA	0.00279058	330762	9.21E-09	12	108327605	ukb-a-265	Whole body fat mass || id:ukb-a-265	TRUE	reported	igd	2	TRUE	NA	NA	NA	472174
125	rs2425024	C	A	C	A	0.0161534	0.00468269	0.323742	0.326043	FALSE	FALSE	FALSE	ieu-b-4879	20	33844938	0.00212733	472174	0.0280001	telomere length || id:ieu-b-4879	telomere length	telomere length || ||	TRUE	igd	NA	NA	NA	NA	NA	NA	NA	0.00253038	330762	1.73E-10	20	33844938	ukb-a-265	Whole body fat mass || id:ukb-a-265	TRUE	reported	igd	2	TRUE	NA	NA	NA	472174
126	rs2439823	G	A	G	A	0.0196182	0.00293539	0.547705	0.54375	FALSE	FALSE	FALSE	ieu-b-4879	10	99778226	0.00201594	472174	0.15	telomere length || id:ieu-b-4879	telomere length	telomere length || ||	TRUE	igd	NA	NA	NA	NA	NA	NA	NA	0.00238642	330762	2.03E-16	10	99778226	ukb-a-265	Whole body fat mass || id:ukb-a-265	TRUE	reported	igd	2	TRUE	NA	NA	NA	472174
127	rs245775	G	A	G	A	0.0195898	0.00475843	0.728826	0.732868	FALSE	FALSE	FALSE	ieu-b-4879	5	170535815	0.00226332	472174	0.0359998	telomere length || id:ieu-b-4879	telomere length	telomere length || ||	TRUE	igd	TRUE	rs245775	rs173465	A	G	G	A	0.00266747	330762	2.08E-13	5	170532105	ukb-a-265	Whole body fat mass || id:ukb-a-265	TRUE	reported	igd	2	TRUE	NA	NA	NA	472174
128	rs2479958	G	A	G	A	-0.0166449	0.00052127	0.515151	0.512347	FALSE	FALSE	FALSE	ieu-b-4879	13	111984244	0.00202671	472174	0.8	telomere length || id:ieu-b-4879	telomere length	telomere length || ||	TRUE	igd	NA	NA	NA	NA	NA	NA	NA	0.00239644	330762	3.77E-12	13	111984244	ukb-a-265	Whole body fat mass || id:ukb-a-265	TRUE	reported	igd	2	TRUE	NA	NA	NA	472174
129	rs2482398	A	C	A	C	-0.0145243	0.00117417	0.5225	0.517535	FALSE	FALSE	FALSE	ieu-b-4879	6	83432845	0.00202794	472174	0.56	telomere length || id:ieu-b-4879	telomere length	telomere length || ||	TRUE	igd	NA	NA	NA	NA	NA	NA	NA	0.00238555	330762	1.14E-09	6	83432845	ukb-a-265	Whole body fat mass || id:ukb-a-265	TRUE	reported	igd	2	TRUE	NA	NA	NA	472174
130	rs2494196	A	C	A	C	0.0220201	0.00044	0.287662	0.283129	FALSE	FALSE	FALSE	ieu-b-4879	1	219762581	0.00221585	472174	0.84	telomere length || id:ieu-b-4879	telomere length	telomere length || ||	TRUE	igd	NA	NA	NA	NA	NA	NA	NA	0.00261729	330762	4.00E-17	1	219762581	ukb-a-265	Whole body fat mass || id:ukb-a-265	TRUE	reported	igd	2	TRUE	NA	NA	NA	472174
131	rs2499468	A	C	A	C	0.0147145	-0.00080627	0.652736	0.656092	FALSE	FALSE	FALSE	ieu-b-4879	6	51809081	0.0021119	472174	0.7	telomere length || id:ieu-b-4879	telomere length	telomere length || ||	TRUE	igd	NA	NA	NA	NA	NA	NA	NA	0.00249282	330762	3.58E-09	6	51809081	ukb-a-265	Whole body fat mass || id:ukb-a-265	TRUE	reported	igd	2	TRUE	NA	NA	NA	472174
132	rs252749	A	G	A	G	-0.0200685	-0.00343922	0.246565	0.245594	FALSE	FALSE	FALSE	ieu-b-4879	5	77389973	0.00232116	472174	0.14	telomere length || id:ieu-b-4879	telomere length	telomere length || ||	TRUE	igd	NA	NA	NA	NA	NA	NA	NA	0.00274343	330762	2.58E-13	5	77389973	ukb-a-265	Whole body fat mass || id:ukb-a-265	TRUE	reported	igd	2	TRUE	NA	NA	NA	472174
133	rs2606228	C	A	C	A	-0.0140551	-0.00166698	0.642769	0.654172	FALSE	FALSE	FALSE	ieu-b-4879	3	183537759	0.00213071	472174	0.43	telomere length || id:ieu-b-4879	telomere length	telomere length || ||	TRUE	igd	NA	NA	NA	NA	NA	NA	NA	0.00250165	330762	1.93E-08	3	183537759	ukb-a-265	Whole body fat mass || id:ukb-a-265	TRUE	reported	igd	2	TRUE	NA	NA	NA	472174
134	rs2678204	G	T	G	T	0.0238723	-0.00462613	0.341813	0.337294	FALSE	FALSE	FALSE	ieu-b-4879	1	201800511	0.00211772	472174	0.0290001	telomere length || id:ieu-b-4879	telomere length	telomere length || ||	TRUE	igd	NA	NA	NA	NA	NA	NA	NA	0.00250065	330762	1.35E-21	1	201800511	ukb-a-265	Whole body fat mass || id:ukb-a-265	TRUE	reported	igd	2	TRUE	NA	NA	NA	472174
135	rs2814943	A	G	A	G	0.0463972	-0.0049458	0.139971	0.13982	FALSE	FALSE	FALSE	ieu-b-4879	6	34552736	0.00287968	472174	0.0860003	telomere length || id:ieu-b-4879	telomere length	telomere length || ||	TRUE	igd	NA	NA	NA	NA	NA	NA	NA	0.00340994	330762	3.76E-42	6	34552736	ukb-a-265	Whole body fat mass || id:ukb-a-265	TRUE	reported	igd	2	TRUE	NA	NA	NA	472174
136	rs28366156	C	T	C	T	-0.0281243	0.00826611	0.131356	0.133445	FALSE	FALSE	FALSE	ieu-b-4879	6	31671498	0.0029429	472174	0.005	telomere length || id:ieu-b-4879	telomere length	telomere length || ||	TRUE	igd	NA	NA	NA	NA	NA	NA	NA	0.00350733	330762	1.07E-15	6	31671498	ukb-a-265	Whole body fat mass || id:ukb-a-265	TRUE	reported	igd	2	TRUE	NA	NA	NA	472174
137	rs2861685	C	T	C	T	-0.0165258	-0.00216594	0.411371	0.413702	FALSE	FALSE	FALSE	ieu-b-4879	2	67837553	0.00202254	472174	0.28	telomere length || id:ieu-b-4879	telomere length	telomere length || ||	TRUE	igd	NA	NA	NA	NA	NA	NA	NA	0.00240459	330762	6.31E-12	2	67837553	ukb-a-265	Whole body fat mass || id:ukb-a-265	TRUE	reported	igd	2	TRUE	NA	NA	NA	472174
139	rs2869950	T	C	T	C	-0.0148002	0.00021212	0.377865	0.387641	FALSE	FALSE	FALSE	ieu-b-4879	4	89742764	0.00211771	472174	0.92	telomere length || id:ieu-b-4879	telomere length	telomere length || ||	TRUE	igd	NA	NA	NA	NA	NA	NA	NA	0.00251487	330762	3.98E-09	4	89742764	ukb-a-265	Whole body fat mass || id:ukb-a-265	TRUE	reported	igd	2	TRUE	NA	NA	NA	472174
140	rs2917705	A	G	A	G	-0.0200881	-0.00587574	0.139388	0.143164	FALSE	FALSE	FALSE	ieu-b-4879	16	64339094	0.00285729	472174	0.04	telomere length || id:ieu-b-4879	telomere length	telomere length || ||	TRUE	igd	NA	NA	NA	NA	NA	NA	NA	0.00342641	330762	4.56E-09	16	64339094	ukb-a-265	Whole body fat mass || id:ukb-a-265	TRUE	reported	igd	2	TRUE	NA	NA	NA	472174
141	rs2954021	G	A	G	A	0.0164638	0.00062021	0.505955	0.50639	FALSE	FALSE	FALSE	ieu-b-4879	8	126482077	0.00199865	472174	0.760001	telomere length || id:ieu-b-4879	telomere length	telomere length || ||	TRUE	igd	NA	NA	NA	NA	NA	NA	NA	0.00237053	330762	3.79E-12	8	126482077	ukb-a-265	Whole body fat mass || id:ukb-a-265	TRUE	reported	igd	2	TRUE	NA	NA	NA	472174
142	rs314279	A	C	A	C	-0.0232539	-0.00364921	0.883747	0.889217	FALSE	FALSE	FALSE	ieu-b-4879	6	105434078	0.00319193	472174	0.25	telomere length || id:ieu-b-4879	telomere length	telomere length || ||	TRUE	igd	TRUE	rs314279	rs314288	C	A	T	C	0.00370566	330762	3.50E-10	6	105402083	ukb-a-265	Whole body fat mass || id:ukb-a-265	TRUE	reported	igd	2	TRUE	NA	NA	NA	472174
143	rs34045288	T	C	T	C	0.0223311	0.00276571	0.335903	0.330351	FALSE	FALSE	FALSE	ieu-b-4879	6	40369081	0.00212579	472174	0.19	telomere length || id:ieu-b-4879	telomere length	telomere length || ||	TRUE	igd	NA	NA	NA	NA	NA	NA	NA	0.0025104	330762	5.85E-19	6	40369081	ukb-a-265	Whole body fat mass || id:ukb-a-265	TRUE	reported	igd	2	TRUE	NA	NA	NA	472174
145	rs34769775	T	C	T	C	-0.0184682	0.00603592	0.297863	0.29831	FALSE	FALSE	FALSE	ieu-b-4879	15	80989172	0.00218517	472174	0.00569994	telomere length || id:ieu-b-4879	telomere length	telomere length || ||	TRUE	igd	NA	NA	NA	NA	NA	NA	NA	0.00258717	330762	9.46E-13	15	80989172	ukb-a-265	Whole body fat mass || id:ukb-a-265	TRUE	reported	igd	2	TRUE	NA	NA	NA	472174
146	rs34966008	T	C	T	C	-0.0175854	0.00428442	0.408148	0.440623	FALSE	FALSE	FALSE	ieu-b-4879	17	34935878	0.00201331	472174	0.0329997	telomere length || id:ieu-b-4879	telomere length	telomere length || ||	TRUE	igd	TRUE	rs34966008	rs2074103	T	C	A	C	0.00240977	330762	2.94E-13	17	34919623	ukb-a-265	Whole body fat mass || id:ukb-a-265	TRUE	reported	igd	2	TRUE	NA	NA	NA	472174
147	rs35589149	C	G	C	G	0.0217453	-0.00344462	0.132481	0.131274	FALSE	TRUE	FALSE	ieu-b-4879	7	6426273	0.00296125	472174	0.24	telomere length || id:ieu-b-4879	telomere length	telomere length || ||	TRUE	igd	NA	NA	NA	NA	NA	NA	NA	0.00349994	330762	5.20E-10	7	6426273	ukb-a-265	Whole body fat mass || id:ukb-a-265	TRUE	reported	igd	2	TRUE	NA	NA	NA	472174
148	rs35697691	G	C	G	C	0.0249407	0.00559165	0.0886539	0.086138	FALSE	TRUE	FALSE	ieu-b-4879	15	52353498	0.00361911	472174	0.12	telomere length || id:ieu-b-4879	telomere length	telomere length || ||	TRUE	igd	NA	NA	NA	NA	NA	NA	NA	0.00421674	330762	3.33E-09	15	52353498	ukb-a-265	Whole body fat mass || id:ukb-a-265	TRUE	reported	igd	2	TRUE	NA	NA	NA	472174
149	rs35851183	G	A	G	A	0.0160464	-0.00526595	0.357777	0.357473	FALSE	FALSE	FALSE	ieu-b-4879	4	80717182	0.00209144	472174	0.012	telomere length || id:ieu-b-4879	telomere length	telomere length || ||	TRUE	igd	NA	NA	NA	NA	NA	NA	NA	0.00247429	330762	8.87E-11	4	80717182	ukb-a-265	Whole body fat mass || id:ukb-a-265	TRUE	reported	igd	2	TRUE	NA	NA	NA	472174
150	rs35882248	T	C	T	C	0.0207084	-0.00165167	0.314642	0.315361	FALSE	FALSE	FALSE	ieu-b-4879	2	230627955	0.00215147	472174	0.44	telomere length || id:ieu-b-4879	telomere length	telomere length || ||	TRUE	igd	NA	NA	NA	NA	NA	NA	NA	0.0025543	330762	5.19E-16	2	230627955	ukb-a-265	Whole body fat mass || id:ukb-a-265	TRUE	reported	igd	2	TRUE	NA	NA	NA	472174
151	rs3730071	A	C	A	C	-0.0406874	-0.00106935	0.030313	0.028899	FALSE	FALSE	FALSE	ieu-b-4879	12	49168798	0.00596135	472174	0.86	telomere length || id:ieu-b-4879	telomere length	telomere length || ||	TRUE	igd	NA	NA	NA	NA	NA	NA	NA	0.00690859	330762	3.88E-09	12	49168798	ukb-a-265	Whole body fat mass || id:ukb-a-265	TRUE	reported	igd	2	TRUE	NA	NA	NA	472174
152	rs3737992	A	G	A	G	-0.0191356	0.00741994	0.168479	0.167573	FALSE	FALSE	FALSE	ieu-b-4879	1	33234128	0.00267541	472174	0.00549997	telomere length || id:ieu-b-4879	telomere length	telomere length || ||	TRUE	igd	NA	NA	NA	NA	NA	NA	NA	0.00316634	330762	1.51E-09	1	33234128	ukb-a-265	Whole body fat mass || id:ukb-a-265	TRUE	reported	igd	2	TRUE	NA	NA	NA	472174
153	rs3766823	A	G	A	G	0.0218025	-0.0068372	0.171635	0.186676	FALSE	FALSE	FALSE	ieu-b-4879	1	32197257	0.0026165	472174	0.00899995	telomere length || id:ieu-b-4879	telomere length	telomere length || ||	TRUE	igd	NA	NA	NA	NA	NA	NA	NA	0.00314264	330762	3.99E-12	1	32197257	ukb-a-265	Whole body fat mass || id:ukb-a-265	TRUE	reported	igd	2	TRUE	NA	NA	NA	472174
154	rs3784699	C	T	C	T	0.0227556	-0.00257499	0.603021	0.595277	FALSE	FALSE	FALSE	ieu-b-4879	15	68007591	0.00204371	472174	0.21	telomere length || id:ieu-b-4879	telomere length	telomere length || ||	TRUE	igd	NA	NA	NA	NA	NA	NA	NA	0.00242418	330762	6.22E-21	15	68007591	ukb-a-265	Whole body fat mass || id:ukb-a-265	TRUE	reported	igd	2	TRUE	NA	NA	NA	472174
156	rs3814883	T	C	T	C	0.0271425	0.00109509	0.483348	0.476403	FALSE	FALSE	FALSE	ieu-b-4879	16	29994922	0.00201568	472174	0.59	telomere length || id:ieu-b-4879	telomere length	telomere length || ||	TRUE	igd	NA	NA	NA	NA	NA	NA	NA	0.00237868	330762	3.74E-30	16	29994922	ukb-a-265	Whole body fat mass || id:ukb-a-265	TRUE	reported	igd	2	TRUE	NA	NA	NA	472174
157	rs3826408	T	C	T	C	0.0133047	-0.00221013	0.457214	0.453171	FALSE	FALSE	FALSE	ieu-b-4879	17	7101292	0.00200448	472174	0.27	telomere length || id:ieu-b-4879	telomere length	telomere length || ||	TRUE	igd	NA	NA	NA	NA	NA	NA	NA	0.00237784	330762	2.20E-08	17	7101292	ukb-a-265	Whole body fat mass || id:ukb-a-265	TRUE	reported	igd	2	TRUE	NA	NA	NA	472174
158	rs3864311	G	T	G	T	-0.0146516	-0.00077343	0.322505	0.318795	FALSE	FALSE	FALSE	ieu-b-4879	6	13192759	0.00217196	472174	0.719999	telomere length || id:ieu-b-4879	telomere length	telomere length || ||	TRUE	igd	NA	NA	NA	NA	NA	NA	NA	0.00255337	330762	9.58E-09	6	13192759	ukb-a-265	Whole body fat mass || id:ukb-a-265	TRUE	reported	igd	2	TRUE	NA	NA	NA	472174
159	rs40071	C	T	C	T	-0.0206223	-0.00015159	0.179293	0.18706	FALSE	FALSE	FALSE	ieu-b-4879	5	107496102	0.00258355	472174	0.95	telomere length || id:ieu-b-4879	telomere length	telomere length || ||	TRUE	igd	NA	NA	NA	NA	NA	NA	NA	0.0030954	330762	2.70E-11	5	107496102	ukb-a-265	Whole body fat mass || id:ukb-a-265	TRUE	reported	igd	2	TRUE	NA	NA	NA	472174
160	rs412522	C	T	C	T	0.0149568	0.00489786	0.515203	0.509795	FALSE	FALSE	FALSE	ieu-b-4879	6	160727102	0.00199693	472174	0.0140001	telomere length || id:ieu-b-4879	telomere length	telomere length || ||	TRUE	igd	NA	NA	NA	NA	NA	NA	NA	0.00236431	330762	2.52E-10	6	160727102	ukb-a-265	Whole body fat mass || id:ukb-a-265	TRUE	reported	igd	2	TRUE	NA	NA	NA	472174
162	rs4471907	A	G	A	G	0.0134038	-0.00265701	0.528762	0.521303	FALSE	FALSE	FALSE	ieu-b-4879	2	193870095	0.00200063	472174	0.18	telomere length || id:ieu-b-4879	telomere length	telomere length || ||	TRUE	igd	NA	NA	NA	NA	NA	NA	NA	0.00237542	330762	1.68E-08	2	193870095	ukb-a-265	Whole body fat mass || id:ukb-a-265	TRUE	reported	igd	2	TRUE	NA	NA	NA	472174
164	rs4482463	A	C	A	C	-0.0309639	0.00216697	0.924181	0.915954	FALSE	FALSE	FALSE	ieu-b-4879	2	205375909	0.00366311	472174	0.55	telomere length || id:ieu-b-4879	telomere length	telomere length || ||	TRUE	igd	NA	NA	NA	NA	NA	NA	NA	0.00448481	330762	5.06E-12	2	205375909	ukb-a-265	Whole body fat mass || id:ukb-a-265	TRUE	reported	igd	2	TRUE	NA	NA	NA	472174
165	rs4502882	T	C	T	C	-0.0161647	0.00021243	0.656893	0.666209	FALSE	FALSE	FALSE	ieu-b-4879	5	153093998	0.00212439	472174	0.92	telomere length || id:ieu-b-4879	telomere length	telomere length || ||	TRUE	igd	NA	NA	NA	NA	NA	NA	NA	0.00249461	330762	9.19E-11	5	153093998	ukb-a-265	Whole body fat mass || id:ukb-a-265	TRUE	reported	igd	2	TRUE	NA	NA	NA	472174
166	rs4503172	T	C	T	C	-0.0139496	-0.00137713	0.607824	0.611434	FALSE	FALSE	FALSE	ieu-b-4879	9	124640841	0.00205565	472174	0.5	telomere length || id:ieu-b-4879	telomere length	telomere length || ||	TRUE	igd	NA	NA	NA	NA	NA	NA	NA	0.00242863	330762	9.26E-09	9	124640841	ukb-a-265	Whole body fat mass || id:ukb-a-265	TRUE	reported	igd	2	TRUE	NA	NA	NA	472174
167	rs4549080	T	C	T	C	0.0160226	-0.00594319	0.341009	0.340557	FALSE	FALSE	FALSE	ieu-b-4879	2	229008447	0.00210838	472174	0.00479999	telomere length || id:ieu-b-4879	telomere length	telomere length || ||	TRUE	igd	NA	NA	NA	NA	NA	NA	NA	0.00250003	330762	1.47E-10	2	229008447	ukb-a-265	Whole body fat mass || id:ukb-a-265	TRUE	reported	igd	2	TRUE	NA	NA	NA	472174
168	rs4670172	A	T	A	T	0.0142316	-2.96E-05	0.648013	0.635979	FALSE	TRUE	FALSE	ieu-b-4879	2	37043475	0.0021038	472174	0.99	telomere length || id:ieu-b-4879	telomere length	telomere length || ||	TRUE	igd	NA	NA	NA	NA	NA	NA	NA	0.0024839	330762	1.01E-08	2	37043475	ukb-a-265	Whole body fat mass || id:ukb-a-265	TRUE	reported	igd	2	TRUE	NA	NA	NA	472174
170	rs4673617	T	C	T	C	0.0163656	0.00214821	0.271641	0.275634	FALSE	FALSE	FALSE	ieu-b-4879	2	212290579	0.00225004	472174	0.34	telomere length || id:ieu-b-4879	telomere length	telomere length || ||	TRUE	igd	NA	NA	NA	NA	NA	NA	NA	0.00267219	330762	9.11E-10	2	212290579	ukb-a-265	Whole body fat mass || id:ukb-a-265	TRUE	reported	igd	2	TRUE	NA	NA	NA	472174
171	rs4718964	T	G	T	G	0.0172948	-0.00159631	0.412194	0.420546	FALSE	FALSE	FALSE	ieu-b-4879	7	70045941	0.00203583	472174	0.43	telomere length || id:ieu-b-4879	telomere length	telomere length || ||	TRUE	igd	TRUE	rs4718964	rs10237317	T	G	G	A	0.00241315	330762	7.69E-13	7	70038969	ukb-a-265	Whole body fat mass || id:ukb-a-265	TRUE	reported	igd	2	TRUE	NA	NA	NA	472174
172	rs4790841	T	C	T	C	-0.0300755	0.00094329	0.154867	0.150208	FALSE	FALSE	FALSE	ieu-b-4879	17	1835482	0.00281117	472174	0.74	telomere length || id:ieu-b-4879	telomere length	telomere length || ||	TRUE	igd	NA	NA	NA	NA	NA	NA	NA	0.00328276	330762	5.14E-20	17	1835482	ukb-a-265	Whole body fat mass || id:ukb-a-265	TRUE	reported	igd	2	TRUE	NA	NA	NA	472174
173	rs4794222	G	A	G	A	-0.0149729	-0.00163374	0.744285	0.751594	FALSE	FALSE	FALSE	ieu-b-4879	17	49383659	0.0023213	472174	0.48	telomere length || id:ieu-b-4879	telomere length	telomere length || ||	TRUE	igd	NA	NA	NA	NA	NA	NA	NA	0.00272403	330762	3.87E-08	17	49383659	ukb-a-265	Whole body fat mass || id:ukb-a-265	TRUE	reported	igd	2	TRUE	NA	NA	NA	472174
174	rs4864201	C	T	C	T	-0.01525	-0.00319097	0.6533	0.636039	FALSE	FALSE	FALSE	ieu-b-4879	4	130731284	0.00209792	472174	0.13	telomere length || id:ieu-b-4879	telomere length	telomere length || ||	TRUE	igd	NA	NA	NA	NA	NA	NA	NA	0.00248694	330762	8.69E-10	4	130731284	ukb-a-265	Whole body fat mass || id:ukb-a-265	TRUE	reported	igd	2	TRUE	NA	NA	NA	472174
175	rs4876611	G	A	G	A	0.0217488	-0.00248195	0.715809	0.724424	FALSE	FALSE	FALSE	ieu-b-4879	8	116671848	0.00224482	472174	0.27	telomere length || id:ieu-b-4879	telomere length	telomere length || ||	TRUE	igd	NA	NA	NA	NA	NA	NA	NA	0.00262938	330762	1.33E-16	8	116671848	ukb-a-265	Whole body fat mass || id:ukb-a-265	TRUE	reported	igd	2	TRUE	NA	NA	NA	472174
176	rs4900471	A	G	A	G	-0.0158399	-0.00407598	0.710361	0.689713	FALSE	FALSE	FALSE	ieu-b-4879	14	101162047	0.00221742	472174	0.0659994	telomere length || id:ieu-b-4879	telomere length	telomere length || ||	TRUE	igd	NA	NA	NA	NA	NA	NA	NA	0.0026232	330762	1.56E-09	14	101162047	ukb-a-265	Whole body fat mass || id:ukb-a-265	TRUE	reported	igd	2	TRUE	NA	NA	NA	472174
177	rs4958702	C	T	C	T	-0.015608	-0.00110575	0.573675	0.571497	FALSE	FALSE	FALSE	ieu-b-4879	5	153544512	0.00202254	472174	0.58	telomere length || id:ieu-b-4879	telomere length	telomere length || ||	TRUE	igd	NA	NA	NA	NA	NA	NA	NA	0.00239366	330762	7.01E-11	5	153544512	ukb-a-265	Whole body fat mass || id:ukb-a-265	TRUE	reported	igd	2	TRUE	NA	NA	NA	472174
178	rs543874	G	A	G	A	0.0423682	-0.00324183	0.207808	0.205005	FALSE	FALSE	FALSE	ieu-b-4879	1	177889480	0.00247356	472174	0.19	telomere length || id:ieu-b-4879	telomere length	telomere length || ||	TRUE	igd	NA	NA	NA	NA	NA	NA	NA	0.00291747	330762	9.06E-48	1	177889480	ukb-a-265	Whole body fat mass || id:ukb-a-265	TRUE	reported	igd	2	TRUE	NA	NA	NA	472174
179	rs55637757	T	C	T	C	-0.0235883	-0.00213032	0.133438	0.12671	FALSE	FALSE	FALSE	ieu-b-4879	16	89535888	0.00304907	472174	0.48	telomere length || id:ieu-b-4879	telomere length	telomere length || ||	TRUE	igd	NA	NA	NA	NA	NA	NA	NA	0.00354194	330762	2.75E-11	16	89535888	ukb-a-265	Whole body fat mass || id:ukb-a-265	TRUE	reported	igd	2	TRUE	NA	NA	NA	472174
180	rs55714539	C	A	C	A	0.0222821	-0.00239822	0.342691	0.340276	FALSE	FALSE	FALSE	ieu-b-4879	19	18207397	0.00212651	472174	0.26	telomere length || id:ieu-b-4879	telomere length	telomere length || ||	TRUE	igd	NA	NA	NA	NA	NA	NA	NA	0.0025121	330762	7.36E-19	19	18207397	ukb-a-265	Whole body fat mass || id:ukb-a-265	TRUE	reported	igd	2	TRUE	NA	NA	NA	472174
181	rs55726687	A	G	A	G	0.022154	-0.00805348	0.211138	0.206175	FALSE	FALSE	FALSE	ieu-b-4879	12	991306	0.00247011	472174	0.00109999	telomere length || id:ieu-b-4879	telomere length	telomere length || ||	TRUE	igd	NA	NA	NA	NA	NA	NA	NA	0.00290197	330762	2.28E-14	12	991306	ukb-a-265	Whole body fat mass || id:ukb-a-265	TRUE	reported	igd	2	TRUE	NA	NA	NA	472174
182	rs56288810	G	A	G	A	0.0188919	-0.00112875	0.213892	0.212392	FALSE	FALSE	FALSE	ieu-b-4879	17	52931737	0.00245811	472174	0.649999	telomere length || id:ieu-b-4879	telomere length	telomere length || ||	TRUE	igd	NA	NA	NA	NA	NA	NA	NA	0.00290406	330762	7.76E-11	17	52931737	ukb-a-265	Whole body fat mass || id:ukb-a-265	TRUE	reported	igd	2	TRUE	NA	NA	NA	472174
183	rs56361700	C	T	C	T	0.0278833	-0.00629825	0.058679	0.058366	FALSE	FALSE	FALSE	ieu-b-4879	2	56134212	0.00428401	472174	0.14	telomere length || id:ieu-b-4879	telomere length	telomere length || ||	TRUE	igd	NA	NA	NA	NA	NA	NA	NA	0.0050661	330762	3.72E-08	2	56134212	ukb-a-265	Whole body fat mass || id:ukb-a-265	TRUE	reported	igd	2	TRUE	NA	NA	NA	472174
184	rs57636386	C	T	C	T	-0.0398035	0.00365757	0.0834151	0.092819	FALSE	FALSE	FALSE	ieu-b-4879	18	58048295	0.00353704	472174	0.3	telomere length || id:ieu-b-4879	telomere length	telomere length || ||	TRUE	igd	NA	NA	NA	NA	NA	NA	NA	0.00429289	330762	1.84E-20	18	58048295	ukb-a-265	Whole body fat mass || id:ukb-a-265	TRUE	reported	igd	2	TRUE	NA	NA	NA	472174
185	rs58862095	T	C	T	C	-0.0180662	-0.00052857	0.419757	0.416138	FALSE	FALSE	FALSE	ieu-b-4879	7	75081418	0.00204409	472174	0.8	telomere length || id:ieu-b-4879	telomere length	telomere length || ||	TRUE	igd	NA	NA	NA	NA	NA	NA	NA	0.00240676	330762	6.09E-14	7	75081418	ukb-a-265	Whole body fat mass || id:ukb-a-265	TRUE	reported	igd	2	TRUE	NA	NA	NA	472174
186	rs59066241	G	T	G	T	0.0226083	0.002309	0.118268	0.124027	FALSE	FALSE	FALSE	ieu-b-4879	12	97925364	0.00305606	472174	0.450001	telomere length || id:ieu-b-4879	telomere length	telomere length || ||	TRUE	igd	NA	NA	NA	NA	NA	NA	NA	0.00368581	330762	8.58E-10	12	97925364	ukb-a-265	Whole body fat mass || id:ukb-a-265	TRUE	reported	igd	2	TRUE	NA	NA	NA	472174
187	rs59104534	T	C	T	C	0.014949	-0.00034324	0.301112	0.295808	FALSE	FALSE	FALSE	ieu-b-4879	8	25666169	0.00219827	472174	0.88	telomere length || id:ieu-b-4879	telomere length	telomere length || ||	TRUE	igd	NA	NA	NA	NA	NA	NA	NA	0.00259316	330762	8.18E-09	8	25666169	ukb-a-265	Whole body fat mass || id:ukb-a-265	TRUE	reported	igd	2	TRUE	NA	NA	NA	472174
188	rs59227842	G	A	G	A	0.0239462	0.00093705	0.312432	0.316733	FALSE	FALSE	FALSE	ieu-b-4879	11	43696316	0.00215268	472174	0.66	telomere length || id:ieu-b-4879	telomere length	telomere length || ||	TRUE	igd	TRUE	rs59227842	rs6485443	G	A	T	C	0.00258111	330762	1.75E-20	11	43692423	ukb-a-265	Whole body fat mass || id:ukb-a-265	TRUE	reported	igd	2	TRUE	NA	NA	NA	472174
189	rs6029180	G	A	G	A	0.014093	-0.00213092	0.327231	0.326661	FALSE	FALSE	FALSE	ieu-b-4879	20	39185278	0.00215951	472174	0.32	telomere length || id:ieu-b-4879	telomere length	telomere length || ||	TRUE	igd	TRUE	rs6029180	rs6129629	G	A	A	G	0.00255207	330762	3.35E-08	20	39178923	ukb-a-265	Whole body fat mass || id:ukb-a-265	TRUE	reported	igd	2	TRUE	NA	NA	NA	472174
191	rs61649432	T	C	T	C	0.0142722	0.0014561	0.309586	0.297356	FALSE	FALSE	FALSE	ieu-b-4879	12	133473809	0.00219695	472174	0.51	telomere length || id:ieu-b-4879	telomere length	telomere length || ||	TRUE	igd	NA	NA	NA	NA	NA	NA	NA	0.00256328	330762	2.58E-08	12	133473809	ukb-a-265	Whole body fat mass || id:ukb-a-265	TRUE	reported	igd	2	TRUE	NA	NA	NA	472174
192	rs61813293	T	G	T	G	0.0202306	-0.00422175	0.142947	0.138008	FALSE	FALSE	FALSE	ieu-b-4879	1	156019075	0.00289387	472174	0.14	telomere length || id:ieu-b-4879	telomere length	telomere length || ||	TRUE	igd	NA	NA	NA	NA	NA	NA	NA	0.00337989	330762	2.16E-09	1	156019075	ukb-a-265	Whole body fat mass || id:ukb-a-265	TRUE	reported	igd	2	TRUE	NA	NA	NA	472174
193	rs61871615	T	C	T	C	-0.0260169	-0.00464181	0.0905228	0.088578	FALSE	FALSE	FALSE	ieu-b-4879	10	102487140	0.00369288	472174	0.21	telomere length || id:ieu-b-4879	telomere length	telomere length || ||	TRUE	igd	NA	NA	NA	NA	NA	NA	NA	0.00431334	330762	1.62E-09	10	102487140	ukb-a-265	Whole body fat mass || id:ukb-a-265	TRUE	reported	igd	2	TRUE	NA	NA	NA	472174
194	rs61903695	G	A	G	A	0.0155588	-0.00279495	0.255999	0.248708	FALSE	FALSE	FALSE	ieu-b-4879	11	89922417	0.0023163	472174	0.23	telomere length || id:ieu-b-4879	telomere length	telomere length || ||	TRUE	igd	NA	NA	NA	NA	NA	NA	NA	0.00271436	330762	9.93E-09	11	89922417	ukb-a-265	Whole body fat mass || id:ukb-a-265	TRUE	reported	igd	2	TRUE	NA	NA	NA	472174
195	rs62025854	T	G	T	G	-0.0227683	0.00382406	0.281734	0.27066	FALSE	FALSE	FALSE	ieu-b-4879	15	84552515	0.00226283	472174	0.0909997	telomere length || id:ieu-b-4879	telomere length	telomere length || ||	TRUE	igd	NA	NA	NA	NA	NA	NA	NA	0.00263774	330762	6.07E-18	15	84552515	ukb-a-265	Whole body fat mass || id:ukb-a-265	TRUE	reported	igd	2	TRUE	NA	NA	NA	472174
197	rs62106258	C	T	C	T	-0.0800732	0.00931884	0.0484669	0.046582	FALSE	FALSE	FALSE	ieu-b-4879	2	417167	0.00473739	472174	0.0490004	telomere length || id:ieu-b-4879	telomere length	telomere length || ||	TRUE	igd	NA	NA	NA	NA	NA	NA	NA	0.00551747	330762	1.04E-47	2	417167	ukb-a-265	Whole body fat mass || id:ukb-a-265	TRUE	reported	igd	2	TRUE	NA	NA	NA	472174
198	rs62178054	C	T	C	T	-0.0174163	0.00111575	0.371887	0.365078	FALSE	FALSE	FALSE	ieu-b-4879	2	181574287	0.00208708	472174	0.59	telomere length || id:ieu-b-4879	telomere length	telomere length || ||	TRUE	igd	NA	NA	NA	NA	NA	NA	NA	0.00246403	330762	1.57E-12	2	181574287	ukb-a-265	Whole body fat mass || id:ukb-a-265	TRUE	reported	igd	2	TRUE	NA	NA	NA	472174
199	rs62246314	A	G	A	G	0.024572	-0.00089017	0.101276	0.099509	FALSE	FALSE	FALSE	ieu-b-4879	3	9504099	0.00333555	472174	0.79	telomere length || id:ieu-b-4879	telomere length	telomere length || ||	TRUE	igd	NA	NA	NA	NA	NA	NA	NA	0.00392724	330762	3.93E-10	3	9504099	ukb-a-265	Whole body fat mass || id:ukb-a-265	TRUE	reported	igd	2	TRUE	NA	NA	NA	472174
200	rs62261725	G	A	G	A	-0.0205797	-0.00081273	0.327437	0.321449	FALSE	FALSE	FALSE	ieu-b-4879	3	85898626	0.00214435	472174	0.7	telomere length || id:ieu-b-4879	telomere length	telomere length || ||	TRUE	igd	NA	NA	NA	NA	NA	NA	NA	0.00252868	330762	4.01E-16	3	85898626	ukb-a-265	Whole body fat mass || id:ukb-a-265	TRUE	reported	igd	2	TRUE	NA	NA	NA	472174
201	rs62343137	C	G	C	G	0.0179777	-0.00261104	0.370694	0.361121	FALSE	TRUE	FALSE	ieu-b-4879	4	145885961	0.00209078	472174	0.21	telomere length || id:ieu-b-4879	telomere length	telomere length || ||	TRUE	igd	NA	NA	NA	NA	NA	NA	NA	0.00245391	330762	2.37E-13	4	145885961	ukb-a-265	Whole body fat mass || id:ukb-a-265	TRUE	reported	igd	2	TRUE	NA	NA	NA	472174
202	rs62396185	C	G	C	G	-0.0370265	-0.00087224	0.256464	0.261306	FALSE	TRUE	FALSE	ieu-b-4879	6	26180634	0.00229272	472174	0.7	telomere length || id:ieu-b-4879	telomere length	telomere length || ||	TRUE	igd	NA	NA	NA	NA	NA	NA	NA	0.00271711	330762	2.83E-42	6	26180634	ukb-a-265	Whole body fat mass || id:ukb-a-265	TRUE	reported	igd	2	TRUE	NA	NA	NA	472174
203	rs62407569	G	A	G	A	0.0170283	-0.00109285	0.276206	0.272569	FALSE	FALSE	FALSE	ieu-b-4879	6	33538865	0.00224997	472174	0.630001	telomere length || id:ieu-b-4879	telomere length	telomere length || ||	TRUE	igd	NA	NA	NA	NA	NA	NA	NA	0.002654	330762	1.40E-10	6	33538865	ukb-a-265	Whole body fat mass || id:ukb-a-265	TRUE	reported	igd	2	TRUE	NA	NA	NA	472174
204	rs62499696	C	G	C	G	0.0145556	-0.00090712	0.292929	0.284488	FALSE	TRUE	FALSE	ieu-b-4879	8	14292963	0.00225054	472174	0.69	telomere length || id:ieu-b-4879	telomere length	telomere length || ||	TRUE	igd	NA	NA	NA	NA	NA	NA	NA	0.00263638	330762	3.37E-08	8	14292963	ukb-a-265	Whole body fat mass || id:ukb-a-265	TRUE	reported	igd	2	TRUE	NA	NA	NA	472174
205	rs6545714	A	G	A	G	-0.0206133	0.00073364	0.601551	0.605726	FALSE	FALSE	FALSE	ieu-b-4879	2	59307725	0.00204833	472174	0.719999	telomere length || id:ieu-b-4879	telomere length	telomere length || ||	TRUE	igd	NA	NA	NA	NA	NA	NA	NA	0.0024231	330762	1.79E-17	2	59307725	ukb-a-265	Whole body fat mass || id:ukb-a-265	TRUE	reported	igd	2	TRUE	NA	NA	NA	472174
206	rs6561937	A	T	A	T	-0.0150115	-0.00030666	0.751756	0.761172	FALSE	TRUE	FALSE	ieu-b-4879	13	58257667	0.00235908	472174	0.9	telomere length || id:ieu-b-4879	telomere length	telomere length || ||	TRUE	igd	NA	NA	NA	NA	NA	NA	NA	0.00275031	330762	4.82E-08	13	58257667	ukb-a-265	Whole body fat mass || id:ukb-a-265	TRUE	reported	igd	2	TRUE	NA	NA	NA	472174
207	rs6567160	C	T	C	T	0.045924	-5.94E-05	0.234055	0.23471	FALSE	FALSE	FALSE	ieu-b-4879	18	57829135	0.00235992	472174	0.98	telomere length || id:ieu-b-4879	telomere length	telomere length || ||	TRUE	igd	NA	NA	NA	NA	NA	NA	NA	0.00279601	330762	1.34E-60	18	57829135	ukb-a-265	Whole body fat mass || id:ukb-a-265	TRUE	reported	igd	2	TRUE	NA	NA	NA	472174
208	rs6575340	A	G	A	G	0.0194275	-0.00098952	0.637416	0.629559	FALSE	FALSE	FALSE	ieu-b-4879	14	94023972	0.0020791	472174	0.630001	telomere length || id:ieu-b-4879	telomere length	telomere length || ||	TRUE	igd	NA	NA	NA	NA	NA	NA	NA	0.00246986	330762	3.68E-15	14	94023972	ukb-a-265	Whole body fat mass || id:ukb-a-265	TRUE	reported	igd	2	TRUE	NA	NA	NA	472174
210	rs6601527	A	C	A	C	-0.0152075	0.0004314	0.587819	0.590711	FALSE	FALSE	FALSE	ieu-b-4879	8	10665444	0.00204591	472174	0.83	telomere length || id:ieu-b-4879	telomere length	telomere length || ||	TRUE	igd	NA	NA	NA	NA	NA	NA	NA	0.0024124	330762	2.91E-10	8	10665444	ukb-a-265	Whole body fat mass || id:ukb-a-265	TRUE	reported	igd	2	TRUE	NA	NA	NA	472174
211	rs6717858	C	T	C	T	0.0192068	-0.00194927	0.403398	0.403033	FALSE	FALSE	FALSE	ieu-b-4879	2	165539661	0.00205181	472174	0.34	telomere length || id:ieu-b-4879	telomere length	telomere length || ||	TRUE	igd	NA	NA	NA	NA	NA	NA	NA	0.00241786	330762	1.97E-15	2	165539661	ukb-a-265	Whole body fat mass || id:ukb-a-265	TRUE	reported	igd	2	TRUE	NA	NA	NA	472174
212	rs67536595	T	C	T	C	-0.0173307	-0.00071857	0.185479	0.190267	FALSE	FALSE	FALSE	ieu-b-4879	2	142293061	0.00255163	472174	0.780001	telomere length || id:ieu-b-4879	telomere length	telomere length || ||	TRUE	igd	NA	NA	NA	NA	NA	NA	NA	0.00304612	330762	1.28E-08	2	142293061	ukb-a-265	Whole body fat mass || id:ukb-a-265	TRUE	reported	igd	2	TRUE	NA	NA	NA	472174
213	rs67913249	G	C	G	C	-0.0139587	-0.0029059	0.343536	0.337086	FALSE	TRUE	FALSE	ieu-b-4879	5	43205198	0.00212207	472174	0.17	telomere length || id:ieu-b-4879	telomere length	telomere length || ||	TRUE	igd	TRUE	rs67913249	rs35953019	G	C	G	A	0.00250391	330762	2.48E-08	5	43204126	ukb-a-265	Whole body fat mass || id:ukb-a-265	TRUE	reported	igd	2	TRUE	NA	NA	NA	472174
214	rs6840236	C	T	C	T	0.0141659	0.00201986	0.461578	0.52288	FALSE	FALSE	FALSE	ieu-b-4879	4	56290437	0.00200718	472174	0.31	telomere length || id:ieu-b-4879	telomere length	telomere length || ||	TRUE	igd	TRUE	rs6840236	rs6858749	C	T	C	T	0.00238203	330762	2.73E-09	4	56289785	ukb-a-265	Whole body fat mass || id:ukb-a-265	TRUE	reported	igd	2	TRUE	NA	NA	NA	472174
215	rs6861649	C	T	C	T	0.0161614	0.00631897	0.607485	0.609227	FALSE	FALSE	FALSE	ieu-b-4879	5	50864788	0.00205781	472174	0.0021	telomere length || id:ieu-b-4879	telomere length	telomere length || ||	TRUE	igd	NA	NA	NA	NA	NA	NA	NA	0.00243553	330762	3.24E-11	5	50864788	ukb-a-265	Whole body fat mass || id:ukb-a-265	TRUE	reported	igd	2	TRUE	NA	NA	NA	472174
216	rs6875585	C	A	C	A	0.0154841	-0.00107508	0.669998	0.663124	FALSE	FALSE	FALSE	ieu-b-4879	5	95593462	0.00212892	472174	0.61	telomere length || id:ieu-b-4879	telomere length	telomere length || ||	TRUE	igd	NA	NA	NA	NA	NA	NA	NA	0.00252667	330762	8.89E-10	5	95593462	ukb-a-265	Whole body fat mass || id:ukb-a-265	TRUE	reported	igd	2	TRUE	NA	NA	NA	472174
217	rs6898357	G	A	G	A	-0.013992	-0.00101834	0.680482	0.679669	FALSE	FALSE	FALSE	ieu-b-4879	5	166986309	0.00214079	472174	0.630001	telomere length || id:ieu-b-4879	telomere length	telomere length || ||	TRUE	igd	NA	NA	NA	NA	NA	NA	NA	0.00253805	330762	3.53E-08	5	166986309	ukb-a-265	Whole body fat mass || id:ukb-a-265	TRUE	reported	igd	2	TRUE	NA	NA	NA	472174
218	rs6973656	G	A	G	A	0.0151107	-0.00170279	0.396582	0.396496	FALSE	FALSE	FALSE	ieu-b-4879	7	77422583	0.00204069	472174	0.4	telomere length || id:ieu-b-4879	telomere length	telomere length || ||	TRUE	igd	NA	NA	NA	NA	NA	NA	NA	0.00241894	330762	4.19E-10	7	77422583	ukb-a-265	Whole body fat mass || id:ukb-a-265	TRUE	reported	igd	2	TRUE	NA	NA	NA	472174
219	rs704061	C	T	C	T	0.0185348	-0.00420609	0.452703	0.45842	FALSE	FALSE	FALSE	ieu-b-4879	12	89771903	0.00200559	472174	0.0359998	telomere length || id:ieu-b-4879	telomere length	telomere length || ||	TRUE	igd	NA	NA	NA	NA	NA	NA	NA	0.00238118	330762	7.06E-15	12	89771903	ukb-a-265	Whole body fat mass || id:ukb-a-265	TRUE	reported	igd	2	TRUE	NA	NA	NA	472174
220	rs7094644	A	G	A	G	0.0161379	-0.00413931	0.674176	0.685335	FALSE	FALSE	FALSE	ieu-b-4879	10	16773864	0.0021987	472174	0.0599998	telomere length || id:ieu-b-4879	telomere length	telomere length || ||	TRUE	igd	NA	NA	NA	NA	NA	NA	NA	0.00257455	330762	3.66E-10	10	16773864	ukb-a-265	Whole body fat mass || id:ukb-a-265	TRUE	reported	igd	2	TRUE	NA	NA	NA	472174
221	rs7124681	A	C	A	C	0.0245679	0.00019119	0.408057	0.403053	FALSE	FALSE	FALSE	ieu-b-4879	11	47529947	0.00203185	472174	0.93	telomere length || id:ieu-b-4879	telomere length	telomere length || ||	TRUE	igd	NA	NA	NA	NA	NA	NA	NA	0.00240666	330762	1.84E-24	11	47529947	ukb-a-265	Whole body fat mass || id:ukb-a-265	TRUE	reported	igd	2	TRUE	NA	NA	NA	472174
222	rs713586	C	T	C	T	0.0260885	0.00188868	0.489512	0.496142	FALSE	FALSE	FALSE	ieu-b-4879	2	25158008	0.00200841	472174	0.35	telomere length || id:ieu-b-4879	telomere length	telomere length || ||	TRUE	igd	NA	NA	NA	NA	NA	NA	NA	0.00236668	330762	2.99E-28	2	25158008	ukb-a-265	Whole body fat mass || id:ukb-a-265	TRUE	reported	igd	2	TRUE	NA	NA	NA	472174
223	rs7171864	A	G	A	G	0.0179145	-0.00194044	0.660927	0.659651	FALSE	FALSE	FALSE	ieu-b-4879	15	73227249	0.0021218	472174	0.36	telomere length || id:ieu-b-4879	telomere length	telomere length || ||	TRUE	igd	NA	NA	NA	NA	NA	NA	NA	0.00251482	330762	1.05E-12	15	73227249	ukb-a-265	Whole body fat mass || id:ukb-a-265	TRUE	reported	igd	2	TRUE	NA	NA	NA	472174
224	rs7193783	C	A	C	A	-0.017214	-0.00450952	0.649173	0.641331	FALSE	FALSE	FALSE	ieu-b-4879	16	4949608	0.00209506	472174	0.0309999	telomere length || id:ieu-b-4879	telomere length	telomere length || ||	TRUE	igd	NA	NA	NA	NA	NA	NA	NA	0.00249525	330762	5.26E-12	16	4949608	ukb-a-265	Whole body fat mass || id:ukb-a-265	TRUE	reported	igd	2	TRUE	NA	NA	NA	472174
225	rs7238896	G	A	G	A	0.0211603	0.00270628	0.140717	0.141601	FALSE	FALSE	FALSE	ieu-b-4879	18	1840658	0.00289482	472174	0.35	telomere length || id:ieu-b-4879	telomere length	telomere length || ||	TRUE	igd	NA	NA	NA	NA	NA	NA	NA	0.00342603	330762	6.57E-10	18	1840658	ukb-a-265	Whole body fat mass || id:ukb-a-265	TRUE	reported	igd	2	TRUE	NA	NA	NA	472174
226	rs724016	G	A	G	A	0.0235961	-0.00854437	0.447212	0.445754	FALSE	FALSE	FALSE	ieu-b-4879	3	141105570	0.00201575	472174	2.20E-05	telomere length || id:ieu-b-4879	telomere length	telomere length || ||	TRUE	igd	NA	NA	NA	NA	NA	NA	NA	0.00238226	330762	3.99E-23	3	141105570	ukb-a-265	Whole body fat mass || id:ukb-a-265	TRUE	reported	igd	2	TRUE	NA	NA	NA	472174
227	rs7259070	C	T	C	T	0.0176448	-0.00346213	0.599006	0.587045	FALSE	FALSE	FALSE	ieu-b-4879	19	47562509	0.00205762	472174	0.0920005	telomere length || id:ieu-b-4879	telomere length	telomere length || ||	TRUE	igd	NA	NA	NA	NA	NA	NA	NA	0.00243983	330762	4.77E-13	19	47562509	ukb-a-265	Whole body fat mass || id:ukb-a-265	TRUE	reported	igd	2	TRUE	NA	NA	NA	472174
228	rs72755233	A	G	A	G	-0.0228523	0.00247863	0.112887	0.107003	FALSE	FALSE	FALSE	ieu-b-4879	15	100692953	0.00323486	472174	0.44	telomere length || id:ieu-b-4879	telomere length	telomere length || ||	TRUE	igd	NA	NA	NA	NA	NA	NA	NA	0.00373989	330762	9.95E-10	15	100692953	ukb-a-265	Whole body fat mass || id:ukb-a-265	TRUE	reported	igd	2	TRUE	NA	NA	NA	472174
229	rs72820274	A	G	A	G	0.0138629	0.00223507	0.41876	0.436133	FALSE	FALSE	FALSE	ieu-b-4879	2	104420858	0.00204439	472174	0.27	telomere length || id:ieu-b-4879	telomere length	telomere length || ||	TRUE	igd	TRUE	rs72820274	rs6707445	A	G	A	G	0.00240553	330762	8.27E-09	2	104412924	ukb-a-265	Whole body fat mass || id:ukb-a-265	TRUE	reported	igd	2	TRUE	NA	NA	NA	472174
230	rs72892910	T	G	T	G	0.03536	-0.00355412	0.170442	0.171849	FALSE	FALSE	FALSE	ieu-b-4879	6	50816887	0.00265555	472174	0.18	telomere length || id:ieu-b-4879	telomere length	telomere length || ||	TRUE	igd	NA	NA	NA	NA	NA	NA	NA	0.00316031	330762	4.68E-29	6	50816887	ukb-a-265	Whole body fat mass || id:ukb-a-265	TRUE	reported	igd	2	TRUE	NA	NA	NA	472174
231	rs72906282	G	T	G	T	0.054741	0.00219272	0.0152595	0.01771	FALSE	FALSE	FALSE	ieu-b-4879	11	46172038	0.00765091	472174	0.77	telomere length || id:ieu-b-4879	telomere length	telomere length || ||	TRUE	igd	NA	NA	NA	NA	NA	NA	NA	0.00969091	330762	1.62E-08	11	46172038	ukb-a-265	Whole body fat mass || id:ukb-a-265	TRUE	reported	igd	2	TRUE	NA	NA	NA	472174
232	rs72917533	C	T	C	T	-0.0176763	0.00323822	0.186273	0.179544	FALSE	FALSE	FALSE	ieu-b-4879	2	175238924	0.00261522	472174	0.22	telomere length || id:ieu-b-4879	telomere length	telomere length || ||	TRUE	igd	NA	NA	NA	NA	NA	NA	NA	0.0030516	330762	6.94E-09	2	175238924	ukb-a-265	Whole body fat mass || id:ukb-a-265	TRUE	reported	igd	2	TRUE	NA	NA	NA	472174
233	rs72976986	A	G	A	G	-0.0196951	0.00119377	0.191187	0.190002	FALSE	FALSE	FALSE	ieu-b-4879	19	4050424	0.0025768	472174	0.64	telomere length || id:ieu-b-4879	telomere length	telomere length || ||	TRUE	igd	NA	NA	NA	NA	NA	NA	NA	0.00304537	330762	1.00E-10	19	4050424	ukb-a-265	Whole body fat mass || id:ukb-a-265	TRUE	reported	igd	2	TRUE	NA	NA	NA	472174
234	rs73041988	G	T	G	T	-0.023423	0.00608673	0.16616	0.159698	FALSE	FALSE	FALSE	ieu-b-4879	11	134517234	0.00273476	472174	0.0259998	telomere length || id:ieu-b-4879	telomere length	telomere length || ||	TRUE	igd	NA	NA	NA	NA	NA	NA	NA	0.00318599	330762	1.96E-13	11	134517234	ukb-a-265	Whole body fat mass || id:ukb-a-265	TRUE	reported	igd	2	TRUE	NA	NA	NA	472174
235	rs7313748	T	C	T	C	-0.0160183	0.0035496	0.28978	0.287938	FALSE	FALSE	FALSE	ieu-b-4879	12	122369762	0.00220705	472174	0.11	telomere length || id:ieu-b-4879	telomere length	telomere length || ||	TRUE	igd	NA	NA	NA	NA	NA	NA	NA	0.00260511	330762	7.81E-10	12	122369762	ukb-a-265	Whole body fat mass || id:ukb-a-265	TRUE	reported	igd	2	TRUE	NA	NA	NA	472174
236	rs73142879	T	C	T	C	-0.0239121	-1.14E-05	0.192167	0.188648	FALSE	FALSE	FALSE	ieu-b-4879	20	51195932	0.00256523	472174	1	telomere length || id:ieu-b-4879	telomere length	telomere length || ||	TRUE	igd	NA	NA	NA	NA	NA	NA	NA	0.00301693	330762	2.27E-15	20	51195932	ukb-a-265	Whole body fat mass || id:ukb-a-265	TRUE	reported	igd	2	TRUE	NA	NA	NA	472174
237	rs73213484	T	A	T	A	-0.0221916	-0.00187008	0.139056	0.143512	FALSE	TRUE	FALSE	ieu-b-4879	4	28489339	0.00285411	472174	0.51	telomere length || id:ieu-b-4879	telomere length	telomere length || ||	TRUE	igd	NA	NA	NA	NA	NA	NA	NA	0.00342597	330762	9.34E-11	4	28489339	ukb-a-265	Whole body fat mass || id:ukb-a-265	TRUE	reported	igd	2	TRUE	NA	NA	NA	472174
238	rs7442885	G	C	G	C	-0.0230721	0.00271422	0.210104	0.22092	FALSE	TRUE	FALSE	ieu-b-4879	5	87682877	0.00243259	472174	0.26	telomere length || id:ieu-b-4879	telomere length	telomere length || ||	TRUE	igd	NA	NA	NA	NA	NA	NA	NA	0.00291561	330762	2.51E-15	5	87682877	ukb-a-265	Whole body fat mass || id:ukb-a-265	TRUE	reported	igd	2	TRUE	NA	NA	NA	472174
239	rs7460093	A	G	A	G	0.0136502	-0.00123687	0.535506	0.514565	FALSE	FALSE	FALSE	ieu-b-4879	8	144876159	0.0020441	472174	0.55	telomere length || id:ieu-b-4879	telomere length	telomere length || ||	TRUE	igd	NA	NA	NA	NA	NA	NA	NA	0.00239636	330762	1.23E-08	8	144876159	ukb-a-265	Whole body fat mass || id:ukb-a-265	TRUE	reported	igd	2	TRUE	NA	NA	NA	472174
240	rs750090	C	T	C	T	-0.0149045	-0.00093251	0.356153	0.365718	FALSE	FALSE	FALSE	ieu-b-4879	4	152931436	0.00210933	472174	0.66	telomere length || id:ieu-b-4879	telomere length	telomere length || ||	TRUE	igd	NA	NA	NA	NA	NA	NA	NA	0.00250052	330762	2.52E-09	4	152931436	ukb-a-265	Whole body fat mass || id:ukb-a-265	TRUE	reported	igd	2	TRUE	NA	NA	NA	472174
241	rs75412871	T	C	T	C	-0.0293531	0.00741659	0.0527863	0.051785	FALSE	FALSE	FALSE	ieu-b-4879	12	121709430	0.00451793	472174	0.1	telomere length || id:ieu-b-4879	telomere length	telomere length || ||	TRUE	igd	NA	NA	NA	NA	NA	NA	NA	0.0053057	330762	3.16E-08	12	121709430	ukb-a-265	Whole body fat mass || id:ukb-a-265	TRUE	reported	igd	2	TRUE	NA	NA	NA	472174
242	rs75557510	G	A	G	A	-0.0334322	0.00067443	0.0614963	0.059052	FALSE	FALSE	FALSE	ieu-b-4879	3	84321469	0.00428693	472174	0.87	telomere length || id:ieu-b-4879	telomere length	telomere length || ||	TRUE	igd	NA	NA	NA	NA	NA	NA	NA	0.00503491	330762	3.14E-11	3	84321469	ukb-a-265	Whole body fat mass || id:ukb-a-265	TRUE	reported	igd	2	TRUE	NA	NA	NA	472174
243	rs75641275	C	A	C	A	0.0207506	0.00212142	0.143946	0.140287	FALSE	FALSE	FALSE	ieu-b-4879	1	98327133	0.00288034	472174	0.46	telomere length || id:ieu-b-4879	telomere length	telomere length || ||	TRUE	igd	NA	NA	NA	NA	NA	NA	NA	0.00337588	330762	7.92E-10	1	98327133	ukb-a-265	Whole body fat mass || id:ukb-a-265	TRUE	reported	igd	2	TRUE	NA	NA	NA	472174
244	rs759502	A	G	A	G	-0.0131341	0.00589179	0.587815	0.590869	FALSE	FALSE	FALSE	ieu-b-4879	2	50694114	0.00203136	472174	0.00369999	telomere length || id:ieu-b-4879	telomere length	telomere length || ||	TRUE	igd	TRUE	rs759502	rs6726029	G	A	C	T	0.00240599	330762	4.79E-08	2	50693952	ukb-a-265	Whole body fat mass || id:ukb-a-265	TRUE	reported	igd	2	TRUE	NA	NA	NA	472174
245	rs76040172	A	G	A	G	-0.0397319	0.0093279	0.0544397	0.05409	FALSE	FALSE	FALSE	ieu-b-4879	21	46488959	0.00444967	472174	0.0359998	telomere length || id:ieu-b-4879	telomere length	telomere length || ||	TRUE	igd	NA	NA	NA	NA	NA	NA	NA	0.0052374	330762	3.30E-14	21	46488959	ukb-a-265	Whole body fat mass || id:ukb-a-265	TRUE	reported	igd	2	TRUE	NA	NA	NA	472174
246	rs7613261	T	A	T	A	0.0232141	-0.00351864	0.204563	0.210516	FALSE	TRUE	FALSE	ieu-b-4879	3	131717795	0.00245958	472174	0.15	telomere length || id:ieu-b-4879	telomere length	telomere length || ||	TRUE	igd	NA	NA	NA	NA	NA	NA	NA	0.00294259	330762	3.05E-15	3	131717795	ukb-a-265	Whole body fat mass || id:ukb-a-265	TRUE	reported	igd	2	TRUE	NA	NA	NA	472174
247	rs7649970	T	C	T	C	0.0299574	-0.00017357	0.120866	0.121017	FALSE	FALSE	FALSE	ieu-b-4879	3	12392272	0.00305167	472174	0.95	telomere length || id:ieu-b-4879	telomere length	telomere length || ||	TRUE	igd	NA	NA	NA	NA	NA	NA	NA	0.00362678	330762	1.46E-16	3	12392272	ukb-a-265	Whole body fat mass || id:ukb-a-265	TRUE	reported	igd	2	TRUE	NA	NA	NA	472174
248	rs765875	T	C	T	C	-0.0139164	0.00131262	0.488387	0.486281	FALSE	FALSE	FALSE	ieu-b-4879	6	143185683	0.00200414	472174	0.51	telomere length || id:ieu-b-4879	telomere length	telomere length || ||	TRUE	igd	NA	NA	NA	NA	NA	NA	NA	0.00236773	330762	4.17E-09	6	143185683	ukb-a-265	Whole body fat mass || id:ukb-a-265	TRUE	reported	igd	2	TRUE	NA	NA	NA	472174
249	rs7845090	A	G	A	G	-0.0242942	0.00079249	0.711116	0.702901	FALSE	FALSE	FALSE	ieu-b-4879	8	73449940	0.00220211	472174	0.719999	telomere length || id:ieu-b-4879	telomere length	telomere length || ||	TRUE	igd	NA	NA	NA	NA	NA	NA	NA	0.00262829	330762	2.40E-20	8	73449940	ukb-a-265	Whole body fat mass || id:ukb-a-265	TRUE	reported	igd	2	TRUE	NA	NA	NA	472174
250	rs79113395	A	G	A	G	-0.0169304	0.00440806	0.265449	0.266015	FALSE	FALSE	FALSE	ieu-b-4879	1	1590521	0.00227352	472174	0.0530005	telomere length || id:ieu-b-4879	telomere length	telomere length || ||	TRUE	igd	NA	NA	NA	NA	NA	NA	NA	0.00269497	330762	3.34E-10	1	1590521	ukb-a-265	Whole body fat mass || id:ukb-a-265	TRUE	reported	igd	2	TRUE	NA	NA	NA	472174
251	rs7933085	G	A	G	A	0.0155147	-0.002066	0.509195	0.510108	FALSE	FALSE	FALSE	ieu-b-4879	11	130796248	0.00201052	472174	0.3	telomere length || id:ieu-b-4879	telomere length	telomere length || ||	TRUE	igd	NA	NA	NA	NA	NA	NA	NA	0.00238195	330762	7.36E-11	11	130796248	ukb-a-265	Whole body fat mass || id:ukb-a-265	TRUE	reported	igd	2	TRUE	NA	NA	NA	472174
252	rs7987928	A	G	A	G	-0.0197507	0.00452963	0.79963	0.792924	FALSE	FALSE	FALSE	ieu-b-4879	13	54372377	0.00248551	472174	0.0680002	telomere length || id:ieu-b-4879	telomere length	telomere length || ||	TRUE	igd	NA	NA	NA	NA	NA	NA	NA	0.00296132	330762	2.57E-11	13	54372377	ukb-a-265	Whole body fat mass || id:ukb-a-265	TRUE	reported	igd	2	TRUE	NA	NA	NA	472174
253	rs80135947	C	A	C	A	0.0301213	0.00181027	0.195339	0.196852	FALSE	FALSE	FALSE	ieu-b-4879	17	65836001	0.00252223	472174	0.47	telomere length || id:ieu-b-4879	telomere length	telomere length || ||	TRUE	igd	NA	NA	NA	NA	NA	NA	NA	0.00298979	330762	7.20E-24	17	65836001	ukb-a-265	Whole body fat mass || id:ukb-a-265	TRUE	reported	igd	2	TRUE	NA	NA	NA	472174
254	rs801738	G	C	G	C	-0.0195852	0.00158041	0.35841	0.349844	FALSE	TRUE	FALSE	ieu-b-4879	11	65924217	0.00209912	472174	0.450001	telomere length || id:ieu-b-4879	telomere length	telomere length || ||	TRUE	igd	NA	NA	NA	NA	NA	NA	NA	0.00247074	330762	2.25E-15	11	65924217	ukb-a-265	Whole body fat mass || id:ukb-a-265	TRUE	reported	igd	2	TRUE	NA	NA	NA	472174
255	rs8087074	T	G	T	G	0.0162794	0.00200493	0.261119	0.262092	FALSE	FALSE	FALSE	ieu-b-4879	18	45923482	0.00228648	472174	0.38	telomere length || id:ieu-b-4879	telomere length	telomere length || ||	TRUE	igd	NA	NA	NA	NA	NA	NA	NA	0.00271007	330762	1.89E-09	18	45923482	ukb-a-265	Whole body fat mass || id:ukb-a-265	TRUE	reported	igd	2	TRUE	NA	NA	NA	472174
256	rs8112818	G	A	G	A	-0.0178883	0.00646634	0.40165	0.411271	FALSE	FALSE	FALSE	ieu-b-4879	19	18812785	0.00205181	472174	0.0016	telomere length || id:ieu-b-4879	telomere length	telomere length || ||	TRUE	igd	NA	NA	NA	NA	NA	NA	NA	0.00241994	330762	1.45E-13	19	18812785	ukb-a-265	Whole body fat mass || id:ukb-a-265	TRUE	reported	igd	2	TRUE	NA	NA	NA	472174
257	rs8118253	A	T	A	T	0.0192941	-0.00095352	0.131901	0.134349	FALSE	TRUE	FALSE	ieu-b-4879	20	15819926	0.00295829	472174	0.75	telomere length || id:ieu-b-4879	telomere length	telomere length || ||	TRUE	igd	NA	NA	NA	NA	NA	NA	NA	0.00350523	330762	3.71E-08	20	15819926	ukb-a-265	Whole body fat mass || id:ukb-a-265	TRUE	reported	igd	2	TRUE	NA	NA	NA	472174
258	rs815163	C	T	C	T	-0.0153233	0.00099109	0.561603	0.564072	FALSE	FALSE	FALSE	ieu-b-4879	1	190294726	0.00201221	472174	0.62	telomere length || id:ieu-b-4879	telomere length	telomere length || ||	TRUE	igd	NA	NA	NA	NA	NA	NA	NA	0.00238699	330762	1.37E-10	1	190294726	ukb-a-265	Whole body fat mass || id:ukb-a-265	TRUE	reported	igd	2	TRUE	NA	NA	NA	472174
260	rs854917	T	C	T	C	-0.0163253	3.88E-05	0.738006	0.736475	FALSE	FALSE	FALSE	ieu-b-4879	6	90127390	0.00228523	472174	0.99	telomere length || id:ieu-b-4879	telomere length	telomere length || ||	TRUE	igd	NA	NA	NA	NA	NA	NA	NA	0.00270797	330762	1.66E-09	6	90127390	ukb-a-265	Whole body fat mass || id:ukb-a-265	TRUE	reported	igd	2	TRUE	NA	NA	NA	472174
261	rs862320	T	C	T	C	-0.0181297	0.00747526	0.410152	0.402733	FALSE	FALSE	FALSE	ieu-b-4879	16	69651866	0.00204359	472174	0.00025	telomere length || id:ieu-b-4879	telomere length	telomere length || ||	TRUE	igd	NA	NA	NA	NA	NA	NA	NA	0.00241273	330762	5.74E-14	16	69651866	ukb-a-265	Whole body fat mass || id:ukb-a-265	TRUE	reported	igd	2	TRUE	NA	NA	NA	472174
262	rs869400	G	T	G	T	0.0205615	0.00213192	0.815827	0.814946	FALSE	FALSE	FALSE	ieu-b-4879	3	185826740	0.00257712	472174	0.41	telomere length || id:ieu-b-4879	telomere length	telomere length || ||	TRUE	igd	NA	NA	NA	NA	NA	NA	NA	0.00306428	330762	1.95E-11	3	185826740	ukb-a-265	Whole body fat mass || id:ukb-a-265	TRUE	reported	igd	2	TRUE	NA	NA	NA	472174
263	rs879620	T	C	T	C	0.0264319	-0.00763672	0.615276	0.597466	FALSE	FALSE	FALSE	ieu-b-4879	16	4015729	0.00206514	472174	0.000219999	telomere length || id:ieu-b-4879	telomere length	telomere length || ||	TRUE	igd	NA	NA	NA	NA	NA	NA	NA	0.00244437	330762	3.01E-27	16	4015729	ukb-a-265	Whole body fat mass || id:ukb-a-265	TRUE	reported	igd	2	TRUE	NA	NA	NA	472174
264	rs9320823	C	T	C	T	0.0203309	-0.000345	0.601901	0.609485	FALSE	FALSE	FALSE	ieu-b-4879	6	98429337	0.00205463	472174	0.87	telomere length || id:ieu-b-4879	telomere length	telomere length || ||	TRUE	igd	NA	NA	NA	NA	NA	NA	NA	0.00242446	330762	5.06E-17	6	98429337	ukb-a-265	Whole body fat mass || id:ukb-a-265	TRUE	reported	igd	2	TRUE	NA	NA	NA	472174
267	rs9515455	A	G	A	G	0.0162267	-0.00121343	0.416606	0.406542	FALSE	FALSE	FALSE	ieu-b-4879	13	112239671	0.00205548	472174	0.55	telomere length || id:ieu-b-4879	telomere length	telomere length || ||	TRUE	igd	NA	NA	NA	NA	NA	NA	NA	0.00241637	330762	1.88E-11	13	112239671	ukb-a-265	Whole body fat mass || id:ukb-a-265	TRUE	reported	igd	2	TRUE	NA	NA	NA	472174
268	rs9569933	T	C	T	C	-0.017555	-0.00192942	0.189446	0.191561	FALSE	FALSE	FALSE	ieu-b-4879	13	59257224	0.00255792	472174	0.450001	telomere length || id:ieu-b-4879	telomere length	telomere length || ||	TRUE	igd	NA	NA	NA	NA	NA	NA	NA	0.00303132	330762	6.99E-09	13	59257224	ukb-a-265	Whole body fat mass || id:ukb-a-265	TRUE	reported	igd	2	TRUE	NA	NA	NA	472174
269	rs9584855	G	T	G	T	-0.0158038	0.00039959	0.290103	0.286234	FALSE	FALSE	FALSE	ieu-b-4879	13	99119000	0.00220869	472174	0.86	telomere length || id:ieu-b-4879	telomere length	telomere length || ||	TRUE	igd	NA	NA	NA	NA	NA	NA	NA	0.00260803	330762	1.37E-09	13	99119000	ukb-a-265	Whole body fat mass || id:ukb-a-265	TRUE	reported	igd	2	TRUE	NA	NA	NA	472174
270	rs9610311	C	T	C	T	0.0144402	0.0030354	0.30652	0.302934	FALSE	FALSE	FALSE	ieu-b-4879	22	35924713	0.00224382	472174	0.18	telomere length || id:ieu-b-4879	telomere length	telomere length || ||	TRUE	igd	NA	NA	NA	NA	NA	NA	NA	0.00263863	330762	4.44E-08	22	35924713	ukb-a-265	Whole body fat mass || id:ukb-a-265	TRUE	reported	igd	2	TRUE	NA	NA	NA	472174
271	rs9843007	T	A	T	A	-0.0143434	-0.00149843	0.375399	0.377167	FALSE	TRUE	FALSE	ieu-b-4879	3	61207077	0.00205903	472174	0.47	telomere length || id:ieu-b-4879	telomere length	telomere length || ||	TRUE	igd	NA	NA	NA	NA	NA	NA	NA	0.00244598	330762	4.52E-09	3	61207077	ukb-a-265	Whole body fat mass || id:ukb-a-265	TRUE	reported	igd	2	TRUE	NA	NA	NA	472174
273	rs9861443	C	A	C	A	0.0159616	-0.00268587	0.713659	0.707313	FALSE	FALSE	FALSE	ieu-b-4879	3	88196211	0.00223694	472174	0.23	telomere length || id:ieu-b-4879	telomere length	telomere length || ||	TRUE	igd	NA	NA	NA	NA	NA	NA	NA	0.00263764	330762	1.44E-09	3	88196211	ukb-a-265	Whole body fat mass || id:ukb-a-265	TRUE	reported	igd	2	TRUE	NA	NA	NA	472174
274	rs9964122	G	A	G	A	0.0150158	-0.00010963	0.24998	0.264274	FALSE	FALSE	FALSE	ieu-b-4879	18	63405308	0.00229607	472174	0.96	telomere length || id:ieu-b-4879	telomere length	telomere length || ||	TRUE	igd	TRUE	rs9964122	rs7226378	G	A	A	G	0.00273497	330762	4.02E-08	18	63404286	ukb-a-265	Whole body fat mass || id:ukb-a-265	TRUE	reported	igd	2	TRUE	NA	NA	NA	472174
275	rs9968060	T	C	T	C	0.0150554	-0.00606681	0.646614	0.633486	FALSE	FALSE	FALSE	ieu-b-4879	3	62471282	0.00213109	472174	0.00439997	telomere length || id:ieu-b-4879	telomere length	telomere length || ||	TRUE	igd	NA	NA	NA	NA	NA	NA	NA	0.00252076	330762	2.34E-09	3	62471282	ukb-a-265	Whole body fat mass || id:ukb-a-265	TRUE	reported	igd	2	TRUE	NA	NA	NA	472174
