# Supplementary material for: Identifying effects of genetic obesity exposure on leukocyte telomere length using Mendelian randomization
Source: PeerJ. 2023 Mar 21;11:e15085. doi: 10.7717/peerj.15085 (PMC10038084; doi:10.7717/peerj.15085)
Supplement: File S3 [file peerj-11-15085-s003.zip › RAW_data_csv_files/3_Leg-fat-mass-(right)_LTL.csv]

	SNP	effect_allele.exposure	other_allele.exposure	effect_allele.outcome	other_allele.outcome	beta.exposure	beta.outcome	eaf.exposure	eaf.outcome	remove	palindromic	ambiguous	id.outcome	chr	pos	se.outcome	samplesize.outcome	pval.outcome	outcome	originalname.outcome	outcome.deprecated	mr_keep.outcome	data_source.outcome	proxy.outcome	target_snp.outcome	proxy_snp.outcome	target_a1.outcome	target_a2.outcome	proxy_a1.outcome	proxy_a2.outcome	pos.exposure	chr.exposure	pval.exposure	samplesize.exposure	se.exposure	id.exposure	exposure	mr_keep.exposure	pval_origin.exposure	data_source.exposure	action	mr_keep	ncase.exposure	ncontrol.exposure	ncase.outcome	ncontrol.outcome
1	rs10038105	G	T	G	T	0.015274	0.00464621	0.72896	0.735304	FALSE	FALSE	FALSE	ieu-b-4879	5	170354039	0.00226728	472174	0.04	telomere length || id:ieu-b-4879	telomere length	telomere length || ||	TRUE	igd	NA	NA	NA	NA	NA	NA	NA	170354039	5	2.66E-12	331293	0.00218356	ukb-a-275	Leg fat mass (right) || id:ukb-a-275	TRUE	reported	igd	2	TRUE	NA	NA	NA	472174
2	rs10100245	A	G	A	G	0.0150559	-0.00160556	0.56644	0.560248	FALSE	FALSE	FALSE	ieu-b-4879	8	77226919	0.00201727	472174	0.43	telomere length || id:ieu-b-4879	telomere length	telomere length || ||	TRUE	igd	NA	NA	NA	NA	NA	NA	NA	77226919	8	1.51E-14	331293	0.00195863	ukb-a-275	Leg fat mass (right) || id:ukb-a-275	TRUE	reported	igd	2	TRUE	NA	NA	NA	472174
3	rs10128597	A	G	A	G	-0.0145017	0.00366472	0.274019	0.278543	FALSE	FALSE	FALSE	ieu-b-4879	11	8694830	0.00224761	472174	0.1	telomere length || id:ieu-b-4879	telomere length	telomere length || ||	TRUE	igd	NA	NA	NA	NA	NA	NA	NA	8694830	11	3.56E-11	331293	0.00219002	ukb-a-275	Leg fat mass (right) || id:ukb-a-275	TRUE	reported	igd	2	TRUE	NA	NA	NA	472174
4	rs10209821	T	C	T	C	0.0150011	-0.00590493	0.341092	0.33968	FALSE	FALSE	FALSE	ieu-b-4879	2	228983992	0.00211059	472174	0.0051	telomere length || id:ieu-b-4879	telomere length	telomere length || ||	TRUE	igd	TRUE	rs10209821	rs67606545	T	C	C	T	228980358	2	2.36E-13	331293	0.00204736	ukb-a-275	Leg fat mass (right) || id:ukb-a-275	TRUE	reported	igd	2	TRUE	NA	NA	NA	472174
5	rs10215731	C	T	C	T	0.012067	-0.00095968	0.264964	0.261586	FALSE	FALSE	FALSE	ieu-b-4879	7	77489783	0.0022759	472174	0.67	telomere length || id:ieu-b-4879	telomere length	telomere length || ||	TRUE	igd	NA	NA	NA	NA	NA	NA	NA	77489783	7	4.57E-08	331293	0.00220706	ukb-a-275	Leg fat mass (right) || id:ukb-a-275	TRUE	reported	igd	2	TRUE	NA	NA	NA	472174
6	rs10237306	T	G	T	G	0.0122337	-0.00128028	0.380218	0.381103	FALSE	FALSE	FALSE	ieu-b-4879	7	121955981	0.00205286	472174	0.53	telomere length || id:ieu-b-4879	telomere length	telomere length || ||	TRUE	igd	NA	NA	NA	NA	NA	NA	NA	121955981	7	9.48E-10	331293	0.00199959	ukb-a-275	Leg fat mass (right) || id:ukb-a-275	TRUE	reported	igd	2	TRUE	NA	NA	NA	472174
7	rs10423928	A	T	A	T	-0.0256771	-0.00149035	0.19349	0.192379	FALSE	TRUE	FALSE	ieu-b-4879	19	46182304	0.00253068	472174	0.56	telomere length || id:ieu-b-4879	telomere length	telomere length || ||	TRUE	igd	NA	NA	NA	NA	NA	NA	NA	46182304	19	1.08E-25	331293	0.00245009	ukb-a-275	Leg fat mass (right) || id:ukb-a-275	TRUE	reported	igd	2	TRUE	NA	NA	NA	472174
8	rs10499014	G	C	G	C	-0.0148422	0.00388672	0.26787	0.264791	FALSE	TRUE	FALSE	ieu-b-4879	6	97947755	0.00228288	472174	0.089	telomere length || id:ieu-b-4879	telomere length	telomere length || ||	TRUE	igd	NA	NA	NA	NA	NA	NA	NA	97947755	6	1.78E-11	331293	0.00220759	ukb-a-275	Leg fat mass (right) || id:ukb-a-275	TRUE	reported	igd	2	TRUE	NA	NA	NA	472174
10	rs10756714	G	A	G	A	-0.0180806	0.00208975	0.444794	0.437025	FALSE	FALSE	FALSE	ieu-b-4879	9	15885041	0.00202989	472174	0.3	telomere length || id:ieu-b-4879	telomere length	telomere length || ||	TRUE	igd	NA	NA	NA	NA	NA	NA	NA	15885041	9	2.46E-20	331293	0.00195662	ukb-a-275	Leg fat mass (right) || id:ukb-a-275	TRUE	reported	igd	2	TRUE	NA	NA	NA	472174
11	rs10756798	T	C	T	C	-0.0147817	0.00123756	0.645026	0.6189	FALSE	FALSE	FALSE	ieu-b-4879	9	16739763	0.00211294	472174	0.56	telomere length || id:ieu-b-4879	telomere length	telomere length || ||	TRUE	igd	NA	NA	NA	NA	NA	NA	NA	16739763	9	3.34E-13	331293	0.00203038	ukb-a-275	Leg fat mass (right) || id:ukb-a-275	TRUE	reported	igd	2	TRUE	NA	NA	NA	472174
12	rs10787738	T	C	T	C	0.0166035	-0.00128579	0.253303	0.260663	FALSE	FALSE	FALSE	ieu-b-4879	10	118777371	0.00231863	472174	0.58	telomere length || id:ieu-b-4879	telomere length	telomere length || ||	TRUE	igd	NA	NA	NA	NA	NA	NA	NA	118777371	10	2.21E-13	331293	0.00226344	ukb-a-275	Leg fat mass (right) || id:ukb-a-275	TRUE	reported	igd	2	TRUE	NA	NA	NA	472174
13	rs10827289	T	C	T	C	-0.0119552	0.003457	0.583034	0.572492	FALSE	FALSE	FALSE	ieu-b-4879	10	34091492	0.00203778	472174	0.0899995	telomere length || id:ieu-b-4879	telomere length	telomere length || ||	TRUE	igd	NA	NA	NA	NA	NA	NA	NA	34091492	10	1.39E-09	331293	0.00197366	ukb-a-275	Leg fat mass (right) || id:ukb-a-275	TRUE	reported	igd	2	TRUE	NA	NA	NA	472174
14	rs10835186	A	G	A	G	0.0128482	0.00096331	0.741755	0.724317	FALSE	FALSE	FALSE	ieu-b-4879	11	27500267	0.00228565	472174	0.67	telomere length || id:ieu-b-4879	telomere length	telomere length || ||	TRUE	igd	NA	NA	NA	NA	NA	NA	NA	27500267	11	7.59E-09	331293	0.00222386	ukb-a-275	Leg fat mass (right) || id:ukb-a-275	TRUE	reported	igd	2	TRUE	NA	NA	NA	472174
15	rs10856911	C	G	C	G	0.0113232	-0.0019227	0.380894	0.389499	FALSE	TRUE	FALSE	ieu-b-4879	4	96151120	0.00206108	472174	0.35	telomere length || id:ieu-b-4879	telomere length	telomere length || ||	TRUE	igd	NA	NA	NA	NA	NA	NA	NA	96151120	4	1.52E-08	331293	0.00200087	ukb-a-275	Leg fat mass (right) || id:ukb-a-275	TRUE	reported	igd	2	TRUE	NA	NA	NA	472174
16	rs10883553	A	C	A	C	0.0114843	0.00101152	0.44653	0.435031	FALSE	FALSE	FALSE	ieu-b-4879	10	102635475	0.00202918	472174	0.62	telomere length || id:ieu-b-4879	telomere length	telomere length || ||	TRUE	igd	NA	NA	NA	NA	NA	NA	NA	102635475	10	4.27E-09	331293	0.00195521	ukb-a-275	Leg fat mass (right) || id:ukb-a-275	TRUE	reported	igd	2	TRUE	NA	NA	NA	472174
18	rs10898332	C	T	C	T	-0.0115387	-2.93E-06	0.63561	0.6335	FALSE	FALSE	FALSE	ieu-b-4879	11	84631738	0.00209817	472174	1	telomere length || id:ieu-b-4879	telomere length	telomere length || ||	TRUE	igd	NA	NA	NA	NA	NA	NA	NA	84631738	11	1.57E-08	331293	0.00204095	ukb-a-275	Leg fat mass (right) || id:ukb-a-275	TRUE	reported	igd	2	TRUE	NA	NA	NA	472174
19	rs10938397	G	A	G	A	0.022058	0.00080818	0.434075	0.428511	FALSE	FALSE	FALSE	ieu-b-4879	4	45182527	0.00202379	472174	0.69	telomere length || id:ieu-b-4879	telomere length	telomere length || ||	TRUE	igd	NA	NA	NA	NA	NA	NA	NA	45182527	4	2.71E-29	331293	0.00196294	ukb-a-275	Leg fat mass (right) || id:ukb-a-275	TRUE	reported	igd	2	TRUE	NA	NA	NA	472174
20	rs10954772	C	T	C	T	-0.0143868	0.00537889	0.685712	0.680933	FALSE	FALSE	FALSE	ieu-b-4879	8	30863938	0.00216877	472174	0.0129999	telomere length || id:ieu-b-4879	telomere length	telomere length || ||	TRUE	igd	NA	NA	NA	NA	NA	NA	NA	30863938	8	8.17E-12	331293	0.00210464	ukb-a-275	Leg fat mass (right) || id:ukb-a-275	TRUE	reported	igd	2	TRUE	NA	NA	NA	472174
21	rs10989067	A	G	A	G	0.0132079	0.00067763	0.31141	0.331923	FALSE	FALSE	FALSE	ieu-b-4879	9	103119634	0.00214789	472174	0.75	telomere length || id:ieu-b-4879	telomere length	telomere length || ||	TRUE	igd	NA	NA	NA	NA	NA	NA	NA	103119634	9	2.78E-10	331293	0.00209284	ukb-a-275	Leg fat mass (right) || id:ukb-a-275	TRUE	reported	igd	2	TRUE	NA	NA	NA	472174
22	rs10995427	A	G	A	G	-0.0121704	-0.00174797	0.360827	0.367135	FALSE	FALSE	FALSE	ieu-b-4879	10	64842838	0.00208829	472174	0.4	telomere length || id:ieu-b-4879	telomere length	telomere length || ||	TRUE	igd	NA	NA	NA	NA	NA	NA	NA	64842838	10	2.16E-09	331293	0.00203333	ukb-a-275	Leg fat mass (right) || id:ukb-a-275	TRUE	reported	igd	2	TRUE	NA	NA	NA	472174
23	rs11001963	T	C	T	C	0.0117463	-0.00716979	0.582334	0.576038	FALSE	FALSE	FALSE	ieu-b-4879	10	78760959	0.00204295	472174	0.000449997	telomere length || id:ieu-b-4879	telomere length	telomere length || ||	TRUE	igd	NA	NA	NA	NA	NA	NA	NA	78760959	10	3.14E-09	331293	0.00198276	ukb-a-275	Leg fat mass (right) || id:ukb-a-275	TRUE	reported	igd	2	TRUE	NA	NA	NA	472174
24	rs11012732	G	A	G	A	0.0204348	0.00410416	0.331106	0.327101	FALSE	FALSE	FALSE	ieu-b-4879	10	21830104	0.00213322	472174	0.0539995	telomere length || id:ieu-b-4879	telomere length	telomere length || ||	TRUE	igd	NA	NA	NA	NA	NA	NA	NA	21830104	10	4.29E-23	331293	0.00206458	ukb-a-275	Leg fat mass (right) || id:ukb-a-275	TRUE	reported	igd	2	TRUE	NA	NA	NA	472174
25	rs11099020	T	C	T	C	-0.0121419	-0.00340949	0.642739	0.626211	FALSE	FALSE	FALSE	ieu-b-4879	4	130724902	0.00209103	472174	0.1	telomere length || id:ieu-b-4879	telomere length	telomere length || ||	TRUE	igd	NA	NA	NA	NA	NA	NA	NA	130724902	4	2.22E-09	331293	0.00202995	ukb-a-275	Leg fat mass (right) || id:ukb-a-275	TRUE	reported	igd	2	TRUE	NA	NA	NA	472174
26	rs11100870	G	T	G	T	-0.0121214	0.00033374	0.549581	0.555996	FALSE	FALSE	FALSE	ieu-b-4879	4	145822014	0.00201485	472174	0.87	telomere length || id:ieu-b-4879	telomere length	telomere length || ||	TRUE	igd	NA	NA	NA	NA	NA	NA	NA	145822014	4	5.10E-10	331293	0.00194992	ukb-a-275	Leg fat mass (right) || id:ukb-a-275	TRUE	reported	igd	2	TRUE	NA	NA	NA	472174
27	rs11150745	G	A	G	A	-0.0170186	0.00011172	0.319489	0.311556	FALSE	FALSE	FALSE	ieu-b-4879	17	78757626	0.00216589	472174	0.96	telomere length || id:ieu-b-4879	telomere length	telomere length || ||	TRUE	igd	NA	NA	NA	NA	NA	NA	NA	78757626	17	3.29E-16	331293	0.00208492	ukb-a-275	Leg fat mass (right) || id:ukb-a-275	TRUE	reported	igd	2	TRUE	NA	NA	NA	472174
28	rs111955609	A	G	A	G	0.0201683	-0.00707304	0.0881497	0.090323	FALSE	FALSE	FALSE	ieu-b-4879	7	6401290	0.00350685	472174	0.0439997	telomere length || id:ieu-b-4879	telomere length	telomere length || ||	TRUE	igd	NA	NA	NA	NA	NA	NA	NA	6401290	7	4.48E-09	331293	0.00343845	ukb-a-275	Leg fat mass (right) || id:ukb-a-275	TRUE	reported	igd	2	TRUE	NA	NA	NA	472174
30	rs11223641	C	T	C	T	-0.0157098	0.00249879	0.144615	0.139256	FALSE	FALSE	FALSE	ieu-b-4879	11	133820022	0.00290731	472174	0.39	telomere length || id:ieu-b-4879	telomere length	telomere length || ||	TRUE	igd	NA	NA	NA	NA	NA	NA	NA	133820022	11	1.50E-08	331293	0.00277503	ukb-a-275	Leg fat mass (right) || id:ukb-a-275	TRUE	reported	igd	2	TRUE	NA	NA	NA	472174
31	rs11242730	T	G	T	G	0.0126368	-0.00430789	0.240029	0.236603	FALSE	FALSE	FALSE	ieu-b-4879	6	2030663	0.00236027	472174	0.0680002	telomere length || id:ieu-b-4879	telomere length	telomere length || ||	TRUE	igd	NA	NA	NA	NA	NA	NA	NA	2030663	6	2.91E-08	331293	0.00227819	ukb-a-275	Leg fat mass (right) || id:ukb-a-275	TRUE	reported	igd	2	TRUE	NA	NA	NA	472174
32	rs1127100	C	T	C	T	0.0150655	-0.00126648	0.648239	0.646336	FALSE	FALSE	FALSE	ieu-b-4879	1	32193647	0.00209418	472174	0.55	telomere length || id:ieu-b-4879	telomere length	telomere length || ||	TRUE	igd	NA	NA	NA	NA	NA	NA	NA	32193647	1	1.45E-13	331293	0.00203817	ukb-a-275	Leg fat mass (right) || id:ukb-a-275	TRUE	reported	igd	2	TRUE	NA	NA	NA	472174
33	rs113230003	A	G	A	G	-0.0142981	0.00063263	0.260185	0.26401	FALSE	FALSE	FALSE	ieu-b-4879	19	18460956	0.00228981	472174	0.780001	telomere length || id:ieu-b-4879	telomere length	telomere length || ||	TRUE	igd	NA	NA	NA	NA	NA	NA	NA	18460956	19	1.44E-10	331293	0.00222991	ukb-a-275	Leg fat mass (right) || id:ukb-a-275	TRUE	reported	igd	2	TRUE	NA	NA	NA	472174
34	rs113866544	C	T	C	T	0.0282272	0.00015644	0.0676841	0.068644	FALSE	FALSE	FALSE	ieu-b-4879	17	46270606	0.00395814	472174	0.97	telomere length || id:ieu-b-4879	telomere length	telomere length || ||	TRUE	igd	NA	NA	NA	NA	NA	NA	NA	46270606	17	2.99E-13	331293	0.00386923	ukb-a-275	Leg fat mass (right) || id:ukb-a-275	TRUE	reported	igd	2	TRUE	NA	NA	NA	472174
35	rs115584674	G	A	G	A	-0.0236965	0.00458929	0.0594649	0.056296	FALSE	FALSE	FALSE	ieu-b-4879	1	150346106	0.00432742	472174	0.29	telomere length || id:ieu-b-4879	telomere length	telomere length || ||	TRUE	igd	NA	NA	NA	NA	NA	NA	NA	150346106	1	7.45E-09	331293	0.00409924	ukb-a-275	Leg fat mass (right) || id:ukb-a-275	TRUE	reported	igd	2	TRUE	NA	NA	NA	472174
36	rs11611780	C	G	C	G	0.0126071	-0.00064737	0.254317	0.245383	FALSE	TRUE	FALSE	ieu-b-4879	12	111199274	0.00233035	472174	0.780001	telomere length || id:ieu-b-4879	telomere length	telomere length || ||	TRUE	igd	NA	NA	NA	NA	NA	NA	NA	111199274	12	1.58E-08	331293	0.00223043	ukb-a-275	Leg fat mass (right) || id:ukb-a-275	TRUE	reported	igd	2	TRUE	NA	NA	NA	472174
37	rs116399833	A	C	A	C	0.01294	0.00047943	0.229048	0.249347	FALSE	FALSE	FALSE	ieu-b-4879	19	18503194	0.00233296	472174	0.84	telomere length || id:ieu-b-4879	telomere length	telomere length || ||	TRUE	igd	TRUE	rs116399833	rs45543339	A	C	T	C	18502374	19	4.08E-08	331293	0.0023581	ukb-a-275	Leg fat mass (right) || id:ukb-a-275	TRUE	reported	igd	2	TRUE	NA	NA	NA	472174
38	rs11642015	T	C	T	C	0.0519529	-0.00456919	0.40236	0.394493	FALSE	FALSE	FALSE	ieu-b-4879	16	53802494	0.00205248	472174	0.0259998	telomere length || id:ieu-b-4879	telomere length	telomere length || ||	TRUE	igd	NA	NA	NA	NA	NA	NA	NA	53802494	16	7.80E-152	331293	0.00197838	ukb-a-275	Leg fat mass (right) || id:ukb-a-275	TRUE	reported	igd	2	TRUE	NA	NA	NA	472174
39	rs11656758	G	A	G	A	0.0119897	-0.00839476	0.339618	0.35547	FALSE	FALSE	FALSE	ieu-b-4879	17	42301541	0.00212217	472174	7.60E-05	telomere length || id:ieu-b-4879	telomere length	telomere length || ||	TRUE	igd	NA	NA	NA	NA	NA	NA	NA	42301541	17	5.12E-09	331293	0.0020518	ukb-a-275	Leg fat mass (right) || id:ukb-a-275	TRUE	reported	igd	2	TRUE	NA	NA	NA	472174
41	rs11668971	C	T	C	T	-0.0150518	0.00499314	0.481139	0.490363	FALSE	FALSE	FALSE	ieu-b-4879	19	18815611	0.00201223	472174	0.0129999	telomere length || id:ieu-b-4879	telomere length	telomere length || ||	TRUE	igd	NA	NA	NA	NA	NA	NA	NA	18815611	19	8.81E-15	331293	0.00194075	ukb-a-275	Leg fat mass (right) || id:ukb-a-275	TRUE	reported	igd	2	TRUE	NA	NA	NA	472174
42	rs11695700	T	G	T	G	0.0112559	-0.00455701	0.417672	0.410348	FALSE	FALSE	FALSE	ieu-b-4879	2	110008322	0.00204438	472174	0.0259998	telomere length || id:ieu-b-4879	telomere length	telomere length || ||	TRUE	igd	NA	NA	NA	NA	NA	NA	NA	110008322	2	1.21E-08	331293	0.00197525	ukb-a-275	Leg fat mass (right) || id:ukb-a-275	TRUE	reported	igd	2	TRUE	NA	NA	NA	472174
43	rs117342986	T	C	T	C	0.0345347	-0.00034361	0.0267172	0.025453	FALSE	FALSE	FALSE	ieu-b-4879	16	54267868	0.00666495	472174	0.96	telomere length || id:ieu-b-4879	telomere length	telomere length || ||	TRUE	igd	NA	NA	NA	NA	NA	NA	NA	54267868	16	4.55E-08	331293	0.00631556	ukb-a-275	Leg fat mass (right) || id:ukb-a-275	TRUE	reported	igd	2	TRUE	NA	NA	NA	472174
44	rs11742930	T	C	T	C	0.0126748	0.0021494	0.566428	0.569249	FALSE	FALSE	FALSE	ieu-b-4879	5	105774098	0.00202476	472174	0.29	telomere length || id:ieu-b-4879	telomere length	telomere length || ||	TRUE	igd	NA	NA	NA	NA	NA	NA	NA	105774098	5	1.07E-10	331293	0.00196292	ukb-a-275	Leg fat mass (right) || id:ukb-a-275	TRUE	reported	igd	2	TRUE	NA	NA	NA	472174
45	rs11757278	C	T	C	T	-0.0122014	-0.00149994	0.305848	0.300429	FALSE	FALSE	FALSE	ieu-b-4879	6	13180454	0.0021867	472174	0.49	telomere length || id:ieu-b-4879	telomere length	telomere length || ||	TRUE	igd	NA	NA	NA	NA	NA	NA	NA	13180454	6	7.20E-09	331293	0.00210864	ukb-a-275	Leg fat mass (right) || id:ukb-a-275	TRUE	reported	igd	2	TRUE	NA	NA	NA	472174
46	rs11782341	G	A	G	A	0.013809	0.00158419	0.188513	0.19406	FALSE	FALSE	FALSE	ieu-b-4879	8	4813459	0.00255632	472174	0.54	telomere length || id:ieu-b-4879	telomere length	telomere length || ||	TRUE	igd	NA	NA	NA	NA	NA	NA	NA	4813459	8	3.32E-08	331293	0.00250001	ukb-a-275	Leg fat mass (right) || id:ukb-a-275	TRUE	reported	igd	2	TRUE	NA	NA	NA	472174
47	rs11824092	C	T	C	T	0.0125749	-0.00565157	0.637451	0.632242	FALSE	FALSE	FALSE	ieu-b-4879	11	13346294	0.00208889	472174	0.00680002	telomere length || id:ieu-b-4879	telomere length	telomere length || ||	TRUE	igd	NA	NA	NA	NA	NA	NA	NA	13346294	11	6.03E-10	331293	0.00203156	ukb-a-275	Leg fat mass (right) || id:ukb-a-275	TRUE	reported	igd	2	TRUE	NA	NA	NA	472174
49	rs12034227	C	A	C	A	-0.0124734	-0.00614233	0.337333	0.35235	FALSE	FALSE	FALSE	ieu-b-4879	1	6694207	0.00209088	472174	0.00329997	telomere length || id:ieu-b-4879	telomere length	telomere length || ||	TRUE	igd	TRUE	rs12034227	rs12727844	C	A	G	A	6681275	1	1.36E-09	331293	0.00205821	ukb-a-275	Leg fat mass (right) || id:ukb-a-275	TRUE	reported	igd	2	TRUE	NA	NA	NA	472174
50	rs12037698	A	G	A	G	-0.016352	-0.00072717	0.141878	0.137764	FALSE	FALSE	FALSE	ieu-b-4879	1	243584345	0.00289938	472174	0.8	telomere length || id:ieu-b-4879	telomere length	telomere length || ||	TRUE	igd	NA	NA	NA	NA	NA	NA	NA	243584345	1	4.26E-09	331293	0.00278379	ukb-a-275	Leg fat mass (right) || id:ukb-a-275	TRUE	reported	igd	2	TRUE	NA	NA	NA	472174
52	rs12140153	T	G	T	G	-0.0272319	-0.00032489	0.0967607	0.090849	FALSE	FALSE	FALSE	ieu-b-4879	1	62579891	0.00356978	472174	0.93	telomere length || id:ieu-b-4879	telomere length	telomere length || ||	TRUE	igd	NA	NA	NA	NA	NA	NA	NA	62579891	1	6.18E-16	331293	0.00336774	ukb-a-275	Leg fat mass (right) || id:ukb-a-275	TRUE	reported	igd	2	TRUE	NA	NA	NA	472174
53	rs12144626	C	T	C	T	-0.0120972	0.00041351	0.581821	0.574168	FALSE	FALSE	FALSE	ieu-b-4879	1	47670525	0.00203394	472174	0.84	telomere length || id:ieu-b-4879	telomere length	telomere length || ||	TRUE	igd	NA	NA	NA	NA	NA	NA	NA	47670525	1	9.16E-10	331293	0.00197552	ukb-a-275	Leg fat mass (right) || id:ukb-a-275	TRUE	reported	igd	2	TRUE	NA	NA	NA	472174
54	rs1218824	A	G	A	G	0.0139118	-0.00016073	0.66205	0.654018	FALSE	FALSE	FALSE	ieu-b-4879	13	28010734	0.00211485	472174	0.94	telomere length || id:ieu-b-4879	telomere length	telomere length || ||	TRUE	igd	NA	NA	NA	NA	NA	NA	NA	28010734	13	1.23E-11	331293	0.0020527	ukb-a-275	Leg fat mass (right) || id:ukb-a-275	TRUE	reported	igd	2	TRUE	NA	NA	NA	472174
55	rs1225004	C	T	C	T	0.0177895	-0.00216798	0.277983	0.270666	FALSE	FALSE	FALSE	ieu-b-4879	3	131626991	0.00225614	472174	0.34	telomere length || id:ieu-b-4879	telomere length	telomere length || ||	TRUE	igd	NA	NA	NA	NA	NA	NA	NA	131626991	3	2.42E-16	331293	0.00216955	ukb-a-275	Leg fat mass (right) || id:ukb-a-275	TRUE	reported	igd	2	TRUE	NA	NA	NA	472174
56	rs12254441	T	C	T	C	-0.012502	-0.00284399	0.372835	0.359611	FALSE	FALSE	FALSE	ieu-b-4879	10	76617857	0.00217351	472174	0.19	telomere length || id:ieu-b-4879	telomere length	telomere length || ||	TRUE	igd	NA	NA	NA	NA	NA	NA	NA	76617857	10	1.77E-09	331293	0.00207763	ukb-a-275	Leg fat mass (right) || id:ukb-a-275	TRUE	reported	igd	2	TRUE	NA	NA	NA	472174
57	rs12273545	T	C	T	C	0.0238263	0.00198371	0.0558009	0.05816	FALSE	FALSE	FALSE	ieu-b-4879	11	116911012	0.00426949	472174	0.64	telomere length || id:ieu-b-4879	telomere length	telomere length || ||	TRUE	igd	NA	NA	NA	NA	NA	NA	NA	116911012	11	1.78E-08	331293	0.00423054	ukb-a-275	Leg fat mass (right) || id:ukb-a-275	TRUE	reported	igd	2	TRUE	NA	NA	NA	472174
58	rs1229984	C	T	C	T	0.0424777	-0.0160315	0.977549	0.968579	FALSE	FALSE	FALSE	ieu-b-4879	4	100239319	0.00605329	472174	0.00809991	telomere length || id:ieu-b-4879	telomere length	telomere length || ||	TRUE	igd	NA	NA	NA	NA	NA	NA	NA	100239319	4	9.37E-11	331293	0.0065583	ukb-a-275	Leg fat mass (right) || id:ukb-a-275	TRUE	reported	igd	2	TRUE	NA	NA	NA	472174
59	rs12339822	G	A	G	A	0.0130965	-4.73E-05	0.5432	0.539923	FALSE	FALSE	FALSE	ieu-b-4879	9	92187178	0.00201898	472174	0.98	telomere length || id:ieu-b-4879	telomere length	telomere length || ||	TRUE	igd	NA	NA	NA	NA	NA	NA	NA	92187178	9	2.22E-11	331293	0.00195729	ukb-a-275	Leg fat mass (right) || id:ukb-a-275	TRUE	reported	igd	2	TRUE	NA	NA	NA	472174
60	rs12435171	A	G	A	G	-0.0129514	-0.00433759	0.710395	0.690065	FALSE	FALSE	FALSE	ieu-b-4879	14	101155220	0.00221034	472174	0.05	telomere length || id:ieu-b-4879	telomere length	telomere length || ||	TRUE	igd	NA	NA	NA	NA	NA	NA	NA	101155220	14	1.53E-09	331293	0.00214369	ukb-a-275	Leg fat mass (right) || id:ukb-a-275	TRUE	reported	igd	2	TRUE	NA	NA	NA	472174
61	rs12439200	A	G	A	G	-0.0168992	0.0003335	0.238515	0.239792	FALSE	FALSE	FALSE	ieu-b-4879	15	73086731	0.00235099	472174	0.89	telomere length || id:ieu-b-4879	telomere length	telomere length || ||	TRUE	igd	NA	NA	NA	NA	NA	NA	NA	73086731	15	1.46E-13	331293	0.00228637	ukb-a-275	Leg fat mass (right) || id:ukb-a-275	TRUE	reported	igd	2	TRUE	NA	NA	NA	472174
62	rs12475388	A	G	A	G	-0.0114691	-0.00235321	0.486748	0.421658	FALSE	FALSE	FALSE	ieu-b-4879	2	27039919	0.00202422	472174	0.25	telomere length || id:ieu-b-4879	telomere length	telomere length || ||	TRUE	igd	TRUE	rs12475388	rs12471783	A	G	G	A	27039792	2	4.21E-09	331293	0.00195185	ukb-a-275	Leg fat mass (right) || id:ukb-a-275	TRUE	reported	igd	2	TRUE	NA	NA	NA	472174
63	rs12477385	T	G	T	G	-0.0150945	0.00574843	0.2273	0.244962	FALSE	FALSE	FALSE	ieu-b-4879	2	166156146	0.00232361	472174	0.0129999	telomere length || id:ieu-b-4879	telomere length	telomere length || ||	TRUE	igd	TRUE	rs12477385	rs2043255	T	G	C	G	166144850	2	8.31E-11	331293	0.002324	ukb-a-275	Leg fat mass (right) || id:ukb-a-275	TRUE	reported	igd	2	TRUE	NA	NA	NA	472174
64	rs12479357	G	A	G	A	0.0153683	-0.00197668	0.631081	0.63012	FALSE	FALSE	FALSE	ieu-b-4879	2	181570507	0.00207598	472174	0.34	telomere length || id:ieu-b-4879	telomere length	telomere length || ||	TRUE	igd	NA	NA	NA	NA	NA	NA	NA	181570507	2	2.75E-14	331293	0.00201947	ukb-a-275	Leg fat mass (right) || id:ukb-a-275	TRUE	reported	igd	2	TRUE	NA	NA	NA	472174
65	rs12578952	G	A	G	A	-0.0151168	0.00319022	0.251697	0.261176	FALSE	FALSE	FALSE	ieu-b-4879	12	103755097	0.00228237	472174	0.16	telomere length || id:ieu-b-4879	telomere length	telomere length || ||	TRUE	igd	NA	NA	NA	NA	NA	NA	NA	103755097	12	1.41E-11	331293	0.00223724	ukb-a-275	Leg fat mass (right) || id:ukb-a-275	TRUE	reported	igd	2	TRUE	NA	NA	NA	472174
66	rs12583517	T	G	T	G	-0.0162378	-0.00395548	0.230223	0.232604	FALSE	FALSE	FALSE	ieu-b-4879	13	58663457	0.00237378	472174	0.0959997	telomere length || id:ieu-b-4879	telomere length	telomere length || ||	TRUE	igd	NA	NA	NA	NA	NA	NA	NA	58663457	13	1.97E-12	331293	0.00230748	ukb-a-275	Leg fat mass (right) || id:ukb-a-275	TRUE	reported	igd	2	TRUE	NA	NA	NA	472174
68	rs12619178	T	C	T	C	-0.0149166	-9.34E-06	0.402922	0.392425	FALSE	FALSE	FALSE	ieu-b-4879	2	100838157	0.00205524	472174	1	telomere length || id:ieu-b-4879	telomere length	telomere length || ||	TRUE	igd	NA	NA	NA	NA	NA	NA	NA	100838157	2	4.80E-14	331293	0.00197899	ukb-a-275	Leg fat mass (right) || id:ukb-a-275	TRUE	reported	igd	2	TRUE	NA	NA	NA	472174
69	rs12679106	T	G	T	G	-0.0196709	-1.04E-05	0.711341	0.726065	FALSE	FALSE	FALSE	ieu-b-4879	8	73446870	0.0022518	472174	1	telomere length || id:ieu-b-4879	telomere length	telomere length || ||	TRUE	igd	TRUE	rs12679106	rs5007872	G	T	G	A	73443198	8	6.67E-20	331293	0.00215372	ukb-a-275	Leg fat mass (right) || id:ukb-a-275	TRUE	reported	igd	2	TRUE	NA	NA	NA	472174
71	rs12681792	A	C	A	C	0.0137983	-0.00226908	0.193805	0.19676	FALSE	FALSE	FALSE	ieu-b-4879	8	62054463	0.00252801	472174	0.37	telomere length || id:ieu-b-4879	telomere length	telomere length || ||	TRUE	igd	NA	NA	NA	NA	NA	NA	NA	62054463	8	2.12E-08	331293	0.00246303	ukb-a-275	Leg fat mass (right) || id:ukb-a-275	TRUE	reported	igd	2	TRUE	NA	NA	NA	472174
72	rs12714415	C	T	C	T	-0.038015	0.00243762	0.166872	0.164083	FALSE	FALSE	FALSE	ieu-b-4879	2	651430	0.00274001	472174	0.37	telomere length || id:ieu-b-4879	telomere length	telomere length || ||	TRUE	igd	NA	NA	NA	NA	NA	NA	NA	651430	2	7.07E-46	331293	0.0026733	ukb-a-275	Leg fat mass (right) || id:ukb-a-275	TRUE	reported	igd	2	TRUE	NA	NA	NA	472174
73	rs12756213	A	G	A	G	0.0121538	-0.00080387	0.618099	0.623644	FALSE	FALSE	FALSE	ieu-b-4879	1	209264128	0.00206888	472174	0.7	telomere length || id:ieu-b-4879	telomere length	telomere length || ||	TRUE	igd	TRUE	rs12756213	rs12119679	G	A	A	G	209263713	1	1.20E-09	331293	0.00199898	ukb-a-275	Leg fat mass (right) || id:ukb-a-275	TRUE	reported	igd	2	TRUE	NA	NA	NA	472174
75	rs12877270	A	G	A	G	0.0123063	0.00258669	0.43845	0.447899	FALSE	FALSE	FALSE	ieu-b-4879	13	97047020	0.0020312	472174	0.2	telomere length || id:ieu-b-4879	telomere length	telomere length || ||	TRUE	igd	NA	NA	NA	NA	NA	NA	NA	97047020	13	4.34E-10	331293	0.00197166	ukb-a-275	Leg fat mass (right) || id:ukb-a-275	TRUE	reported	igd	2	TRUE	NA	NA	NA	472174
76	rs12890931	G	T	G	T	0.0120473	-0.00396696	0.363463	0.370407	FALSE	FALSE	FALSE	ieu-b-4879	14	69753369	0.00209094	472174	0.0580003	telomere length || id:ieu-b-4879	telomere length	telomere length || ||	TRUE	igd	NA	NA	NA	NA	NA	NA	NA	69753369	14	2.97E-09	331293	0.00203039	ukb-a-275	Leg fat mass (right) || id:ukb-a-275	TRUE	reported	igd	2	TRUE	NA	NA	NA	472174
78	rs12926311	C	G	C	G	-0.0124055	0.0003609	0.355425	0.348152	FALSE	TRUE	FALSE	ieu-b-4879	16	406427	0.00210659	472174	0.86	telomere length || id:ieu-b-4879	telomere length	telomere length || ||	TRUE	igd	NA	NA	NA	NA	NA	NA	NA	406427	16	1.08E-09	331293	0.00203458	ukb-a-275	Leg fat mass (right) || id:ukb-a-275	TRUE	reported	igd	2	TRUE	NA	NA	NA	472174
79	rs1296328	C	A	C	A	-0.0152477	0.00055971	0.559914	0.544754	FALSE	FALSE	FALSE	ieu-b-4879	4	137083193	0.00203684	472174	0.780001	telomere length || id:ieu-b-4879	telomere length	telomere length || ||	TRUE	igd	NA	NA	NA	NA	NA	NA	NA	137083193	4	8.49E-15	331293	0.00196481	ukb-a-275	Leg fat mass (right) || id:ukb-a-275	TRUE	reported	igd	2	TRUE	NA	NA	NA	472174
80	rs13056506	T	G	T	G	-0.0135516	-0.0001921	0.599118	0.591964	FALSE	FALSE	FALSE	ieu-b-4879	22	38595615	0.00204144	472174	0.93	telomere length || id:ieu-b-4879	telomere length	telomere length || ||	TRUE	igd	TRUE	rs13056506	rs3761449	G	T	C	T	38580917	22	7.47E-12	331293	0.00197874	ukb-a-275	Leg fat mass (right) || id:ukb-a-275	TRUE	reported	igd	2	TRUE	NA	NA	NA	472174
81	rs13062093	G	T	G	T	0.0149424	-0.00672361	0.366444	0.368505	FALSE	FALSE	FALSE	ieu-b-4879	3	35667057	0.0020672	472174	0.00109999	telomere length || id:ieu-b-4879	telomere length	telomere length || ||	TRUE	igd	NA	NA	NA	NA	NA	NA	NA	35667057	3	1.16E-13	331293	0.00201326	ukb-a-275	Leg fat mass (right) || id:ukb-a-275	TRUE	reported	igd	2	TRUE	NA	NA	NA	472174
82	rs13135092	G	A	G	A	0.030849	-0.0011162	0.0832342	0.080034	FALSE	FALSE	FALSE	ieu-b-4879	4	103198082	0.00370796	472174	0.760001	telomere length || id:ieu-b-4879	telomere length	telomere length || ||	TRUE	igd	NA	NA	NA	NA	NA	NA	NA	103198082	4	2.75E-18	331293	0.00353692	ukb-a-275	Leg fat mass (right) || id:ukb-a-275	TRUE	reported	igd	2	TRUE	NA	NA	NA	472174
83	rs13333747	C	T	C	T	-0.0180103	0.00201594	0.181958	0.183056	FALSE	FALSE	FALSE	ieu-b-4879	16	2175373	0.00260634	472174	0.44	telomere length || id:ieu-b-4879	telomere length	telomere length || ||	TRUE	igd	NA	NA	NA	NA	NA	NA	NA	2175373	16	1.05E-12	331293	0.00252808	ukb-a-275	Leg fat mass (right) || id:ukb-a-275	TRUE	reported	igd	2	TRUE	NA	NA	NA	472174
84	rs1335055	A	G	A	G	-0.0121011	-3.88E-05	0.655777	0.65154	FALSE	FALSE	FALSE	ieu-b-4879	1	107624563	0.002122	472174	0.99	telomere length || id:ieu-b-4879	telomere length	telomere length || ||	TRUE	igd	NA	NA	NA	NA	NA	NA	NA	107624563	1	4.50E-09	331293	0.00206328	ukb-a-275	Leg fat mass (right) || id:ukb-a-275	TRUE	reported	igd	2	TRUE	NA	NA	NA	472174
85	rs13410783	G	A	G	A	0.0126978	-0.00105986	0.368354	0.365182	FALSE	FALSE	FALSE	ieu-b-4879	2	36789166	0.00207671	472174	0.61	telomere length || id:ieu-b-4879	telomere length	telomere length || ||	TRUE	igd	NA	NA	NA	NA	NA	NA	NA	36789166	2	3.01E-10	331293	0.002016	ukb-a-275	Leg fat mass (right) || id:ukb-a-275	TRUE	reported	igd	2	TRUE	NA	NA	NA	472174
87	rs1379828	T	C	T	C	-0.0152544	0.00499471	0.798159	0.791377	FALSE	FALSE	FALSE	ieu-b-4879	13	54396602	0.00248334	472174	0.0439997	telomere length || id:ieu-b-4879	telomere length	telomere length || ||	TRUE	igd	NA	NA	NA	NA	NA	NA	NA	54396602	13	3.16E-10	331293	0.00242489	ukb-a-275	Leg fat mass (right) || id:ukb-a-275	TRUE	reported	igd	2	TRUE	NA	NA	NA	472174
88	rs1441264	A	G	A	G	0.0147743	-0.00090298	0.591866	0.597999	FALSE	FALSE	FALSE	ieu-b-4879	13	79580919	0.00208917	472174	0.67	telomere length || id:ieu-b-4879	telomere length	telomere length || ||	TRUE	igd	NA	NA	NA	NA	NA	NA	NA	79580919	13	2.44E-13	331293	0.0020176	ukb-a-275	Leg fat mass (right) || id:ukb-a-275	TRUE	reported	igd	2	TRUE	NA	NA	NA	472174
91	rs1458156	T	C	T	C	0.0124436	0.00084812	0.488264	0.493719	FALSE	FALSE	FALSE	ieu-b-4879	12	41887940	0.00200355	472174	0.67	telomere length || id:ieu-b-4879	telomere length	telomere length || ||	TRUE	igd	NA	NA	NA	NA	NA	NA	NA	41887940	12	1.55E-10	331293	0.00194417	ukb-a-275	Leg fat mass (right) || id:ukb-a-275	TRUE	reported	igd	2	TRUE	NA	NA	NA	472174
92	rs1477290	C	T	C	T	0.0257723	0.00079051	0.135362	0.141618	FALSE	FALSE	FALSE	ieu-b-4879	5	87988934	0.0029008	472174	0.79	telomere length || id:ieu-b-4879	telomere length	telomere length || ||	TRUE	igd	NA	NA	NA	NA	NA	NA	NA	87988934	5	2.01E-19	331293	0.0028594	ukb-a-275	Leg fat mass (right) || id:ukb-a-275	TRUE	reported	igd	2	TRUE	NA	NA	NA	472174
94	rs1491905	C	T	C	T	-0.0120439	0.00199863	0.506315	0.503616	FALSE	FALSE	FALSE	ieu-b-4879	14	47296286	0.00200035	472174	0.32	telomere length || id:ieu-b-4879	telomere length	telomere length || ||	TRUE	igd	NA	NA	NA	NA	NA	NA	NA	47296286	14	5.55E-10	331293	0.00194167	ukb-a-275	Leg fat mass (right) || id:ukb-a-275	TRUE	reported	igd	2	TRUE	NA	NA	NA	472174
95	rs1503527	T	C	T	C	0.0134529	-0.00214073	0.479717	0.483423	FALSE	FALSE	FALSE	ieu-b-4879	5	63020536	0.00200254	472174	0.29	telomere length || id:ieu-b-4879	telomere length	telomere length || ||	TRUE	igd	NA	NA	NA	NA	NA	NA	NA	63020536	5	4.39E-12	331293	0.00194289	ukb-a-275	Leg fat mass (right) || id:ukb-a-275	TRUE	reported	igd	2	TRUE	NA	NA	NA	472174
96	rs1524445	T	C	T	C	-0.0142631	0.00022392	0.420405	0.416021	FALSE	FALSE	FALSE	ieu-b-4879	7	113035833	0.00204659	472174	0.91	telomere length || id:ieu-b-4879	telomere length	telomere length || ||	TRUE	igd	NA	NA	NA	NA	NA	NA	NA	113035833	7	6.19E-13	331293	0.00198193	ukb-a-275	Leg fat mass (right) || id:ukb-a-275	TRUE	reported	igd	2	TRUE	NA	NA	NA	472174
97	rs1538742	A	C	A	C	-0.0134202	-0.00026654	0.569585	0.562029	FALSE	FALSE	FALSE	ieu-b-4879	1	219668252	0.00203439	472174	0.9	telomere length || id:ieu-b-4879	telomere length	telomere length || ||	TRUE	igd	NA	NA	NA	NA	NA	NA	NA	219668252	1	9.14E-12	331293	0.00196784	ukb-a-275	Leg fat mass (right) || id:ukb-a-275	TRUE	reported	igd	2	TRUE	NA	NA	NA	472174
98	rs1566085	T	G	T	G	-0.0119571	0.00120726	0.545436	0.54215	FALSE	FALSE	FALSE	ieu-b-4879	8	142624527	0.00202503	472174	0.55	telomere length || id:ieu-b-4879	telomere length	telomere length || ||	TRUE	igd	NA	NA	NA	NA	NA	NA	NA	142624527	8	1.15E-09	331293	0.00196432	ukb-a-275	Leg fat mass (right) || id:ukb-a-275	TRUE	reported	igd	2	TRUE	NA	NA	NA	472174
99	rs16916303	G	A	G	A	-0.0166145	0.00230209	0.119234	0.128503	FALSE	FALSE	FALSE	ieu-b-4879	9	30823761	0.00304667	472174	0.450001	telomere length || id:ieu-b-4879	telomere length	telomere length || ||	TRUE	igd	NA	NA	NA	NA	NA	NA	NA	30823761	9	3.83E-08	331293	0.00302145	ukb-a-275	Leg fat mass (right) || id:ukb-a-275	TRUE	reported	igd	2	TRUE	NA	NA	NA	472174
100	rs16996657	C	T	C	T	0.0161857	-0.00256614	0.128159	0.127343	FALSE	FALSE	FALSE	ieu-b-4879	20	15816236	0.00301481	472174	0.39	telomere length || id:ieu-b-4879	telomere length	telomere length || ||	TRUE	igd	NA	NA	NA	NA	NA	NA	NA	15816236	20	2.62E-08	331293	0.00290842	ukb-a-275	Leg fat mass (right) || id:ukb-a-275	TRUE	reported	igd	2	TRUE	NA	NA	NA	472174
101	rs17024393	C	T	C	T	0.0489801	-0.00849444	0.0257993	0.026217	FALSE	FALSE	FALSE	ieu-b-4879	1	110154688	0.00628337	472174	0.18	telomere length || id:ieu-b-4879	telomere length	telomere length || ||	TRUE	igd	NA	NA	NA	NA	NA	NA	NA	110154688	1	1.57E-15	331293	0.00614414	ukb-a-275	Leg fat mass (right) || id:ukb-a-275	TRUE	reported	igd	2	TRUE	NA	NA	NA	472174
102	rs17149254	C	T	C	T	-0.0170174	0.00418338	0.808564	0.799061	FALSE	FALSE	FALSE	ieu-b-4879	7	76634463	0.00256807	472174	0.1	telomere length || id:ieu-b-4879	telomere length	telomere length || ||	TRUE	igd	NA	NA	NA	NA	NA	NA	NA	76634463	7	1.41E-11	331293	0.00251852	ukb-a-275	Leg fat mass (right) || id:ukb-a-275	TRUE	reported	igd	2	TRUE	NA	NA	NA	472174
103	rs17522122	T	G	T	G	0.0140249	-0.00275764	0.470316	0.466804	FALSE	FALSE	FALSE	ieu-b-4879	14	33302882	0.00201292	472174	0.17	telomere length || id:ieu-b-4879	telomere length	telomere length || ||	TRUE	igd	NA	NA	NA	NA	NA	NA	NA	33302882	14	6.66E-13	331293	0.00195155	ukb-a-275	Leg fat mass (right) || id:ukb-a-275	TRUE	reported	igd	2	TRUE	NA	NA	NA	472174
104	rs17627049	A	C	A	C	0.0148341	-0.00129869	0.274251	0.268267	FALSE	FALSE	FALSE	ieu-b-4879	6	33537802	0.00225759	472174	0.57	telomere length || id:ieu-b-4879	telomere length	telomere length || ||	TRUE	igd	NA	NA	NA	NA	NA	NA	NA	33537802	6	9.18E-12	331293	0.00217537	ukb-a-275	Leg fat mass (right) || id:ukb-a-275	TRUE	reported	igd	2	TRUE	NA	NA	NA	472174
105	rs17639996	A	G	A	G	-0.016906	-0.00348356	0.151381	0.148587	FALSE	FALSE	FALSE	ieu-b-4879	3	61269668	0.00281873	472174	0.22	telomere length || id:ieu-b-4879	telomere length	telomere length || ||	TRUE	igd	NA	NA	NA	NA	NA	NA	NA	61269668	3	5.04E-10	331293	0.00271888	ukb-a-275	Leg fat mass (right) || id:ukb-a-275	TRUE	reported	igd	2	TRUE	NA	NA	NA	472174
106	rs17739093	C	T	C	T	-0.0298669	-0.0114256	0.0346917	0.033574	FALSE	FALSE	FALSE	ieu-b-4879	2	138080930	0.00553605	472174	0.0389996	telomere length || id:ieu-b-4879	telomere length	telomere length || ||	TRUE	igd	NA	NA	NA	NA	NA	NA	NA	138080930	2	1.77E-08	331293	0.00530225	ukb-a-275	Leg fat mass (right) || id:ukb-a-275	TRUE	reported	igd	2	TRUE	NA	NA	NA	472174
107	rs1782508	G	C	G	C	-0.0123817	0.00201176	0.656325	0.657365	FALSE	TRUE	FALSE	ieu-b-4879	11	30243795	0.00210089	472174	0.34	telomere length || id:ieu-b-4879	telomere length	telomere length || ||	TRUE	igd	NA	NA	NA	NA	NA	NA	NA	30243795	11	1.31E-09	331293	0.00204125	ukb-a-275	Leg fat mass (right) || id:ukb-a-275	TRUE	reported	igd	2	TRUE	NA	NA	NA	472174
108	rs1783541	T	C	T	C	0.0158188	0.00391924	0.218469	0.213291	FALSE	FALSE	FALSE	ieu-b-4879	11	65294799	0.00244227	472174	0.11	telomere length || id:ieu-b-4879	telomere length	telomere length || ||	TRUE	igd	NA	NA	NA	NA	NA	NA	NA	65294799	11	1.75E-11	331293	0.00235187	ukb-a-275	Leg fat mass (right) || id:ukb-a-275	TRUE	reported	igd	2	TRUE	NA	NA	NA	472174
109	rs1788808	G	A	G	A	-0.0179276	-4.71E-05	0.497341	0.501606	FALSE	FALSE	FALSE	ieu-b-4879	18	21090023	0.00200723	472174	0.98	telomere length || id:ieu-b-4879	telomere length	telomere length || ||	TRUE	igd	NA	NA	NA	NA	NA	NA	NA	21090023	18	2.98E-20	331293	0.0019444	ukb-a-275	Leg fat mass (right) || id:ukb-a-275	TRUE	reported	igd	2	TRUE	NA	NA	NA	472174
110	rs1840126	C	A	C	A	-0.0107777	0.00143816	0.56206	0.566699	FALSE	FALSE	FALSE	ieu-b-4879	2	236896765	0.00201559	472174	0.48	telomere length || id:ieu-b-4879	telomere length	telomere length || ||	TRUE	igd	NA	NA	NA	NA	NA	NA	NA	236896765	2	3.65E-08	331293	0.00195701	ukb-a-275	Leg fat mass (right) || id:ukb-a-275	TRUE	reported	igd	2	TRUE	NA	NA	NA	472174
111	rs1928496	T	C	T	C	0.0147525	0.00077879	0.742388	0.74386	FALSE	FALSE	FALSE	ieu-b-4879	13	31012904	0.00228996	472174	0.73	telomere length || id:ieu-b-4879	telomere length	telomere length || ||	TRUE	igd	NA	NA	NA	NA	NA	NA	NA	31012904	13	2.89E-11	331293	0.00221762	ukb-a-275	Leg fat mass (right) || id:ukb-a-275	TRUE	reported	igd	2	TRUE	NA	NA	NA	472174
112	rs1964675	T	C	T	C	0.0125288	0.00139144	0.711577	0.714334	FALSE	FALSE	FALSE	ieu-b-4879	3	136114945	0.00221245	472174	0.53	telomere length || id:ieu-b-4879	telomere length	telomere length || ||	TRUE	igd	NA	NA	NA	NA	NA	NA	NA	136114945	3	5.37E-09	331293	0.00214702	ukb-a-275	Leg fat mass (right) || id:ukb-a-275	TRUE	reported	igd	2	TRUE	NA	NA	NA	472174
114	rs2032912	T	G	T	G	-0.0142716	0.00773332	0.409137	0.400611	FALSE	FALSE	FALSE	ieu-b-4879	16	69568303	0.00204959	472174	0.00016	telomere length || id:ieu-b-4879	telomere length	telomere length || ||	TRUE	igd	NA	NA	NA	NA	NA	NA	NA	69568303	16	5.83E-13	331293	0.00198089	ukb-a-275	Leg fat mass (right) || id:ukb-a-275	TRUE	reported	igd	2	TRUE	NA	NA	NA	472174
115	rs2072413	T	C	T	C	-0.0122407	0.00071696	0.272655	0.270827	FALSE	FALSE	FALSE	ieu-b-4879	7	150647969	0.00226212	472174	0.75	telomere length || id:ieu-b-4879	telomere length	telomere length || ||	TRUE	igd	NA	NA	NA	NA	NA	NA	NA	150647969	7	2.43E-08	331293	0.00219427	ukb-a-275	Leg fat mass (right) || id:ukb-a-275	TRUE	reported	igd	2	TRUE	NA	NA	NA	472174
116	rs208477	T	C	T	C	0.0145825	-0.00323057	0.186433	0.192772	FALSE	FALSE	FALSE	ieu-b-4879	6	66920846	0.0025346	472174	0.2	telomere length || id:ieu-b-4879	telomere length	telomere length || ||	TRUE	igd	NA	NA	NA	NA	NA	NA	NA	66920846	6	4.89E-09	331293	0.00249229	ukb-a-275	Leg fat mass (right) || id:ukb-a-275	TRUE	reported	igd	2	TRUE	NA	NA	NA	472174
118	rs2155869	C	T	C	T	-0.0143592	0.00272597	0.819163	0.818668	FALSE	FALSE	FALSE	ieu-b-4879	18	13199302	0.0025871	472174	0.29	telomere length || id:ieu-b-4879	telomere length	telomere length || ||	TRUE	igd	NA	NA	NA	NA	NA	NA	NA	13199302	18	1.14E-08	331293	0.00251521	ukb-a-275	Leg fat mass (right) || id:ukb-a-275	TRUE	reported	igd	2	TRUE	NA	NA	NA	472174
119	rs2161796	C	T	C	T	-0.0137775	0.00088511	0.375004	0.377019	FALSE	FALSE	FALSE	ieu-b-4879	18	40750455	0.00207153	472174	0.67	telomere length || id:ieu-b-4879	telomere length	telomere length || ||	TRUE	igd	NA	NA	NA	NA	NA	NA	NA	40750455	18	7.10E-12	331293	0.00200959	ukb-a-275	Leg fat mass (right) || id:ukb-a-275	TRUE	reported	igd	2	TRUE	NA	NA	NA	472174
120	rs2172131	C	T	C	T	-0.0143096	0.00128312	0.580636	0.585059	FALSE	FALSE	FALSE	ieu-b-4879	10	133978962	0.00203206	472174	0.53	telomere length || id:ieu-b-4879	telomere length	telomere length || ||	TRUE	igd	NA	NA	NA	NA	NA	NA	NA	133978962	10	3.59E-13	331293	0.00196818	ukb-a-275	Leg fat mass (right) || id:ukb-a-275	TRUE	reported	igd	2	TRUE	NA	NA	NA	472174
121	rs217672	C	A	C	A	0.0132254	0.00424176	0.272013	0.275619	FALSE	FALSE	FALSE	ieu-b-4879	14	62361021	0.00224364	472174	0.0589997	telomere length || id:ieu-b-4879	telomere length	telomere length || ||	TRUE	igd	NA	NA	NA	NA	NA	NA	NA	62361021	14	1.46E-09	331293	0.00218652	ukb-a-275	Leg fat mass (right) || id:ukb-a-275	TRUE	reported	igd	2	TRUE	NA	NA	NA	472174
122	rs2181375	G	A	G	A	0.0147442	0.0009844	0.598633	0.586915	FALSE	FALSE	FALSE	ieu-b-4879	1	96940119	0.00204276	472174	0.630001	telomere length || id:ieu-b-4879	telomere length	telomere length || ||	TRUE	igd	NA	NA	NA	NA	NA	NA	NA	96940119	1	9.42E-14	331293	0.00197932	ukb-a-275	Leg fat mass (right) || id:ukb-a-275	TRUE	reported	igd	2	TRUE	NA	NA	NA	472174
123	rs2253310	G	C	G	C	0.0167549	-0.00151474	0.628085	0.614995	FALSE	TRUE	FALSE	ieu-b-4879	6	108888593	0.00207083	472174	0.46	telomere length || id:ieu-b-4879	telomere length	telomere length || ||	TRUE	igd	NA	NA	NA	NA	NA	NA	NA	108888593	6	7.21E-17	331293	0.00200803	ukb-a-275	Leg fat mass (right) || id:ukb-a-275	TRUE	reported	igd	2	TRUE	NA	NA	NA	472174
124	rs2287214	G	A	G	A	0.0126568	-0.00200199	0.397832	0.388784	FALSE	FALSE	FALSE	ieu-b-4879	12	108090518	0.00205867	472174	0.33	telomere length || id:ieu-b-4879	telomere length	telomere length || ||	TRUE	igd	NA	NA	NA	NA	NA	NA	NA	108090518	12	1.76E-10	331293	0.00198344	ukb-a-275	Leg fat mass (right) || id:ukb-a-275	TRUE	reported	igd	2	TRUE	NA	NA	NA	472174
125	rs2292238	C	A	C	A	-0.0122449	0.00065567	0.408667	0.399795	FALSE	FALSE	FALSE	ieu-b-4879	12	56493822	0.0020474	472174	0.75	telomere length || id:ieu-b-4879	telomere length	telomere length || ||	TRUE	igd	NA	NA	NA	NA	NA	NA	NA	56493822	12	6.09E-10	331293	0.00197874	ukb-a-275	Leg fat mass (right) || id:ukb-a-275	TRUE	reported	igd	2	TRUE	NA	NA	NA	472174
126	rs2307111	C	T	C	T	-0.0232239	-0.00189435	0.393183	0.409337	FALSE	FALSE	FALSE	ieu-b-4879	5	75003678	0.00205471	472174	0.36	telomere length || id:ieu-b-4879	telomere length	telomere length || ||	TRUE	igd	NA	NA	NA	NA	NA	NA	NA	75003678	5	1.81E-31	331293	0.00198979	ukb-a-275	Leg fat mass (right) || id:ukb-a-275	TRUE	reported	igd	2	TRUE	NA	NA	NA	472174
127	rs2318543	G	A	G	A	-0.0145741	0.00170149	0.782495	0.787682	FALSE	FALSE	FALSE	ieu-b-4879	4	67803263	0.00245352	472174	0.49	telomere length || id:ieu-b-4879	telomere length	telomere length || ||	TRUE	igd	NA	NA	NA	NA	NA	NA	NA	67803263	4	6.78E-10	331293	0.00236161	ukb-a-275	Leg fat mass (right) || id:ukb-a-275	TRUE	reported	igd	2	TRUE	NA	NA	NA	472174
128	rs2370982	T	C	T	C	0.0231684	0.00078618	0.215336	0.216689	FALSE	FALSE	FALSE	ieu-b-4879	14	79891882	0.00244443	472174	0.75	telomere length || id:ieu-b-4879	telomere length	telomere length || ||	TRUE	igd	TRUE	rs2370982	rs10150482	T	C	A	G	79890677	14	2.18E-22	331293	0.00238025	ukb-a-275	Leg fat mass (right) || id:ukb-a-275	TRUE	reported	igd	2	TRUE	NA	NA	NA	472174
129	rs2398861	G	A	G	A	0.0156721	0.00348973	0.256599	0.265508	FALSE	FALSE	FALSE	ieu-b-4879	9	96430747	0.00228925	472174	0.13	telomere length || id:ieu-b-4879	telomere length	telomere length || ||	TRUE	igd	NA	NA	NA	NA	NA	NA	NA	96430747	9	2.20E-12	331293	0.00223204	ukb-a-275	Leg fat mass (right) || id:ukb-a-275	TRUE	reported	igd	2	TRUE	NA	NA	NA	472174
130	rs241459	C	A	C	A	-0.0179407	0.00316995	0.680281	0.678818	FALSE	FALSE	FALSE	ieu-b-4879	1	49757268	0.0021412	472174	0.14	telomere length || id:ieu-b-4879	telomere length	telomere length || ||	TRUE	igd	NA	NA	NA	NA	NA	NA	NA	49757268	1	5.90E-18	331293	0.00207768	ukb-a-275	Leg fat mass (right) || id:ukb-a-275	TRUE	reported	igd	2	TRUE	NA	NA	NA	472174
131	rs2418507	T	C	T	C	0.012735	0.0002062	0.574207	0.571471	FALSE	FALSE	FALSE	ieu-b-4879	3	153674220	0.0020228	472174	0.92	telomere length || id:ieu-b-4879	telomere length	telomere length || ||	TRUE	igd	NA	NA	NA	NA	NA	NA	NA	153674220	3	9.91E-11	331293	0.00196877	ukb-a-275	Leg fat mass (right) || id:ukb-a-275	TRUE	reported	igd	2	TRUE	NA	NA	NA	472174
132	rs2439823	G	A	G	A	0.0158967	0.00293539	0.547705	0.54375	FALSE	FALSE	FALSE	ieu-b-4879	10	99778226	0.00201594	472174	0.15	telomere length || id:ieu-b-4879	telomere length	telomere length || ||	TRUE	igd	NA	NA	NA	NA	NA	NA	NA	99778226	10	4.33E-16	331293	0.00195549	ukb-a-275	Leg fat mass (right) || id:ukb-a-275	TRUE	reported	igd	2	TRUE	NA	NA	NA	472174
133	rs2455386	G	A	G	A	-0.0114426	0.00195467	0.679614	0.685577	FALSE	FALSE	FALSE	ieu-b-4879	5	60912736	0.00216359	472174	0.37	telomere length || id:ieu-b-4879	telomere length	telomere length || ||	TRUE	igd	NA	NA	NA	NA	NA	NA	NA	60912736	5	4.40E-08	331293	0.00209031	ukb-a-275	Leg fat mass (right) || id:ukb-a-275	TRUE	reported	igd	2	TRUE	NA	NA	NA	472174
135	rs2606228	C	A	C	A	-0.0117496	-0.00166698	0.642769	0.654172	FALSE	FALSE	FALSE	ieu-b-4879	3	183537759	0.00213071	472174	0.43	telomere length || id:ieu-b-4879	telomere length	telomere length || ||	TRUE	igd	NA	NA	NA	NA	NA	NA	NA	183537759	3	9.97E-09	331293	0.00205004	ukb-a-275	Leg fat mass (right) || id:ukb-a-275	TRUE	reported	igd	2	TRUE	NA	NA	NA	472174
136	rs2678204	G	T	G	T	0.0204126	-0.00462613	0.341813	0.337294	FALSE	FALSE	FALSE	ieu-b-4879	1	201800511	0.00211772	472174	0.0290001	telomere length || id:ieu-b-4879	telomere length	telomere length || ||	TRUE	igd	NA	NA	NA	NA	NA	NA	NA	201800511	1	2.26E-23	331293	0.0020491	ukb-a-275	Leg fat mass (right) || id:ukb-a-275	TRUE	reported	igd	2	TRUE	NA	NA	NA	472174
137	rs2737251	T	C	T	C	-0.0159609	0.00106222	0.337998	0.330568	FALSE	FALSE	FALSE	ieu-b-4879	8	116662108	0.00213089	472174	0.62	telomere length || id:ieu-b-4879	telomere length	telomere length || ||	TRUE	igd	NA	NA	NA	NA	NA	NA	NA	116662108	8	7.58E-15	331293	0.00205289	ukb-a-275	Leg fat mass (right) || id:ukb-a-275	TRUE	reported	igd	2	TRUE	NA	NA	NA	472174
139	rs2812757	A	G	A	G	0.012546	0.00032341	0.235002	0.244104	FALSE	FALSE	FALSE	ieu-b-4879	13	19927463	0.00235195	472174	0.89	telomere length || id:ieu-b-4879	telomere length	telomere length || ||	TRUE	igd	NA	NA	NA	NA	NA	NA	NA	19927463	13	4.74E-08	331293	0.00229734	ukb-a-275	Leg fat mass (right) || id:ukb-a-275	TRUE	reported	igd	2	TRUE	NA	NA	NA	472174
140	rs2814943	A	G	A	G	0.0355121	-0.0049458	0.139971	0.13982	FALSE	FALSE	FALSE	ieu-b-4879	6	34552736	0.00287968	472174	0.0860003	telomere length || id:ieu-b-4879	telomere length	telomere length || ||	TRUE	igd	NA	NA	NA	NA	NA	NA	NA	34552736	6	5.50E-37	331293	0.00279464	ukb-a-275	Leg fat mass (right) || id:ukb-a-275	TRUE	reported	igd	2	TRUE	NA	NA	NA	472174
141	rs28366156	C	T	C	T	-0.023151	0.00826611	0.131356	0.133445	FALSE	FALSE	FALSE	ieu-b-4879	6	31671498	0.0029429	472174	0.005	telomere length || id:ieu-b-4879	telomere length	telomere length || ||	TRUE	igd	NA	NA	NA	NA	NA	NA	NA	31671498	6	7.93E-16	331293	0.00287387	ukb-a-275	Leg fat mass (right) || id:ukb-a-275	TRUE	reported	igd	2	TRUE	NA	NA	NA	472174
142	rs28414958	A	G	A	G	0.0220869	-0.00296697	0.0698712	0.067946	FALSE	FALSE	FALSE	ieu-b-4879	2	145622871	0.0039775	472174	0.46	telomere length || id:ieu-b-4879	telomere length	telomere length || ||	TRUE	igd	NA	NA	NA	NA	NA	NA	NA	145622871	2	7.33E-09	331293	0.00381907	ukb-a-275	Leg fat mass (right) || id:ukb-a-275	TRUE	reported	igd	2	TRUE	NA	NA	NA	472174
143	rs28457808	G	C	G	C	-0.0165242	-0.00596283	0.163186	0.181685	FALSE	TRUE	FALSE	ieu-b-4879	7	99023246	0.00269396	472174	0.0269998	telomere length || id:ieu-b-4879	telomere length	telomere length || ||	TRUE	igd	NA	NA	NA	NA	NA	NA	NA	99023246	7	3.47E-10	331293	0.00263279	ukb-a-275	Leg fat mass (right) || id:ukb-a-275	TRUE	reported	igd	2	TRUE	NA	NA	NA	472174
144	rs2861685	C	T	C	T	-0.0137282	-0.00216594	0.411371	0.413702	FALSE	FALSE	FALSE	ieu-b-4879	2	67837553	0.00202254	472174	0.28	telomere length || id:ieu-b-4879	telomere length	telomere length || ||	TRUE	igd	NA	NA	NA	NA	NA	NA	NA	67837553	2	3.24E-12	331293	0.00197041	ukb-a-275	Leg fat mass (right) || id:ukb-a-275	TRUE	reported	igd	2	TRUE	NA	NA	NA	472174
146	rs28726372	C	T	C	T	0.0120222	0.00017174	0.307814	0.300914	FALSE	FALSE	FALSE	ieu-b-4879	1	84353839	0.00218389	472174	0.94	telomere length || id:ieu-b-4879	telomere length	telomere length || ||	TRUE	igd	NA	NA	NA	NA	NA	NA	NA	84353839	1	1.11E-08	331293	0.00210403	ukb-a-275	Leg fat mass (right) || id:ukb-a-275	TRUE	reported	igd	2	TRUE	NA	NA	NA	472174
147	rs2917705	A	G	A	G	-0.0162626	-0.00587574	0.139388	0.143164	FALSE	FALSE	FALSE	ieu-b-4879	16	64339094	0.00285729	472174	0.04	telomere length || id:ieu-b-4879	telomere length	telomere length || ||	TRUE	igd	NA	NA	NA	NA	NA	NA	NA	64339094	16	6.96E-09	331293	0.00280773	ukb-a-275	Leg fat mass (right) || id:ukb-a-275	TRUE	reported	igd	2	TRUE	NA	NA	NA	472174
148	rs2954021	G	A	G	A	0.0122362	0.00062021	0.505955	0.50639	FALSE	FALSE	FALSE	ieu-b-4879	8	126482077	0.00199865	472174	0.760001	telomere length || id:ieu-b-4879	telomere length	telomere length || ||	TRUE	igd	NA	NA	NA	NA	NA	NA	NA	126482077	8	3.00E-10	331293	0.00194251	ukb-a-275	Leg fat mass (right) || id:ukb-a-275	TRUE	reported	igd	2	TRUE	NA	NA	NA	472174
150	rs34045288	T	C	T	C	0.0197368	0.00276571	0.335903	0.330351	FALSE	FALSE	FALSE	ieu-b-4879	6	40369081	0.00212579	472174	0.19	telomere length || id:ieu-b-4879	telomere length	telomere length || ||	TRUE	igd	NA	NA	NA	NA	NA	NA	NA	40369081	6	8.48E-22	331293	0.00205708	ukb-a-275	Leg fat mass (right) || id:ukb-a-275	TRUE	reported	igd	2	TRUE	NA	NA	NA	472174
151	rs34769775	T	C	T	C	-0.0155887	0.00603592	0.297863	0.29831	FALSE	FALSE	FALSE	ieu-b-4879	15	80989172	0.00218517	472174	0.00569994	telomere length || id:ieu-b-4879	telomere length	telomere length || ||	TRUE	igd	NA	NA	NA	NA	NA	NA	NA	80989172	15	1.93E-13	331293	0.00211987	ukb-a-275	Leg fat mass (right) || id:ukb-a-275	TRUE	reported	igd	2	TRUE	NA	NA	NA	472174
152	rs34811474	A	G	A	G	-0.0181464	0.00443263	0.231875	0.222074	FALSE	FALSE	FALSE	ieu-b-4879	4	25408838	0.00241287	472174	0.0659994	telomere length || id:ieu-b-4879	telomere length	telomere length || ||	TRUE	igd	NA	NA	NA	NA	NA	NA	NA	25408838	4	2.87E-15	331293	0.00229799	ukb-a-275	Leg fat mass (right) || id:ukb-a-275	TRUE	reported	igd	2	TRUE	NA	NA	NA	472174
153	rs34966008	T	C	T	C	-0.0156129	0.00433821	0.408148	0.440601	FALSE	FALSE	FALSE	ieu-b-4879	17	34938437	0.00201336	472174	0.0309999	telomere length || id:ieu-b-4879	telomere length	telomere length || ||	TRUE	igd	TRUE	rs34966008	rs12949068	T	C	A	G	34919623	17	2.65E-15	331293	0.00197457	ukb-a-275	Leg fat mass (right) || id:ukb-a-275	TRUE	reported	igd	2	TRUE	NA	NA	NA	472174
154	rs35025195	A	G	A	G	-0.0199368	0.0057009	0.166132	0.158238	FALSE	FALSE	FALSE	ieu-b-4879	11	134522597	0.00274707	472174	0.0379997	telomere length || id:ieu-b-4879	telomere length	telomere length || ||	TRUE	igd	NA	NA	NA	NA	NA	NA	NA	134522597	11	2.22E-14	331293	0.00261028	ukb-a-275	Leg fat mass (right) || id:ukb-a-275	TRUE	reported	igd	2	TRUE	NA	NA	NA	472174
155	rs35154326	G	A	G	A	-0.0135753	0.00698629	0.272456	0.27761	FALSE	FALSE	FALSE	ieu-b-4879	16	24862414	0.00225839	472174	0.002	telomere length || id:ieu-b-4879	telomere length	telomere length || ||	TRUE	igd	NA	NA	NA	NA	NA	NA	NA	24862414	16	6.38E-10	331293	0.00219634	ukb-a-275	Leg fat mass (right) || id:ukb-a-275	TRUE	reported	igd	2	TRUE	NA	NA	NA	472174
156	rs362307	T	C	T	C	0.0226134	-0.00404655	0.0760278	0.072251	FALSE	FALSE	FALSE	ieu-b-4879	4	3241845	0.00389366	472174	0.3	telomere length || id:ieu-b-4879	telomere length	telomere length || ||	TRUE	igd	NA	NA	NA	NA	NA	NA	NA	3241845	4	1.03E-09	331293	0.00370444	ukb-a-275	Leg fat mass (right) || id:ukb-a-275	TRUE	reported	igd	2	TRUE	NA	NA	NA	472174
158	rs3784699	C	T	C	T	0.0193945	-0.00257499	0.603021	0.595277	FALSE	FALSE	FALSE	ieu-b-4879	15	68007591	0.00204371	472174	0.21	telomere length || id:ieu-b-4879	telomere length	telomere length || ||	TRUE	igd	NA	NA	NA	NA	NA	NA	NA	68007591	15	1.62E-22	331293	0.00198639	ukb-a-275	Leg fat mass (right) || id:ukb-a-275	TRUE	reported	igd	2	TRUE	NA	NA	NA	472174
160	rs3814883	T	C	T	C	0.0207417	0.00109509	0.483348	0.476403	FALSE	FALSE	FALSE	ieu-b-4879	16	29994922	0.00201568	472174	0.59	telomere length || id:ieu-b-4879	telomere length	telomere length || ||	TRUE	igd	NA	NA	NA	NA	NA	NA	NA	29994922	16	1.93E-26	331293	0.00194918	ukb-a-275	Leg fat mass (right) || id:ukb-a-275	TRUE	reported	igd	2	TRUE	NA	NA	NA	472174
162	rs390192	G	A	G	A	-0.0123388	0.00155508	0.522445	0.516292	FALSE	FALSE	FALSE	ieu-b-4879	6	83359135	0.00202661	472174	0.44	telomere length || id:ieu-b-4879	telomere length	telomere length || ||	TRUE	igd	NA	NA	NA	NA	NA	NA	NA	83359135	6	2.85E-10	331293	0.00195632	ukb-a-275	Leg fat mass (right) || id:ukb-a-275	TRUE	reported	igd	2	TRUE	NA	NA	NA	472174
164	rs444102	C	G	C	G	0.0155585	0.00026638	0.171096	0.164481	FALSE	TRUE	FALSE	ieu-b-4879	22	18215952	0.00270484	472174	0.92	telomere length || id:ieu-b-4879	telomere length	telomere length || ||	TRUE	igd	NA	NA	NA	NA	NA	NA	NA	18215952	22	1.62E-09	331293	0.00257933	ukb-a-275	Leg fat mass (right) || id:ukb-a-275	TRUE	reported	igd	2	TRUE	NA	NA	NA	472174
165	rs4467770	A	G	A	G	0.0152565	0.00194711	0.730668	0.729875	FALSE	FALSE	FALSE	ieu-b-4879	6	12086826	0.00226255	472174	0.39	telomere length || id:ieu-b-4879	telomere length	telomere length || ||	TRUE	igd	NA	NA	NA	NA	NA	NA	NA	12086826	6	3.72E-12	331293	0.00219588	ukb-a-275	Leg fat mass (right) || id:ukb-a-275	TRUE	reported	igd	2	TRUE	NA	NA	NA	472174
166	rs4471907	A	G	A	G	0.0115311	-0.00265701	0.528762	0.521303	FALSE	FALSE	FALSE	ieu-b-4879	2	193870095	0.00200063	472174	0.18	telomere length || id:ieu-b-4879	telomere length	telomere length || ||	TRUE	igd	NA	NA	NA	NA	NA	NA	NA	193870095	2	3.14E-09	331293	0.00194644	ukb-a-275	Leg fat mass (right) || id:ukb-a-275	TRUE	reported	igd	2	TRUE	NA	NA	NA	472174
167	rs4482463	A	C	A	C	-0.0261942	0.00216697	0.924181	0.915954	FALSE	FALSE	FALSE	ieu-b-4879	2	205375909	0.00366311	472174	0.55	telomere length || id:ieu-b-4879	telomere length	telomere length || ||	TRUE	igd	NA	NA	NA	NA	NA	NA	NA	205375909	2	1.02E-12	331293	0.00367503	ukb-a-275	Leg fat mass (right) || id:ukb-a-275	TRUE	reported	igd	2	TRUE	NA	NA	NA	472174
169	rs4503172	T	C	T	C	-0.0124045	-0.00137713	0.607824	0.611434	FALSE	FALSE	FALSE	ieu-b-4879	9	124640841	0.00205565	472174	0.5	telomere length || id:ieu-b-4879	telomere length	telomere length || ||	TRUE	igd	NA	NA	NA	NA	NA	NA	NA	124640841	9	4.57E-10	331293	0.00199002	ukb-a-275	Leg fat mass (right) || id:ukb-a-275	TRUE	reported	igd	2	TRUE	NA	NA	NA	472174
170	rs4648450	A	C	A	C	-0.0113156	0.00277468	0.466133	0.461312	FALSE	FALSE	FALSE	ieu-b-4879	1	2723214	0.0020185	472174	0.17	telomere length || id:ieu-b-4879	telomere length	telomere length || ||	TRUE	igd	NA	NA	NA	NA	NA	NA	NA	2723214	1	7.49E-09	331293	0.00195781	ukb-a-275	Leg fat mass (right) || id:ukb-a-275	TRUE	reported	igd	2	TRUE	NA	NA	NA	472174
171	rs4670172	A	T	A	T	0.0124801	-2.96E-05	0.648013	0.635979	FALSE	TRUE	FALSE	ieu-b-4879	2	37043475	0.0021038	472174	0.99	telomere length || id:ieu-b-4879	telomere length	telomere length || ||	TRUE	igd	NA	NA	NA	NA	NA	NA	NA	37043475	2	8.71E-10	331293	0.00203537	ukb-a-275	Leg fat mass (right) || id:ukb-a-275	TRUE	reported	igd	2	TRUE	NA	NA	NA	472174
173	rs4673617	T	C	T	C	0.013633	0.00214821	0.271641	0.275634	FALSE	FALSE	FALSE	ieu-b-4879	2	212290579	0.00225004	472174	0.34	telomere length || id:ieu-b-4879	telomere length	telomere length || ||	TRUE	igd	NA	NA	NA	NA	NA	NA	NA	212290579	2	4.79E-10	331293	0.00218969	ukb-a-275	Leg fat mass (right) || id:ukb-a-275	TRUE	reported	igd	2	TRUE	NA	NA	NA	472174
174	rs4682711	C	T	C	T	-0.0118867	0.00203715	0.408683	0.408615	FALSE	FALSE	FALSE	ieu-b-4879	3	43987663	0.00202634	472174	0.31	telomere length || id:ieu-b-4879	telomere length	telomere length || ||	TRUE	igd	NA	NA	NA	NA	NA	NA	NA	43987663	3	1.67E-09	331293	0.00197222	ukb-a-275	Leg fat mass (right) || id:ukb-a-275	TRUE	reported	igd	2	TRUE	NA	NA	NA	472174
175	rs4718964	T	G	T	G	0.0138889	-0.00159631	0.412194	0.420546	FALSE	FALSE	FALSE	ieu-b-4879	7	70045941	0.00203583	472174	0.43	telomere length || id:ieu-b-4879	telomere length	telomere length || ||	TRUE	igd	TRUE	rs4718964	rs10237317	T	G	G	A	70038969	7	2.17E-12	331293	0.00197749	ukb-a-275	Leg fat mass (right) || id:ukb-a-275	TRUE	reported	igd	2	TRUE	NA	NA	NA	472174
176	rs4790841	T	C	T	C	-0.0239321	0.00094329	0.154867	0.150208	FALSE	FALSE	FALSE	ieu-b-4879	17	1835482	0.00281117	472174	0.74	telomere length || id:ieu-b-4879	telomere length	telomere length || ||	TRUE	igd	NA	NA	NA	NA	NA	NA	NA	1835482	17	5.77E-19	331293	0.00268993	ukb-a-275	Leg fat mass (right) || id:ukb-a-275	TRUE	reported	igd	2	TRUE	NA	NA	NA	472174
177	rs4958702	C	T	C	T	-0.0131506	-0.00110575	0.573675	0.571497	FALSE	FALSE	FALSE	ieu-b-4879	5	153544512	0.00202254	472174	0.58	telomere length || id:ieu-b-4879	telomere length	telomere length || ||	TRUE	igd	NA	NA	NA	NA	NA	NA	NA	153544512	5	2.02E-11	331293	0.00196138	ukb-a-275	Leg fat mass (right) || id:ukb-a-275	TRUE	reported	igd	2	TRUE	NA	NA	NA	472174
178	rs4964630	A	G	A	G	0.0130876	-0.0057515	0.760784	0.769862	FALSE	FALSE	FALSE	ieu-b-4879	12	108327605	0.00239649	472174	0.016	telomere length || id:ieu-b-4879	telomere length	telomere length || ||	TRUE	igd	TRUE	rs4964630	rs2374947	G	A	A	G	108323113	12	1.04E-08	331293	0.00228603	ukb-a-275	Leg fat mass (right) || id:ukb-a-275	TRUE	reported	igd	2	TRUE	NA	NA	NA	472174
179	rs4981693	A	G	A	G	0.017352	-0.00077532	0.772734	0.76922	FALSE	FALSE	FALSE	ieu-b-4879	14	29680331	0.00237959	472174	0.74	telomere length || id:ieu-b-4879	telomere length	telomere length || ||	TRUE	igd	NA	NA	NA	NA	NA	NA	NA	29680331	14	7.51E-14	331293	0.0023201	ukb-a-275	Leg fat mass (right) || id:ukb-a-275	TRUE	reported	igd	2	TRUE	NA	NA	NA	472174
180	rs525101	C	T	C	T	0.0142563	0.0007153	0.371963	0.380988	FALSE	FALSE	FALSE	ieu-b-4879	13	111969728	0.00207584	472174	0.73	telomere length || id:ieu-b-4879	telomere length	telomere length || ||	TRUE	igd	NA	NA	NA	NA	NA	NA	NA	111969728	13	1.41E-12	331293	0.00201259	ukb-a-275	Leg fat mass (right) || id:ukb-a-275	TRUE	reported	igd	2	TRUE	NA	NA	NA	472174
181	rs541577	G	A	G	A	-0.0138306	0.00867053	0.621259	0.603564	FALSE	FALSE	FALSE	ieu-b-4879	7	32382895	0.00207493	472174	2.90E-05	telomere length || id:ieu-b-4879	telomere length	telomere length || ||	TRUE	igd	NA	NA	NA	NA	NA	NA	NA	32382895	7	5.98E-12	331293	0.00201017	ukb-a-275	Leg fat mass (right) || id:ukb-a-275	TRUE	reported	igd	2	TRUE	NA	NA	NA	472174
182	rs543874	G	A	G	A	0.0326289	-0.00324183	0.207808	0.205005	FALSE	FALSE	FALSE	ieu-b-4879	1	177889480	0.00247356	472174	0.19	telomere length || id:ieu-b-4879	telomere length	telomere length || ||	TRUE	igd	NA	NA	NA	NA	NA	NA	NA	177889480	1	2.10E-42	331293	0.00239057	ukb-a-275	Leg fat mass (right) || id:ukb-a-275	TRUE	reported	igd	2	TRUE	NA	NA	NA	472174
183	rs55637757	T	C	T	C	-0.0168425	-0.00213032	0.133438	0.12671	FALSE	FALSE	FALSE	ieu-b-4879	16	89535888	0.00304907	472174	0.48	telomere length || id:ieu-b-4879	telomere length	telomere length || ||	TRUE	igd	NA	NA	NA	NA	NA	NA	NA	89535888	16	6.52E-09	331293	0.00290234	ukb-a-275	Leg fat mass (right) || id:ukb-a-275	TRUE	reported	igd	2	TRUE	NA	NA	NA	472174
184	rs55714539	C	A	C	A	0.0183227	-0.00239822	0.342691	0.340276	FALSE	FALSE	FALSE	ieu-b-4879	19	18207397	0.00212651	472174	0.26	telomere length || id:ieu-b-4879	telomere length	telomere length || ||	TRUE	igd	NA	NA	NA	NA	NA	NA	NA	18207397	19	5.59E-19	331293	0.00205862	ukb-a-275	Leg fat mass (right) || id:ukb-a-275	TRUE	reported	igd	2	TRUE	NA	NA	NA	472174
185	rs55726687	A	G	A	G	0.0180089	-0.00805348	0.211138	0.206175	FALSE	FALSE	FALSE	ieu-b-4879	12	991306	0.00247011	472174	0.00109999	telomere length || id:ieu-b-4879	telomere length	telomere length || ||	TRUE	igd	NA	NA	NA	NA	NA	NA	NA	991306	12	3.65E-14	331293	0.00237802	ukb-a-275	Leg fat mass (right) || id:ukb-a-275	TRUE	reported	igd	2	TRUE	NA	NA	NA	472174
186	rs55745410	G	A	G	A	-0.0114189	0.00501953	0.354285	0.348181	FALSE	FALSE	FALSE	ieu-b-4879	1	33802817	0.00211548	472174	0.0179999	telomere length || id:ieu-b-4879	telomere length	telomere length || ||	TRUE	igd	NA	NA	NA	NA	NA	NA	NA	33802817	1	2.24E-08	331293	0.00204169	ukb-a-275	Leg fat mass (right) || id:ukb-a-275	TRUE	reported	igd	2	TRUE	NA	NA	NA	472174
187	rs55766788	T	C	T	C	0.0173186	-0.00272442	0.115178	0.111218	FALSE	FALSE	FALSE	ieu-b-4879	17	47145029	0.00318472	472174	0.39	telomere length || id:ieu-b-4879	telomere length	telomere length || ||	TRUE	igd	NA	NA	NA	NA	NA	NA	NA	47145029	17	1.28E-08	331293	0.00304462	ukb-a-275	Leg fat mass (right) || id:ukb-a-275	TRUE	reported	igd	2	TRUE	NA	NA	NA	472174
188	rs56288810	G	A	G	A	0.0152167	-0.00112875	0.213892	0.212392	FALSE	FALSE	FALSE	ieu-b-4879	17	52931737	0.00245811	472174	0.649999	telomere length || id:ieu-b-4879	telomere length	telomere length || ||	TRUE	igd	NA	NA	NA	NA	NA	NA	NA	52931737	17	1.61E-10	331293	0.00237967	ukb-a-275	Leg fat mass (right) || id:ukb-a-275	TRUE	reported	igd	2	TRUE	NA	NA	NA	472174
189	rs56803094	G	A	G	A	-0.0159107	0.00114442	0.227111	0.222994	FALSE	FALSE	FALSE	ieu-b-4879	15	99222509	0.00241049	472174	0.630001	telomere length || id:ieu-b-4879	telomere length	telomere length || ||	TRUE	igd	NA	NA	NA	NA	NA	NA	NA	99222509	15	7.41E-12	331293	0.00232283	ukb-a-275	Leg fat mass (right) || id:ukb-a-275	TRUE	reported	igd	2	TRUE	NA	NA	NA	472174
190	rs57636386	C	T	C	T	-0.0310711	0.00365757	0.0834151	0.092819	FALSE	FALSE	FALSE	ieu-b-4879	18	58048295	0.00353704	472174	0.3	telomere length || id:ieu-b-4879	telomere length	telomere length || ||	TRUE	igd	NA	NA	NA	NA	NA	NA	NA	58048295	18	1.02E-18	331293	0.00351751	ukb-a-275	Leg fat mass (right) || id:ukb-a-275	TRUE	reported	igd	2	TRUE	NA	NA	NA	472174
191	rs58084604	T	C	T	C	0.0382699	-0.00064433	0.234405	0.236687	FALSE	FALSE	FALSE	ieu-b-4879	18	57850583	0.00235121	472174	0.780001	telomere length || id:ieu-b-4879	telomere length	telomere length || ||	TRUE	igd	TRUE	rs58084604	rs17175518	T	C	A	C	57849429	18	9.90E-63	331293	0.00228883	ukb-a-275	Leg fat mass (right) || id:ukb-a-275	TRUE	reported	igd	2	TRUE	NA	NA	NA	472174
192	rs58862095	T	C	T	C	-0.0157961	-0.00052857	0.419757	0.416138	FALSE	FALSE	FALSE	ieu-b-4879	7	75081418	0.00204409	472174	0.8	telomere length || id:ieu-b-4879	telomere length	telomere length || ||	TRUE	igd	NA	NA	NA	NA	NA	NA	NA	75081418	7	1.16E-15	331293	0.0019722	ukb-a-275	Leg fat mass (right) || id:ukb-a-275	TRUE	reported	igd	2	TRUE	NA	NA	NA	472174
193	rs59066241	G	T	G	T	0.017885	0.002309	0.118268	0.124027	FALSE	FALSE	FALSE	ieu-b-4879	12	97925364	0.00305606	472174	0.450001	telomere length || id:ieu-b-4879	telomere length	telomere length || ||	TRUE	igd	NA	NA	NA	NA	NA	NA	NA	97925364	12	3.21E-09	331293	0.00302066	ukb-a-275	Leg fat mass (right) || id:ukb-a-275	TRUE	reported	igd	2	TRUE	NA	NA	NA	472174
194	rs59104534	T	C	T	C	0.0130201	-0.00034324	0.301112	0.295808	FALSE	FALSE	FALSE	ieu-b-4879	8	25666169	0.00219827	472174	0.88	telomere length || id:ieu-b-4879	telomere length	telomere length || ||	TRUE	igd	NA	NA	NA	NA	NA	NA	NA	25666169	8	8.96E-10	331293	0.002125	ukb-a-275	Leg fat mass (right) || id:ukb-a-275	TRUE	reported	igd	2	TRUE	NA	NA	NA	472174
195	rs59227842	G	A	G	A	0.0192267	0.00093705	0.312432	0.316733	FALSE	FALSE	FALSE	ieu-b-4879	11	43696316	0.00215268	472174	0.66	telomere length || id:ieu-b-4879	telomere length	telomere length || ||	TRUE	igd	TRUE	rs59227842	rs6485443	G	A	T	C	43692423	11	9.92E-20	331293	0.00211505	ukb-a-275	Leg fat mass (right) || id:ukb-a-275	TRUE	reported	igd	2	TRUE	NA	NA	NA	472174
197	rs6050446	G	A	G	A	0.0356036	0.00383705	0.966803	0.968849	FALSE	FALSE	FALSE	ieu-b-4879	20	25195509	0.00578748	472174	0.51	telomere length || id:ieu-b-4879	telomere length	telomere length || ||	TRUE	igd	NA	NA	NA	NA	NA	NA	NA	25195509	20	7.10E-11	331293	0.0054617	ukb-a-275	Leg fat mass (right) || id:ukb-a-275	TRUE	reported	igd	2	TRUE	NA	NA	NA	472174
198	rs60764613	T	G	T	G	0.0163043	0.00220621	0.144857	0.148025	FALSE	FALSE	FALSE	ieu-b-4879	18	1839911	0.00284641	472174	0.44	telomere length || id:ieu-b-4879	telomere length	telomere length || ||	TRUE	igd	NA	NA	NA	NA	NA	NA	NA	1839911	18	3.92E-09	331293	0.00276913	ukb-a-275	Leg fat mass (right) || id:ukb-a-275	TRUE	reported	igd	2	TRUE	NA	NA	NA	472174
199	rs6096886	G	A	G	A	-0.0208942	0.00174061	0.190052	0.186393	FALSE	FALSE	FALSE	ieu-b-4879	20	50953733	0.00256557	472174	0.5	telomere length || id:ieu-b-4879	telomere length	telomere length || ||	TRUE	igd	TRUE	rs6096886	rs34442427	G	A	T	C	50951298	20	3.22E-17	331293	0.00247601	ukb-a-275	Leg fat mass (right) || id:ukb-a-275	TRUE	reported	igd	2	TRUE	NA	NA	NA	472174
201	rs61765650	G	A	G	A	-0.0257722	0.00354438	0.192462	0.184437	FALSE	FALSE	FALSE	ieu-b-4879	1	72753112	0.00258267	472174	0.17	telomere length || id:ieu-b-4879	telomere length	telomere length || ||	TRUE	igd	NA	NA	NA	NA	NA	NA	NA	72753112	1	1.19E-25	331293	0.00246142	ukb-a-275	Leg fat mass (right) || id:ukb-a-275	TRUE	reported	igd	2	TRUE	NA	NA	NA	472174
202	rs61813324	T	C	T	C	0.0186324	-0.00208415	0.134883	0.131137	FALSE	FALSE	FALSE	ieu-b-4879	1	156049877	0.00300625	472174	0.49	telomere length || id:ieu-b-4879	telomere length	telomere length || ||	TRUE	igd	NA	NA	NA	NA	NA	NA	NA	156049877	1	9.87E-11	331293	0.00288021	ukb-a-275	Leg fat mass (right) || id:ukb-a-275	TRUE	reported	igd	2	TRUE	NA	NA	NA	472174
203	rs61826865	A	T	A	T	0.0186111	-0.00219347	0.108937	0.110315	FALSE	TRUE	FALSE	ieu-b-4879	1	174371104	0.003195	472174	0.49	telomere length || id:ieu-b-4879	telomere length	telomere length || ||	TRUE	igd	NA	NA	NA	NA	NA	NA	NA	174371104	1	2.49E-09	331293	0.00312132	ukb-a-275	Leg fat mass (right) || id:ukb-a-275	TRUE	reported	igd	2	TRUE	NA	NA	NA	472174
204	rs61888762	G	C	G	C	0.0249083	-0.00590238	0.322009	0.316123	FALSE	TRUE	FALSE	ieu-b-4879	11	27709630	0.00215007	472174	0.00599998	telomere length || id:ieu-b-4879	telomere length	telomere length || ||	TRUE	igd	NA	NA	NA	NA	NA	NA	NA	27709630	11	3.83E-33	331293	0.00207654	ukb-a-275	Leg fat mass (right) || id:ukb-a-275	TRUE	reported	igd	2	TRUE	NA	NA	NA	472174
205	rs62104477	T	G	T	G	0.0172774	0.00525999	0.329564	0.32262	FALSE	FALSE	FALSE	ieu-b-4879	19	30294991	0.00214696	472174	0.0140001	telomere length || id:ieu-b-4879	telomere length	telomere length || ||	TRUE	igd	NA	NA	NA	NA	NA	NA	NA	30294991	19	7.10E-17	331293	0.00207019	ukb-a-275	Leg fat mass (right) || id:ukb-a-275	TRUE	reported	igd	2	TRUE	NA	NA	NA	472174
206	rs62147189	G	T	G	T	-0.0111257	0.00447338	0.622	0.616173	FALSE	FALSE	FALSE	ieu-b-4879	2	86812549	0.0020522	472174	0.0290001	telomere length || id:ieu-b-4879	telomere length	telomere length || ||	TRUE	igd	TRUE	rs62147189	rs12714199	T	G	C	T	86807853	2	4.33E-08	331293	0.00203143	ukb-a-275	Leg fat mass (right) || id:ukb-a-275	TRUE	reported	igd	2	TRUE	NA	NA	NA	472174
207	rs62190394	T	C	T	C	0.0168587	-0.0016675	0.314593	0.314808	FALSE	FALSE	FALSE	ieu-b-4879	2	230624929	0.00215253	472174	0.44	telomere length || id:ieu-b-4879	telomere length	telomere length || ||	TRUE	igd	NA	NA	NA	NA	NA	NA	NA	230624929	2	8.04E-16	331293	0.00209322	ukb-a-275	Leg fat mass (right) || id:ukb-a-275	TRUE	reported	igd	2	TRUE	NA	NA	NA	472174
208	rs62246314	A	G	A	G	0.0190566	-0.00089017	0.101276	0.099509	FALSE	FALSE	FALSE	ieu-b-4879	3	9504099	0.00333555	472174	0.79	telomere length || id:ieu-b-4879	telomere length	telomere length || ||	TRUE	igd	NA	NA	NA	NA	NA	NA	NA	9504099	3	3.19E-09	331293	0.00321816	ukb-a-275	Leg fat mass (right) || id:ukb-a-275	TRUE	reported	igd	2	TRUE	NA	NA	NA	472174
209	rs62261725	G	A	G	A	-0.0195758	-0.00081273	0.327437	0.321449	FALSE	FALSE	FALSE	ieu-b-4879	3	85898626	0.00214435	472174	0.7	telomere length || id:ieu-b-4879	telomere length	telomere length || ||	TRUE	igd	NA	NA	NA	NA	NA	NA	NA	85898626	3	3.48E-21	331293	0.00207195	ukb-a-275	Leg fat mass (right) || id:ukb-a-275	TRUE	reported	igd	2	TRUE	NA	NA	NA	472174
210	rs62396185	C	G	C	G	-0.0262365	-0.00087224	0.256464	0.261306	FALSE	TRUE	FALSE	ieu-b-4879	6	26180634	0.00229272	472174	0.7	telomere length || id:ieu-b-4879	telomere length	telomere length || ||	TRUE	igd	NA	NA	NA	NA	NA	NA	NA	26180634	6	4.82E-32	331293	0.00222656	ukb-a-275	Leg fat mass (right) || id:ukb-a-275	TRUE	reported	igd	2	TRUE	NA	NA	NA	472174
211	rs62444907	T	C	T	C	-0.0171351	0.00623749	0.153028	0.155921	FALSE	FALSE	FALSE	ieu-b-4879	7	2083267	0.00276538	472174	0.0239999	telomere length || id:ieu-b-4879	telomere length	telomere length || ||	TRUE	igd	NA	NA	NA	NA	NA	NA	NA	2083267	7	2.37E-10	331293	0.00270456	ukb-a-275	Leg fat mass (right) || id:ukb-a-275	TRUE	reported	igd	2	TRUE	NA	NA	NA	472174
212	rs6534626	T	C	T	C	0.0121554	-0.00386188	0.406757	0.402885	FALSE	FALSE	FALSE	ieu-b-4879	4	80810069	0.00204263	472174	0.0589997	telomere length || id:ieu-b-4879	telomere length	telomere length || ||	TRUE	igd	NA	NA	NA	NA	NA	NA	NA	80810069	4	7.57E-10	331293	0.00197523	ukb-a-275	Leg fat mass (right) || id:ukb-a-275	TRUE	reported	igd	2	TRUE	NA	NA	NA	472174
213	rs6575340	A	G	A	G	0.0163453	-0.00098952	0.637416	0.629559	FALSE	FALSE	FALSE	ieu-b-4879	14	94023972	0.0020791	472174	0.630001	telomere length || id:ieu-b-4879	telomere length	telomere length || ||	TRUE	igd	NA	NA	NA	NA	NA	NA	NA	94023972	14	6.69E-16	331293	0.00202382	ukb-a-275	Leg fat mass (right) || id:ukb-a-275	TRUE	reported	igd	2	TRUE	NA	NA	NA	472174
214	rs6601527	A	C	A	C	-0.0132462	0.0004314	0.587819	0.590711	FALSE	FALSE	FALSE	ieu-b-4879	8	10665444	0.00204591	472174	0.83	telomere length || id:ieu-b-4879	telomere length	telomere length || ||	TRUE	igd	NA	NA	NA	NA	NA	NA	NA	10665444	8	2.07E-11	331293	0.00197671	ukb-a-275	Leg fat mass (right) || id:ukb-a-275	TRUE	reported	igd	2	TRUE	NA	NA	NA	472174
215	rs66679256	T	C	T	C	0.0141042	-0.00064206	0.446142	0.444662	FALSE	FALSE	FALSE	ieu-b-4879	4	18351898	0.00201811	472174	0.75	telomere length || id:ieu-b-4879	telomere length	telomere length || ||	TRUE	igd	NA	NA	NA	NA	NA	NA	NA	18351898	4	5.76E-13	331293	0.00195718	ukb-a-275	Leg fat mass (right) || id:ukb-a-275	TRUE	reported	igd	2	TRUE	NA	NA	NA	472174
216	rs66954327	G	A	G	A	0.0120089	0.00397859	0.336145	0.331544	FALSE	FALSE	FALSE	ieu-b-4879	8	59825133	0.0021327	472174	0.0619998	telomere length || id:ieu-b-4879	telomere length	telomere length || ||	TRUE	igd	NA	NA	NA	NA	NA	NA	NA	59825133	8	5.73E-09	331293	0.00206177	ukb-a-275	Leg fat mass (right) || id:ukb-a-275	TRUE	reported	igd	2	TRUE	NA	NA	NA	472174
217	rs6717858	C	T	C	T	0.0140559	-0.00194927	0.403398	0.403033	FALSE	FALSE	FALSE	ieu-b-4879	2	165539661	0.00205181	472174	0.34	telomere length || id:ieu-b-4879	telomere length	telomere length || ||	TRUE	igd	NA	NA	NA	NA	NA	NA	NA	165539661	2	1.30E-12	331293	0.00198135	ukb-a-275	Leg fat mass (right) || id:ukb-a-275	TRUE	reported	igd	2	TRUE	NA	NA	NA	472174
218	rs6739755	G	A	G	A	-0.0164687	0.00089351	0.602976	0.610749	FALSE	FALSE	FALSE	ieu-b-4879	2	59330227	0.0020578	472174	0.66	telomere length || id:ieu-b-4879	telomere length	telomere length || ||	TRUE	igd	NA	NA	NA	NA	NA	NA	NA	59330227	2	1.22E-16	331293	0.00198861	ukb-a-275	Leg fat mass (right) || id:ukb-a-275	TRUE	reported	igd	2	TRUE	NA	NA	NA	472174
219	rs6754640	A	G	A	G	-0.0118358	0.00578383	0.38416	0.387939	FALSE	FALSE	FALSE	ieu-b-4879	2	50731318	0.00206407	472174	0.0051	telomere length || id:ieu-b-4879	telomere length	telomere length || ||	TRUE	igd	NA	NA	NA	NA	NA	NA	NA	50731318	2	3.62E-09	331293	0.00200573	ukb-a-275	Leg fat mass (right) || id:ukb-a-275	TRUE	reported	igd	2	TRUE	NA	NA	NA	472174
220	rs67602344	A	C	A	C	-0.0174304	0.00088017	0.192947	0.195523	FALSE	FALSE	FALSE	ieu-b-4879	19	4056207	0.00253348	472174	0.73	telomere length || id:ieu-b-4879	telomere length	telomere length || ||	TRUE	igd	NA	NA	NA	NA	NA	NA	NA	4056207	19	1.60E-12	331293	0.00246687	ukb-a-275	Leg fat mass (right) || id:ukb-a-275	TRUE	reported	igd	2	TRUE	NA	NA	NA	472174
221	rs67913249	G	C	G	C	-0.0115458	-0.0029059	0.343536	0.337086	FALSE	TRUE	FALSE	ieu-b-4879	5	43205198	0.00212207	472174	0.17	telomere length || id:ieu-b-4879	telomere length	telomere length || ||	TRUE	igd	TRUE	rs67913249	rs35953019	G	C	G	A	43204126	5	1.83E-08	331293	0.00205171	ukb-a-275	Leg fat mass (right) || id:ukb-a-275	TRUE	reported	igd	2	TRUE	NA	NA	NA	472174
222	rs6861649	C	T	C	T	0.0137391	0.00631897	0.607485	0.609227	FALSE	FALSE	FALSE	ieu-b-4879	5	50864788	0.00205781	472174	0.0021	telomere length || id:ieu-b-4879	telomere length	telomere length || ||	TRUE	igd	NA	NA	NA	NA	NA	NA	NA	50864788	5	5.79E-12	331293	0.00199555	ukb-a-275	Leg fat mass (right) || id:ukb-a-275	TRUE	reported	igd	2	TRUE	NA	NA	NA	472174
223	rs6875585	C	A	C	A	0.0123758	-0.00107508	0.669998	0.663124	FALSE	FALSE	FALSE	ieu-b-4879	5	95593462	0.00212892	472174	0.61	telomere length || id:ieu-b-4879	telomere length	telomere length || ||	TRUE	igd	NA	NA	NA	NA	NA	NA	NA	95593462	5	2.27E-09	331293	0.00207041	ukb-a-275	Leg fat mass (right) || id:ukb-a-275	TRUE	reported	igd	2	TRUE	NA	NA	NA	472174
224	rs6898357	G	A	G	A	-0.0117955	-0.00101834	0.680482	0.679669	FALSE	FALSE	FALSE	ieu-b-4879	5	166986309	0.00214079	472174	0.630001	telomere length || id:ieu-b-4879	telomere length	telomere length || ||	TRUE	igd	NA	NA	NA	NA	NA	NA	NA	166986309	5	1.41E-08	331293	0.0020797	ukb-a-275	Leg fat mass (right) || id:ukb-a-275	TRUE	reported	igd	2	TRUE	NA	NA	NA	472174
225	rs7027304	T	C	T	C	0.0122543	-0.00033504	0.652454	0.645435	FALSE	FALSE	FALSE	ieu-b-4879	9	129408290	0.00210778	472174	0.87	telomere length || id:ieu-b-4879	telomere length	telomere length || ||	TRUE	igd	NA	NA	NA	NA	NA	NA	NA	129408290	9	2.18E-09	331293	0.00204775	ukb-a-275	Leg fat mass (right) || id:ukb-a-275	TRUE	reported	igd	2	TRUE	NA	NA	NA	472174
226	rs704061	C	T	C	T	0.0137469	-0.00420609	0.452703	0.45842	FALSE	FALSE	FALSE	ieu-b-4879	12	89771903	0.00200559	472174	0.0359998	telomere length || id:ieu-b-4879	telomere length	telomere length || ||	TRUE	igd	NA	NA	NA	NA	NA	NA	NA	89771903	12	1.86E-12	331293	0.0019513	ukb-a-275	Leg fat mass (right) || id:ukb-a-275	TRUE	reported	igd	2	TRUE	NA	NA	NA	472174
227	rs7094644	A	G	A	G	0.013482	-0.00413931	0.674176	0.685335	FALSE	FALSE	FALSE	ieu-b-4879	10	16773864	0.0021987	472174	0.0599998	telomere length || id:ieu-b-4879	telomere length	telomere length || ||	TRUE	igd	NA	NA	NA	NA	NA	NA	NA	16773864	10	1.65E-10	331293	0.00210962	ukb-a-275	Leg fat mass (right) || id:ukb-a-275	TRUE	reported	igd	2	TRUE	NA	NA	NA	472174
228	rs7124681	A	C	A	C	0.018391	0.00019119	0.408057	0.403053	FALSE	FALSE	FALSE	ieu-b-4879	11	47529947	0.00203185	472174	0.93	telomere length || id:ieu-b-4879	telomere length	telomere length || ||	TRUE	igd	NA	NA	NA	NA	NA	NA	NA	47529947	11	1.11E-20	331293	0.00197211	ukb-a-275	Leg fat mass (right) || id:ukb-a-275	TRUE	reported	igd	2	TRUE	NA	NA	NA	472174
229	rs7132908	A	G	A	G	0.021839	0.00567167	0.38392	0.378703	FALSE	FALSE	FALSE	ieu-b-4879	12	50263148	0.00206628	472174	0.0061	telomere length || id:ieu-b-4879	telomere length	telomere length || ||	TRUE	igd	NA	NA	NA	NA	NA	NA	NA	50263148	12	8.51E-28	331293	0.00199835	ukb-a-275	Leg fat mass (right) || id:ukb-a-275	TRUE	reported	igd	2	TRUE	NA	NA	NA	472174
231	rs7164782	T	C	T	C	0.015578	-0.00416609	0.710515	0.721937	FALSE	FALSE	FALSE	ieu-b-4879	15	84502199	0.00224653	472174	0.064	telomere length || id:ieu-b-4879	telomere length	telomere length || ||	TRUE	igd	NA	NA	NA	NA	NA	NA	NA	84502199	15	3.83E-13	331293	0.00214527	ukb-a-275	Leg fat mass (right) || id:ukb-a-275	TRUE	reported	igd	2	TRUE	NA	NA	NA	472174
232	rs7193783	C	A	C	A	-0.013742	-0.00450952	0.649173	0.641331	FALSE	FALSE	FALSE	ieu-b-4879	16	4949608	0.00209506	472174	0.0309999	telomere length || id:ieu-b-4879	telomere length	telomere length || ||	TRUE	igd	NA	NA	NA	NA	NA	NA	NA	4949608	16	1.81E-11	331293	0.00204477	ukb-a-275	Leg fat mass (right) || id:ukb-a-275	TRUE	reported	igd	2	TRUE	NA	NA	NA	472174
233	rs7232171	T	G	T	G	0.011853	0.00245353	0.584134	0.593039	FALSE	FALSE	FALSE	ieu-b-4879	18	31251221	0.00204705	472174	0.23	telomere length || id:ieu-b-4879	telomere length	telomere length || ||	TRUE	igd	NA	NA	NA	NA	NA	NA	NA	31251221	18	1.76E-09	331293	0.00196947	ukb-a-275	Leg fat mass (right) || id:ukb-a-275	TRUE	reported	igd	2	TRUE	NA	NA	NA	472174
234	rs724016	G	A	G	A	0.0155156	-0.00854437	0.447212	0.445754	FALSE	FALSE	FALSE	ieu-b-4879	3	141105570	0.00201575	472174	2.20E-05	telomere length || id:ieu-b-4879	telomere length	telomere length || ||	TRUE	igd	NA	NA	NA	NA	NA	NA	NA	141105570	3	1.91E-15	331293	0.00195226	ukb-a-275	Leg fat mass (right) || id:ukb-a-275	TRUE	reported	igd	2	TRUE	NA	NA	NA	472174
235	rs7259070	C	T	C	T	0.0160469	-0.00346213	0.599006	0.587045	FALSE	FALSE	FALSE	ieu-b-4879	19	47562509	0.00205762	472174	0.0920005	telomere length || id:ieu-b-4879	telomere length	telomere length || ||	TRUE	igd	NA	NA	NA	NA	NA	NA	NA	47562509	19	1.00E-15	331293	0.00199919	ukb-a-275	Leg fat mass (right) || id:ukb-a-275	TRUE	reported	igd	2	TRUE	NA	NA	NA	472174
236	rs72820274	A	G	A	G	0.0123594	0.00223507	0.41876	0.436133	FALSE	FALSE	FALSE	ieu-b-4879	2	104420858	0.00204439	472174	0.27	telomere length || id:ieu-b-4879	telomere length	telomere length || ||	TRUE	igd	TRUE	rs72820274	rs6707445	A	G	A	G	104412924	2	3.62E-10	331293	0.00197123	ukb-a-275	Leg fat mass (right) || id:ukb-a-275	TRUE	reported	igd	2	TRUE	NA	NA	NA	472174
237	rs72892910	T	G	T	G	0.0297359	-0.00355412	0.170442	0.171849	FALSE	FALSE	FALSE	ieu-b-4879	6	50816887	0.00265555	472174	0.18	telomere length || id:ieu-b-4879	telomere length	telomere length || ||	TRUE	igd	NA	NA	NA	NA	NA	NA	NA	50816887	6	1.63E-30	331293	0.00258956	ukb-a-275	Leg fat mass (right) || id:ukb-a-275	TRUE	reported	igd	2	TRUE	NA	NA	NA	472174
238	rs73035223	G	A	G	A	0.0167596	0.002877	0.148535	0.146316	FALSE	FALSE	FALSE	ieu-b-4879	7	2913891	0.00283372	472174	0.31	telomere length || id:ieu-b-4879	telomere length	telomere length || ||	TRUE	igd	NA	NA	NA	NA	NA	NA	NA	2913891	7	9.18E-10	331293	0.00273708	ukb-a-275	Leg fat mass (right) || id:ukb-a-275	TRUE	reported	igd	2	TRUE	NA	NA	NA	472174
239	rs73121277	C	T	C	T	0.0120244	0.00608804	0.279525	0.283058	FALSE	FALSE	FALSE	ieu-b-4879	7	50577968	0.00222668	472174	0.00629999	telomere length || id:ieu-b-4879	telomere length	telomere length || ||	TRUE	igd	NA	NA	NA	NA	NA	NA	NA	50577968	7	2.97E-08	331293	0.00216915	ukb-a-275	Leg fat mass (right) || id:ukb-a-275	TRUE	reported	igd	2	TRUE	NA	NA	NA	472174
240	rs73213484	T	A	T	A	-0.018374	-0.00187008	0.139056	0.143512	FALSE	TRUE	FALSE	ieu-b-4879	4	28489339	0.00285411	472174	0.51	telomere length || id:ieu-b-4879	telomere length	telomere length || ||	TRUE	igd	NA	NA	NA	NA	NA	NA	NA	28489339	4	5.97E-11	331293	0.00280742	ukb-a-275	Leg fat mass (right) || id:ukb-a-275	TRUE	reported	igd	2	TRUE	NA	NA	NA	472174
241	rs7442885	G	C	G	C	-0.0213486	0.00271422	0.210104	0.22092	FALSE	TRUE	FALSE	ieu-b-4879	5	87682877	0.00243259	472174	0.26	telomere length || id:ieu-b-4879	telomere length	telomere length || ||	TRUE	igd	NA	NA	NA	NA	NA	NA	NA	87682877	5	4.07E-19	331293	0.0023892	ukb-a-275	Leg fat mass (right) || id:ukb-a-275	TRUE	reported	igd	2	TRUE	NA	NA	NA	472174
242	rs7498044	A	G	A	G	-0.0134893	0.00617542	0.218661	0.213213	FALSE	FALSE	FALSE	ieu-b-4879	15	92573639	0.00246811	472174	0.012	telomere length || id:ieu-b-4879	telomere length	telomere length || ||	TRUE	igd	NA	NA	NA	NA	NA	NA	NA	92573639	15	1.25E-08	331293	0.00236965	ukb-a-275	Leg fat mass (right) || id:ukb-a-275	TRUE	reported	igd	2	TRUE	NA	NA	NA	472174
243	rs750090	C	T	C	T	-0.0120396	-0.00093251	0.356153	0.365718	FALSE	FALSE	FALSE	ieu-b-4879	4	152931436	0.00210933	472174	0.66	telomere length || id:ieu-b-4879	telomere length	telomere length || ||	TRUE	igd	NA	NA	NA	NA	NA	NA	NA	152931436	4	4.21E-09	331293	0.00204897	ukb-a-275	Leg fat mass (right) || id:ukb-a-275	TRUE	reported	igd	2	TRUE	NA	NA	NA	472174
244	rs75152244	G	A	G	A	0.0156865	0.0008527	0.136808	0.14087	FALSE	FALSE	FALSE	ieu-b-4879	4	77854961	0.00291128	472174	0.77	telomere length || id:ieu-b-4879	telomere length	telomere length || ||	TRUE	igd	NA	NA	NA	NA	NA	NA	NA	77854961	4	3.81E-08	331293	0.00285226	ukb-a-275	Leg fat mass (right) || id:ukb-a-275	TRUE	reported	igd	2	TRUE	NA	NA	NA	472174
245	rs75557510	G	A	G	A	-0.0297166	0.00067443	0.0614963	0.059052	FALSE	FALSE	FALSE	ieu-b-4879	3	84321469	0.00428693	472174	0.87	telomere length || id:ieu-b-4879	telomere length	telomere length || ||	TRUE	igd	NA	NA	NA	NA	NA	NA	NA	84321469	3	5.87E-13	331293	0.00412512	ukb-a-275	Leg fat mass (right) || id:ukb-a-275	TRUE	reported	igd	2	TRUE	NA	NA	NA	472174
246	rs75641275	C	A	C	A	0.0170288	0.00212142	0.143946	0.140287	FALSE	FALSE	FALSE	ieu-b-4879	1	98327133	0.00288034	472174	0.46	telomere length || id:ieu-b-4879	telomere length	telomere length || ||	TRUE	igd	NA	NA	NA	NA	NA	NA	NA	98327133	1	7.46E-10	331293	0.0027661	ukb-a-275	Leg fat mass (right) || id:ukb-a-275	TRUE	reported	igd	2	TRUE	NA	NA	NA	472174
247	rs76040172	A	G	A	G	-0.0325944	0.0093279	0.0544397	0.05409	FALSE	FALSE	FALSE	ieu-b-4879	21	46488959	0.00444967	472174	0.0359998	telomere length || id:ieu-b-4879	telomere length	telomere length || ||	TRUE	igd	NA	NA	NA	NA	NA	NA	NA	46488959	21	3.09E-14	331293	0.00429164	ukb-a-275	Leg fat mass (right) || id:ukb-a-275	TRUE	reported	igd	2	TRUE	NA	NA	NA	472174
248	rs7649970	T	C	T	C	0.0232924	-0.00017357	0.120866	0.121017	FALSE	FALSE	FALSE	ieu-b-4879	3	12392272	0.00305167	472174	0.95	telomere length || id:ieu-b-4879	telomere length	telomere length || ||	TRUE	igd	NA	NA	NA	NA	NA	NA	NA	12392272	3	4.63E-15	331293	0.00297213	ukb-a-275	Leg fat mass (right) || id:ukb-a-275	TRUE	reported	igd	2	TRUE	NA	NA	NA	472174
249	rs77165542	T	C	T	C	-0.0684201	0.0149396	0.0357549	0.034055	FALSE	FALSE	FALSE	ieu-b-4879	2	430975	0.00557138	472174	0.00729995	telomere length || id:ieu-b-4879	telomere length	telomere length || ||	TRUE	igd	NA	NA	NA	NA	NA	NA	NA	430975	2	5.99E-38	331293	0.00531229	ukb-a-275	Leg fat mass (right) || id:ukb-a-275	TRUE	reported	igd	2	TRUE	NA	NA	NA	472174
250	rs7728095	G	A	G	A	0.0138213	3.50E-05	0.388016	0.394001	FALSE	FALSE	FALSE	ieu-b-4879	5	139084092	0.00206867	472174	0.99	telomere length || id:ieu-b-4879	telomere length	telomere length || ||	TRUE	igd	NA	NA	NA	NA	NA	NA	NA	139084092	5	5.94E-12	331293	0.0020085	ukb-a-275	Leg fat mass (right) || id:ukb-a-275	TRUE	reported	igd	2	TRUE	NA	NA	NA	472174
251	rs7774	A	C	A	C	0.0129097	-0.00269623	0.309138	0.320053	FALSE	FALSE	FALSE	ieu-b-4879	17	4801163	0.00216609	472174	0.21	telomere length || id:ieu-b-4879	telomere length	telomere length || ||	TRUE	igd	NA	NA	NA	NA	NA	NA	NA	4801163	17	1.02E-09	331293	0.00211421	ukb-a-275	Leg fat mass (right) || id:ukb-a-275	TRUE	reported	igd	2	TRUE	NA	NA	NA	472174
252	rs78565420	T	C	T	C	0.0249866	-0.00510668	0.0541861	0.049674	FALSE	FALSE	FALSE	ieu-b-4879	8	85703065	0.00469646	472174	0.28	telomere length || id:ieu-b-4879	telomere length	telomere length || ||	TRUE	igd	NA	NA	NA	NA	NA	NA	NA	85703065	8	1.46E-08	331293	0.00440939	ukb-a-275	Leg fat mass (right) || id:ukb-a-275	TRUE	reported	igd	2	TRUE	NA	NA	NA	472174
253	rs79113395	A	G	A	G	-0.0140768	0.00440806	0.265449	0.266015	FALSE	FALSE	FALSE	ieu-b-4879	1	1590521	0.00227352	472174	0.0530005	telomere length || id:ieu-b-4879	telomere length	telomere length || ||	TRUE	igd	NA	NA	NA	NA	NA	NA	NA	1590521	1	1.84E-10	331293	0.0022084	ukb-a-275	Leg fat mass (right) || id:ukb-a-275	TRUE	reported	igd	2	TRUE	NA	NA	NA	472174
254	rs7925100	A	G	A	G	0.0120509	-0.00634108	0.396337	0.391313	FALSE	FALSE	FALSE	ieu-b-4879	11	118941596	0.00204768	472174	0.002	telomere length || id:ieu-b-4879	telomere length	telomere length || ||	TRUE	igd	NA	NA	NA	NA	NA	NA	NA	118941596	11	1.27E-09	331293	0.00198474	ukb-a-275	Leg fat mass (right) || id:ukb-a-275	TRUE	reported	igd	2	TRUE	NA	NA	NA	472174
255	rs7933085	G	A	G	A	0.0123892	-0.002066	0.509195	0.510108	FALSE	FALSE	FALSE	ieu-b-4879	11	130796248	0.00201052	472174	0.3	telomere length || id:ieu-b-4879	telomere length	telomere length || ||	TRUE	igd	NA	NA	NA	NA	NA	NA	NA	130796248	11	2.19E-10	331293	0.0019517	ukb-a-275	Leg fat mass (right) || id:ukb-a-275	TRUE	reported	igd	2	TRUE	NA	NA	NA	472174
256	rs799449	T	C	T	C	0.0145877	-0.00581833	0.558481	0.566499	FALSE	FALSE	FALSE	ieu-b-4879	7	44784697	0.00202923	472174	0.00409996	telomere length || id:ieu-b-4879	telomere length	telomere length || ||	TRUE	igd	NA	NA	NA	NA	NA	NA	NA	44784697	7	1.04E-13	331293	0.0019617	ukb-a-275	Leg fat mass (right) || id:ukb-a-275	TRUE	reported	igd	2	TRUE	NA	NA	NA	472174
257	rs80135947	C	A	C	A	0.021524	0.00181027	0.195339	0.196852	FALSE	FALSE	FALSE	ieu-b-4879	17	65836001	0.00252223	472174	0.47	telomere length || id:ieu-b-4879	telomere length	telomere length || ||	TRUE	igd	NA	NA	NA	NA	NA	NA	NA	65836001	17	1.56E-18	331293	0.00244997	ukb-a-275	Leg fat mass (right) || id:ukb-a-275	TRUE	reported	igd	2	TRUE	NA	NA	NA	472174
258	rs801738	G	C	G	C	-0.0164316	0.00158041	0.35841	0.349844	FALSE	TRUE	FALSE	ieu-b-4879	11	65924217	0.00209912	472174	0.450001	telomere length || id:ieu-b-4879	telomere length	telomere length || ||	TRUE	igd	NA	NA	NA	NA	NA	NA	NA	65924217	11	4.82E-16	331293	0.0020245	ukb-a-275	Leg fat mass (right) || id:ukb-a-275	TRUE	reported	igd	2	TRUE	NA	NA	NA	472174
259	rs8078135	T	C	T	C	-0.0122086	0.00198267	0.488467	0.501745	FALSE	FALSE	FALSE	ieu-b-4879	17	21268583	0.0020188	472174	0.33	telomere length || id:ieu-b-4879	telomere length	telomere length || ||	TRUE	igd	NA	NA	NA	NA	NA	NA	NA	21268583	17	3.80E-10	331293	0.00194958	ukb-a-275	Leg fat mass (right) || id:ukb-a-275	TRUE	reported	igd	2	TRUE	NA	NA	NA	472174
260	rs815163	C	T	C	T	-0.0126895	0.00099109	0.561603	0.564072	FALSE	FALSE	FALSE	ieu-b-4879	1	190294726	0.00201221	472174	0.62	telomere length || id:ieu-b-4879	telomere length	telomere length || ||	TRUE	igd	NA	NA	NA	NA	NA	NA	NA	190294726	1	8.71E-11	331293	0.00195585	ukb-a-275	Leg fat mass (right) || id:ukb-a-275	TRUE	reported	igd	2	TRUE	NA	NA	NA	472174
261	rs8192675	C	T	C	T	0.0132735	-0.00324248	0.287375	0.296835	FALSE	FALSE	FALSE	ieu-b-4879	3	170724883	0.00220086	472174	0.14	telomere length || id:ieu-b-4879	telomere length	telomere length || ||	TRUE	igd	NA	NA	NA	NA	NA	NA	NA	170724883	3	5.78E-10	331293	0.00214208	ukb-a-275	Leg fat mass (right) || id:ukb-a-275	TRUE	reported	igd	2	TRUE	NA	NA	NA	472174
263	rs879620	T	C	T	C	0.0206189	-0.00763672	0.615276	0.597466	FALSE	FALSE	FALSE	ieu-b-4879	16	4015729	0.00206514	472174	0.000219999	telomere length || id:ieu-b-4879	telomere length	telomere length || ||	TRUE	igd	NA	NA	NA	NA	NA	NA	NA	4015729	16	7.57E-25	331293	0.00200302	ukb-a-275	Leg fat mass (right) || id:ukb-a-275	TRUE	reported	igd	2	TRUE	NA	NA	NA	472174
264	rs882378	C	A	C	A	0.0122151	0.0019041	0.309371	0.298876	FALSE	FALSE	FALSE	ieu-b-4879	12	133374682	0.00219507	472174	0.39	telomere length || id:ieu-b-4879	telomere length	telomere length || ||	TRUE	igd	NA	NA	NA	NA	NA	NA	NA	133374682	12	6.76E-09	331293	0.00210717	ukb-a-275	Leg fat mass (right) || id:ukb-a-275	TRUE	reported	igd	2	TRUE	NA	NA	NA	472174
265	rs9320823	C	T	C	T	0.0172338	-0.000345	0.601901	0.609485	FALSE	FALSE	FALSE	ieu-b-4879	6	98429337	0.00205463	472174	0.87	telomere length || id:ieu-b-4879	telomere length	telomere length || ||	TRUE	igd	NA	NA	NA	NA	NA	NA	NA	98429337	6	4.13E-18	331293	0.00198648	ukb-a-275	Leg fat mass (right) || id:ukb-a-275	TRUE	reported	igd	2	TRUE	NA	NA	NA	472174
267	rs9387640	T	C	T	C	-0.0112043	0.00382521	0.363653	0.368155	FALSE	FALSE	FALSE	ieu-b-4879	6	119508871	0.00207485	472174	0.0649995	telomere length || id:ieu-b-4879	telomere length	telomere length || ||	TRUE	igd	NA	NA	NA	NA	NA	NA	NA	119508871	6	2.84E-08	331293	0.00201842	ukb-a-275	Leg fat mass (right) || id:ukb-a-275	TRUE	reported	igd	2	TRUE	NA	NA	NA	472174
268	rs9522279	T	C	T	C	0.0149375	-0.00102317	0.425038	0.414878	FALSE	FALSE	FALSE	ieu-b-4879	13	112221296	0.00204154	472174	0.62	telomere length || id:ieu-b-4879	telomere length	telomere length || ||	TRUE	igd	NA	NA	NA	NA	NA	NA	NA	112221296	13	3.22E-14	331293	0.00196819	ukb-a-275	Leg fat mass (right) || id:ukb-a-275	TRUE	reported	igd	2	TRUE	NA	NA	NA	472174
270	rs9610311	C	T	C	T	0.0125131	0.0030354	0.30652	0.302934	FALSE	FALSE	FALSE	ieu-b-4879	22	35924713	0.00224382	472174	0.18	telomere length || id:ieu-b-4879	telomere length	telomere length || ||	TRUE	igd	NA	NA	NA	NA	NA	NA	NA	35924713	22	7.16E-09	331293	0.00216213	ukb-a-275	Leg fat mass (right) || id:ukb-a-275	TRUE	reported	igd	2	TRUE	NA	NA	NA	472174
271	rs9688977	C	T	C	T	0.0172922	-0.00151227	0.146486	0.140656	FALSE	FALSE	FALSE	ieu-b-4879	6	154336892	0.00288431	472174	0.6	telomere length || id:ieu-b-4879	telomere length	telomere length || ||	TRUE	igd	NA	NA	NA	NA	NA	NA	NA	154336892	6	3.39E-10	331293	0.00275359	ukb-a-275	Leg fat mass (right) || id:ukb-a-275	TRUE	reported	igd	2	TRUE	NA	NA	NA	472174
272	rs9839081	A	G	A	G	-0.011818	0.00164385	0.326393	0.317175	FALSE	FALSE	FALSE	ieu-b-4879	3	123051230	0.00218737	472174	0.450001	telomere length || id:ieu-b-4879	telomere length	telomere length || ||	TRUE	igd	NA	NA	NA	NA	NA	NA	NA	123051230	3	2.01E-08	331293	0.00210597	ukb-a-275	Leg fat mass (right) || id:ukb-a-275	TRUE	reported	igd	2	TRUE	NA	NA	NA	472174
274	rs9847186	A	G	A	G	-0.0109965	0.00142058	0.427737	0.430136	FALSE	FALSE	FALSE	ieu-b-4879	3	25081857	0.00202037	472174	0.48	telomere length || id:ieu-b-4879	telomere length	telomere length || ||	TRUE	igd	NA	NA	NA	NA	NA	NA	NA	25081857	3	2.26E-08	331293	0.00196677	ukb-a-275	Leg fat mass (right) || id:ukb-a-275	TRUE	reported	igd	2	TRUE	NA	NA	NA	472174
275	rs9861443	C	A	C	A	0.0140408	-0.00268587	0.713659	0.707313	FALSE	FALSE	FALSE	ieu-b-4879	3	88196211	0.00223694	472174	0.23	telomere length || id:ieu-b-4879	telomere length	telomere length || ||	TRUE	igd	NA	NA	NA	NA	NA	NA	NA	88196211	3	8.22E-11	331293	0.00216123	ukb-a-275	Leg fat mass (right) || id:ukb-a-275	TRUE	reported	igd	2	TRUE	NA	NA	NA	472174
