# Supplementary material for: Identifying effects of genetic obesity exposure on leukocyte telomere length using Mendelian randomization
Source: PeerJ. 2023 Mar 21;11:e15085. doi: 10.7717/peerj.15085 (PMC10038084; doi:10.7717/peerj.15085)
Supplement: File S3 [file peerj-11-15085-s003.zip › RAW_data_csv_files/4_Leg-fat-mass-(left)_LTL.csv]

	SNP	effect_allele.exposure	other_allele.exposure	effect_allele.outcome	other_allele.outcome	beta.exposure	beta.outcome	eaf.exposure	eaf.outcome	remove	palindromic	ambiguous	id.outcome	chr	pos	se.outcome	samplesize.outcome	pval.outcome	outcome	originalname.outcome	outcome.deprecated	mr_keep.outcome	data_source.outcome	proxy.outcome	target_snp.outcome	proxy_snp.outcome	target_a1.outcome	target_a2.outcome	proxy_a1.outcome	proxy_a2.outcome	pval.exposure	pos.exposure	se.exposure	samplesize.exposure	chr.exposure	id.exposure	exposure	mr_keep.exposure	pval_origin.exposure	data_source.exposure	action	mr_keep	ncase.exposure	ncontrol.exposure	ncase.outcome	ncontrol.outcome
1	rs10038105	G	T	G	T	0.0148546	0.00464621	0.72896	0.735304	FALSE	FALSE	FALSE	ieu-b-4879	5	170354039	0.00226728	472174	0.04	telomere length || id:ieu-b-4879	telomere length	telomere length || ||	TRUE	igd	NA	NA	NA	NA	NA	NA	NA	5.93E-12	170354039	0.00215861	331275	5	ukb-a-279	Leg fat mass (left) || id:ukb-a-279	TRUE	reported	igd	2	TRUE	NA	NA	NA	472174
2	rs10100245	A	G	A	G	0.0153339	-0.00160556	0.56644	0.560248	FALSE	FALSE	FALSE	ieu-b-4879	8	77226919	0.00201727	472174	0.43	telomere length || id:ieu-b-4879	telomere length	telomere length || ||	TRUE	igd	NA	NA	NA	NA	NA	NA	NA	2.39E-15	77226919	0.00193625	331275	8	ukb-a-279	Leg fat mass (left) || id:ukb-a-279	TRUE	reported	igd	2	TRUE	NA	NA	NA	472174
3	rs10118701	G	A	G	A	0.0128986	0.00066313	0.317387	0.338328	FALSE	FALSE	FALSE	ieu-b-4879	9	103061366	0.00213921	472174	0.760001	telomere length || id:ieu-b-4879	telomere length	telomere length || ||	TRUE	igd	NA	NA	NA	NA	NA	NA	NA	3.75E-10	103061366	0.00205913	331275	9	ukb-a-279	Leg fat mass (left) || id:ukb-a-279	TRUE	reported	igd	2	TRUE	NA	NA	NA	472174
4	rs10128597	A	G	A	G	-0.0146139	0.00366472	0.274019	0.278543	FALSE	FALSE	FALSE	ieu-b-4879	11	8694830	0.00224761	472174	0.1	telomere length || id:ieu-b-4879	telomere length	telomere length || ||	TRUE	igd	NA	NA	NA	NA	NA	NA	NA	1.48E-11	8694830	0.00216501	331275	11	ukb-a-279	Leg fat mass (left) || id:ukb-a-279	TRUE	reported	igd	2	TRUE	NA	NA	NA	472174
5	rs10187101	T	C	T	C	-0.0120481	0.00611849	0.359822	0.360512	FALSE	FALSE	FALSE	ieu-b-4879	2	50742227	0.00208359	472174	0.00329997	telomere length || id:ieu-b-4879	telomere length	telomere length || ||	TRUE	igd	NA	NA	NA	NA	NA	NA	NA	1.74E-09	50742227	0.00200127	331275	2	ukb-a-279	Leg fat mass (left) || id:ukb-a-279	TRUE	reported	igd	2	TRUE	NA	NA	NA	472174
6	rs10209821	T	C	T	C	0.0145446	-0.00590493	0.341092	0.33968	FALSE	FALSE	FALSE	ieu-b-4879	2	228983992	0.00211059	472174	0.0051	telomere length || id:ieu-b-4879	telomere length	telomere length || ||	TRUE	igd	TRUE	rs10209821	rs67606545	T	C	C	T	6.68E-13	228980358	0.00202398	331275	2	ukb-a-279	Leg fat mass (left) || id:ukb-a-279	TRUE	reported	igd	2	TRUE	NA	NA	NA	472174
7	rs10215731	C	T	C	T	0.012107	-0.00095968	0.264964	0.261586	FALSE	FALSE	FALSE	ieu-b-4879	7	77489783	0.0022759	472174	0.67	telomere length || id:ieu-b-4879	telomere length	telomere length || ||	TRUE	igd	NA	NA	NA	NA	NA	NA	NA	2.88E-08	77489783	0.00218187	331275	7	ukb-a-279	Leg fat mass (left) || id:ukb-a-279	TRUE	reported	igd	2	TRUE	NA	NA	NA	472174
8	rs10237306	T	G	T	G	0.0124345	-0.00128028	0.380218	0.381103	FALSE	FALSE	FALSE	ieu-b-4879	7	121955981	0.00205286	472174	0.53	telomere length || id:ieu-b-4879	telomere length	telomere length || ||	TRUE	igd	NA	NA	NA	NA	NA	NA	NA	3.17E-10	121955981	0.00197676	331275	7	ukb-a-279	Leg fat mass (left) || id:ukb-a-279	TRUE	reported	igd	2	TRUE	NA	NA	NA	472174
9	rs10423928	A	T	A	T	-0.0253652	-0.00149035	0.19349	0.192379	FALSE	TRUE	FALSE	ieu-b-4879	19	46182304	0.00253068	472174	0.56	telomere length || id:ieu-b-4879	telomere length	telomere length || ||	TRUE	igd	NA	NA	NA	NA	NA	NA	NA	1.17E-25	46182304	0.00242215	331275	19	ukb-a-279	Leg fat mass (left) || id:ukb-a-279	TRUE	reported	igd	2	TRUE	NA	NA	NA	472174
10	rs10499014	G	C	G	C	-0.01465	0.00388672	0.26787	0.264791	FALSE	TRUE	FALSE	ieu-b-4879	6	97947755	0.00228288	472174	0.089	telomere length || id:ieu-b-4879	telomere length	telomere length || ||	TRUE	igd	NA	NA	NA	NA	NA	NA	NA	1.91E-11	97947755	0.00218238	331275	6	ukb-a-279	Leg fat mass (left) || id:ukb-a-279	TRUE	reported	igd	2	TRUE	NA	NA	NA	472174
12	rs10756714	G	A	G	A	-0.0180457	0.00208975	0.444794	0.437025	FALSE	FALSE	FALSE	ieu-b-4879	9	15885041	0.00202989	472174	0.3	telomere length || id:ieu-b-4879	telomere length	telomere length || ||	TRUE	igd	NA	NA	NA	NA	NA	NA	NA	1.07E-20	15885041	0.00193429	331275	9	ukb-a-279	Leg fat mass (left) || id:ukb-a-279	TRUE	reported	igd	2	TRUE	NA	NA	NA	472174
13	rs10756798	T	C	T	C	-0.0145177	0.00123756	0.645026	0.6189	FALSE	FALSE	FALSE	ieu-b-4879	9	16739763	0.00211294	472174	0.56	telomere length || id:ieu-b-4879	telomere length	telomere length || ||	TRUE	igd	NA	NA	NA	NA	NA	NA	NA	4.74E-13	16739763	0.00200718	331275	9	ukb-a-279	Leg fat mass (left) || id:ukb-a-279	TRUE	reported	igd	2	TRUE	NA	NA	NA	472174
14	rs10787738	T	C	T	C	0.0166973	-0.00128579	0.253303	0.260663	FALSE	FALSE	FALSE	ieu-b-4879	10	118777371	0.00231863	472174	0.58	telomere length || id:ieu-b-4879	telomere length	telomere length || ||	TRUE	igd	NA	NA	NA	NA	NA	NA	NA	8.53E-14	118777371	0.00223761	331275	10	ukb-a-279	Leg fat mass (left) || id:ukb-a-279	TRUE	reported	igd	2	TRUE	NA	NA	NA	472174
15	rs10827289	T	C	T	C	-0.011878	0.003457	0.583034	0.572492	FALSE	FALSE	FALSE	ieu-b-4879	10	34091492	0.00203778	472174	0.0899995	telomere length || id:ieu-b-4879	telomere length	telomere length || ||	TRUE	igd	NA	NA	NA	NA	NA	NA	NA	1.15E-09	34091492	0.00195112	331275	10	ukb-a-279	Leg fat mass (left) || id:ukb-a-279	TRUE	reported	igd	2	TRUE	NA	NA	NA	472174
16	rs10835186	A	G	A	G	0.0122511	0.00096331	0.741755	0.724317	FALSE	FALSE	FALSE	ieu-b-4879	11	27500267	0.00228565	472174	0.67	telomere length || id:ieu-b-4879	telomere length	telomere length || ||	TRUE	igd	NA	NA	NA	NA	NA	NA	NA	2.51E-08	27500267	0.00219845	331275	11	ukb-a-279	Leg fat mass (left) || id:ukb-a-279	TRUE	reported	igd	2	TRUE	NA	NA	NA	472174
17	rs10856911	C	G	C	G	0.0108317	-0.0019227	0.380894	0.389499	FALSE	TRUE	FALSE	ieu-b-4879	4	96151120	0.00206108	472174	0.35	telomere length || id:ieu-b-4879	telomere length	telomere length || ||	TRUE	igd	NA	NA	NA	NA	NA	NA	NA	4.35E-08	96151120	0.00197804	331275	4	ukb-a-279	Leg fat mass (left) || id:ukb-a-279	TRUE	reported	igd	2	TRUE	NA	NA	NA	472174
18	rs10883553	A	C	A	C	0.0109366	0.00101152	0.44653	0.435031	FALSE	FALSE	FALSE	ieu-b-4879	10	102635475	0.00202918	472174	0.62	telomere length || id:ieu-b-4879	telomere length	telomere length || ||	TRUE	igd	NA	NA	NA	NA	NA	NA	NA	1.53E-08	102635475	0.00193289	331275	10	ukb-a-279	Leg fat mass (left) || id:ukb-a-279	TRUE	reported	igd	2	TRUE	NA	NA	NA	472174
20	rs10898332	C	T	C	T	-0.0112733	-2.93E-06	0.63561	0.6335	FALSE	FALSE	FALSE	ieu-b-4879	11	84631738	0.00209817	472174	1	telomere length || id:ieu-b-4879	telomere length	telomere length || ||	TRUE	igd	NA	NA	NA	NA	NA	NA	NA	2.31E-08	84631738	0.00201763	331275	11	ukb-a-279	Leg fat mass (left) || id:ukb-a-279	TRUE	reported	igd	2	TRUE	NA	NA	NA	472174
21	rs10938397	G	A	G	A	0.0220827	0.00080818	0.434075	0.428511	FALSE	FALSE	FALSE	ieu-b-4879	4	45182527	0.00202379	472174	0.69	telomere length || id:ieu-b-4879	telomere length	telomere length || ||	TRUE	igd	NA	NA	NA	NA	NA	NA	NA	5.34E-30	45182527	0.00194053	331275	4	ukb-a-279	Leg fat mass (left) || id:ukb-a-279	TRUE	reported	igd	2	TRUE	NA	NA	NA	472174
22	rs10954772	C	T	C	T	-0.0150367	0.00537889	0.685712	0.680933	FALSE	FALSE	FALSE	ieu-b-4879	8	30863938	0.00216877	472174	0.0129999	telomere length || id:ieu-b-4879	telomere length	telomere length || ||	TRUE	igd	NA	NA	NA	NA	NA	NA	NA	4.94E-13	30863938	0.0020806	331275	8	ukb-a-279	Leg fat mass (left) || id:ukb-a-279	TRUE	reported	igd	2	TRUE	NA	NA	NA	472174
23	rs10995427	A	G	A	G	-0.01225	-0.00174797	0.360827	0.367135	FALSE	FALSE	FALSE	ieu-b-4879	10	64842838	0.00208829	472174	0.4	telomere length || id:ieu-b-4879	telomere length	telomere length || ||	TRUE	igd	NA	NA	NA	NA	NA	NA	NA	1.10E-09	64842838	0.00201011	331275	10	ukb-a-279	Leg fat mass (left) || id:ukb-a-279	TRUE	reported	igd	2	TRUE	NA	NA	NA	472174
24	rs11012732	G	A	G	A	0.0199174	0.00410416	0.331106	0.327101	FALSE	FALSE	FALSE	ieu-b-4879	10	21830104	0.00213322	472174	0.0539995	telomere length || id:ieu-b-4879	telomere length	telomere length || ||	TRUE	igd	NA	NA	NA	NA	NA	NA	NA	1.71E-22	21830104	0.00204101	331275	10	ukb-a-279	Leg fat mass (left) || id:ukb-a-279	TRUE	reported	igd	2	TRUE	NA	NA	NA	472174
25	rs1106761	A	G	A	G	0.0123819	7.98E-05	0.386023	0.374163	FALSE	FALSE	FALSE	ieu-b-4879	8	142619234	0.00210087	472174	0.97	telomere length || id:ieu-b-4879	telomere length	telomere length || ||	TRUE	igd	NA	NA	NA	NA	NA	NA	NA	5.47E-10	142619234	0.00199545	331275	8	ukb-a-279	Leg fat mass (left) || id:ukb-a-279	TRUE	reported	igd	2	TRUE	NA	NA	NA	472174
26	rs11099020	T	C	T	C	-0.0115946	-0.00340949	0.642739	0.626211	FALSE	FALSE	FALSE	ieu-b-4879	4	130724902	0.00209103	472174	0.1	telomere length || id:ieu-b-4879	telomere length	telomere length || ||	TRUE	igd	NA	NA	NA	NA	NA	NA	NA	7.58E-09	130724902	0.00200679	331275	4	ukb-a-279	Leg fat mass (left) || id:ukb-a-279	TRUE	reported	igd	2	TRUE	NA	NA	NA	472174
27	rs11100870	G	T	G	T	-0.0119756	0.00033374	0.549581	0.555996	FALSE	FALSE	FALSE	ieu-b-4879	4	145822014	0.00201485	472174	0.87	telomere length || id:ieu-b-4879	telomere length	telomere length || ||	TRUE	igd	NA	NA	NA	NA	NA	NA	NA	5.22E-10	145822014	0.00192766	331275	4	ukb-a-279	Leg fat mass (left) || id:ukb-a-279	TRUE	reported	igd	2	TRUE	NA	NA	NA	472174
28	rs11150745	G	A	G	A	-0.0163246	0.00011172	0.319489	0.311556	FALSE	FALSE	FALSE	ieu-b-4879	17	78757626	0.00216589	472174	0.96	telomere length || id:ieu-b-4879	telomere length	telomere length || ||	TRUE	igd	NA	NA	NA	NA	NA	NA	NA	2.38E-15	78757626	0.00206113	331275	17	ukb-a-279	Leg fat mass (left) || id:ukb-a-279	TRUE	reported	igd	2	TRUE	NA	NA	NA	472174
29	rs111955609	A	G	A	G	0.0206338	-0.00707304	0.0881497	0.090323	FALSE	FALSE	FALSE	ieu-b-4879	7	6401290	0.00350685	472174	0.0439997	telomere length || id:ieu-b-4879	telomere length	telomere length || ||	TRUE	igd	NA	NA	NA	NA	NA	NA	NA	1.28E-09	6401290	0.00339912	331275	7	ukb-a-279	Leg fat mass (left) || id:ukb-a-279	TRUE	reported	igd	2	TRUE	NA	NA	NA	472174
31	rs11223641	C	T	C	T	-0.0157253	0.00249879	0.144615	0.139256	FALSE	FALSE	FALSE	ieu-b-4879	11	133820022	0.00290731	472174	0.39	telomere length || id:ieu-b-4879	telomere length	telomere length || ||	TRUE	igd	NA	NA	NA	NA	NA	NA	NA	9.92E-09	133820022	0.00274331	331275	11	ukb-a-279	Leg fat mass (left) || id:ukb-a-279	TRUE	reported	igd	2	TRUE	NA	NA	NA	472174
32	rs1127100	C	T	C	T	0.014474	-0.00126648	0.648239	0.646336	FALSE	FALSE	FALSE	ieu-b-4879	1	32193647	0.00209418	472174	0.55	telomere length || id:ieu-b-4879	telomere length	telomere length || ||	TRUE	igd	NA	NA	NA	NA	NA	NA	NA	6.81E-13	32193647	0.0020149	331275	1	ukb-a-279	Leg fat mass (left) || id:ukb-a-279	TRUE	reported	igd	2	TRUE	NA	NA	NA	472174
33	rs1128249	T	G	T	G	0.0133742	-0.00125871	0.393425	0.393909	FALSE	FALSE	FALSE	ieu-b-4879	2	165528624	0.00205662	472174	0.54	telomere length || id:ieu-b-4879	telomere length	telomere length || ||	TRUE	igd	NA	NA	NA	NA	NA	NA	NA	9.81E-12	165528624	0.00196405	331275	2	ukb-a-279	Leg fat mass (left) || id:ukb-a-279	TRUE	reported	igd	2	TRUE	NA	NA	NA	472174
34	rs113230003	A	G	A	G	-0.0145268	0.00063263	0.260185	0.26401	FALSE	FALSE	FALSE	ieu-b-4879	19	18460956	0.00228981	472174	0.780001	telomere length || id:ieu-b-4879	telomere length	telomere length || ||	TRUE	igd	NA	NA	NA	NA	NA	NA	NA	4.41E-11	18460956	0.00220442	331275	19	ukb-a-279	Leg fat mass (left) || id:ukb-a-279	TRUE	reported	igd	2	TRUE	NA	NA	NA	472174
35	rs113866544	C	T	C	T	0.0286248	0.00015644	0.0676841	0.068644	FALSE	FALSE	FALSE	ieu-b-4879	17	46270606	0.00395814	472174	0.97	telomere length || id:ieu-b-4879	telomere length	telomere length || ||	TRUE	igd	NA	NA	NA	NA	NA	NA	NA	7.25E-14	46270606	0.00382501	331275	17	ukb-a-279	Leg fat mass (left) || id:ukb-a-279	TRUE	reported	igd	2	TRUE	NA	NA	NA	472174
36	rs115584674	G	A	G	A	-0.0228717	0.00458929	0.0594649	0.056296	FALSE	FALSE	FALSE	ieu-b-4879	1	150346106	0.00432742	472174	0.29	telomere length || id:ieu-b-4879	telomere length	telomere length || ||	TRUE	igd	NA	NA	NA	NA	NA	NA	NA	1.66E-08	150346106	0.00405242	331275	1	ukb-a-279	Leg fat mass (left) || id:ukb-a-279	TRUE	reported	igd	2	TRUE	NA	NA	NA	472174
37	rs11611780	C	G	C	G	0.0131034	-0.00064737	0.254317	0.245383	FALSE	TRUE	FALSE	ieu-b-4879	12	111199274	0.00233035	472174	0.780001	telomere length || id:ieu-b-4879	telomere length	telomere length || ||	TRUE	igd	NA	NA	NA	NA	NA	NA	NA	2.80E-09	111199274	0.00220493	331275	12	ukb-a-279	Leg fat mass (left) || id:ukb-a-279	TRUE	reported	igd	2	TRUE	NA	NA	NA	472174
38	rs11642015	T	C	T	C	0.0512615	-0.00456919	0.40236	0.394493	FALSE	FALSE	FALSE	ieu-b-4879	16	53802494	0.00205248	472174	0.0259998	telomere length || id:ieu-b-4879	telomere length	telomere length || ||	TRUE	igd	NA	NA	NA	NA	NA	NA	NA	2.92E-151	53802494	0.0019558	331275	16	ukb-a-279	Leg fat mass (left) || id:ukb-a-279	TRUE	reported	igd	2	TRUE	NA	NA	NA	472174
39	rs11656758	G	A	G	A	0.0117359	-0.00839476	0.339618	0.35547	FALSE	FALSE	FALSE	ieu-b-4879	17	42301541	0.00212217	472174	7.60E-05	telomere length || id:ieu-b-4879	telomere length	telomere length || ||	TRUE	igd	NA	NA	NA	NA	NA	NA	NA	7.22E-09	42301541	0.00202837	331275	17	ukb-a-279	Leg fat mass (left) || id:ukb-a-279	TRUE	reported	igd	2	TRUE	NA	NA	NA	472174
41	rs11668971	C	T	C	T	-0.0147146	0.00499314	0.481139	0.490363	FALSE	FALSE	FALSE	ieu-b-4879	19	18815611	0.00201223	472174	0.0129999	telomere length || id:ieu-b-4879	telomere length	telomere length || ||	TRUE	igd	NA	NA	NA	NA	NA	NA	NA	1.73E-14	18815611	0.00191858	331275	19	ukb-a-279	Leg fat mass (left) || id:ukb-a-279	TRUE	reported	igd	2	TRUE	NA	NA	NA	472174
42	rs11695700	T	G	T	G	0.0111283	-0.00455701	0.417672	0.410348	FALSE	FALSE	FALSE	ieu-b-4879	2	110008322	0.00204438	472174	0.0259998	telomere length || id:ieu-b-4879	telomere length	telomere length || ||	TRUE	igd	NA	NA	NA	NA	NA	NA	NA	1.21E-08	110008322	0.00195267	331275	2	ukb-a-279	Leg fat mass (left) || id:ukb-a-279	TRUE	reported	igd	2	TRUE	NA	NA	NA	472174
43	rs11742930	T	C	T	C	0.012565	0.0021494	0.566428	0.569249	FALSE	FALSE	FALSE	ieu-b-4879	5	105774098	0.00202476	472174	0.29	telomere length || id:ieu-b-4879	telomere length	telomere length || ||	TRUE	igd	NA	NA	NA	NA	NA	NA	NA	9.49E-11	105774098	0.00194051	331275	5	ukb-a-279	Leg fat mass (left) || id:ukb-a-279	TRUE	reported	igd	2	TRUE	NA	NA	NA	472174
44	rs11757278	C	T	C	T	-0.0122197	-0.00149994	0.305848	0.300429	FALSE	FALSE	FALSE	ieu-b-4879	6	13180454	0.0021867	472174	0.49	telomere length || id:ieu-b-4879	telomere length	telomere length || ||	TRUE	igd	NA	NA	NA	NA	NA	NA	NA	4.58E-09	13180454	0.00208454	331275	6	ukb-a-279	Leg fat mass (left) || id:ukb-a-279	TRUE	reported	igd	2	TRUE	NA	NA	NA	472174
45	rs117632017	A	G	A	G	0.0281319	0.00449994	0.0391416	0.036586	FALSE	FALSE	FALSE	ieu-b-4879	15	52260107	0.00548959	472174	0.41	telomere length || id:ieu-b-4879	telomere length	telomere length || ||	TRUE	igd	NA	NA	NA	NA	NA	NA	NA	4.74E-08	52260107	0.00515157	331275	15	ukb-a-279	Leg fat mass (left) || id:ukb-a-279	TRUE	reported	igd	2	TRUE	NA	NA	NA	472174
46	rs11824092	C	T	C	T	0.0124839	-0.00565157	0.637451	0.632242	FALSE	FALSE	FALSE	ieu-b-4879	11	13346294	0.00208889	472174	0.00680002	telomere length || id:ieu-b-4879	telomere length	telomere length || ||	TRUE	igd	NA	NA	NA	NA	NA	NA	NA	5.11E-10	13346294	0.00200838	331275	11	ukb-a-279	Leg fat mass (left) || id:ukb-a-279	TRUE	reported	igd	2	TRUE	NA	NA	NA	472174
48	rs12001634	A	T	A	T	-0.0124678	0.0023377	0.336417	0.349266	FALSE	TRUE	FALSE	ieu-b-4879	9	94186527	0.00211187	472174	0.27	telomere length || id:ieu-b-4879	telomere length	telomere length || ||	TRUE	igd	NA	NA	NA	NA	NA	NA	NA	8.72E-10	94186527	0.00203343	331275	9	ukb-a-279	Leg fat mass (left) || id:ukb-a-279	TRUE	reported	igd	2	TRUE	NA	NA	NA	472174
49	rs12037698	A	G	A	G	-0.0161233	-0.00072717	0.141878	0.137764	FALSE	FALSE	FALSE	ieu-b-4879	1	243584345	0.00289938	472174	0.8	telomere length || id:ieu-b-4879	telomere length	telomere length || ||	TRUE	igd	NA	NA	NA	NA	NA	NA	NA	4.67E-09	243584345	0.00275199	331275	1	ukb-a-279	Leg fat mass (left) || id:ukb-a-279	TRUE	reported	igd	2	TRUE	NA	NA	NA	472174
51	rs1209058	T	G	T	G	-0.012179	3.88E-05	0.738006	0.736475	FALSE	FALSE	FALSE	ieu-b-4879	6	90127390	0.00228523	472174	0.99	telomere length || id:ieu-b-4879	telomere length	telomere length || ||	TRUE	igd	TRUE	rs1209058	rs854917	G	T	C	T	2.81E-08	90127099	0.00219334	331275	6	ukb-a-279	Leg fat mass (left) || id:ukb-a-279	TRUE	reported	igd	2	TRUE	NA	NA	NA	472174
52	rs12140153	T	G	T	G	-0.0262797	-0.00032489	0.0967607	0.090849	FALSE	FALSE	FALSE	ieu-b-4879	1	62579891	0.00356978	472174	0.93	telomere length || id:ieu-b-4879	telomere length	telomere length || ||	TRUE	igd	NA	NA	NA	NA	NA	NA	NA	2.95E-15	62579891	0.00332926	331275	1	ukb-a-279	Leg fat mass (left) || id:ukb-a-279	TRUE	reported	igd	2	TRUE	NA	NA	NA	472174
53	rs12144626	C	T	C	T	-0.0116985	0.00041351	0.581821	0.574168	FALSE	FALSE	FALSE	ieu-b-4879	1	47670525	0.00203394	472174	0.84	telomere length || id:ieu-b-4879	telomere length	telomere length || ||	TRUE	igd	NA	NA	NA	NA	NA	NA	NA	2.10E-09	47670525	0.00195297	331275	1	ukb-a-279	Leg fat mass (left) || id:ukb-a-279	TRUE	reported	igd	2	TRUE	NA	NA	NA	472174
54	rs1218824	A	G	A	G	0.0131665	-0.00016073	0.66205	0.654018	FALSE	FALSE	FALSE	ieu-b-4879	13	28010734	0.00211485	472174	0.94	telomere length || id:ieu-b-4879	telomere length	telomere length || ||	TRUE	igd	NA	NA	NA	NA	NA	NA	NA	8.69E-11	28010734	0.00202927	331275	13	ukb-a-279	Leg fat mass (left) || id:ukb-a-279	TRUE	reported	igd	2	TRUE	NA	NA	NA	472174
55	rs12273545	T	C	T	C	0.0231705	0.00198371	0.0558009	0.05816	FALSE	FALSE	FALSE	ieu-b-4879	11	116911012	0.00426949	472174	0.64	telomere length || id:ieu-b-4879	telomere length	telomere length || ||	TRUE	igd	NA	NA	NA	NA	NA	NA	NA	3.02E-08	116911012	0.00418213	331275	11	ukb-a-279	Leg fat mass (left) || id:ukb-a-279	TRUE	reported	igd	2	TRUE	NA	NA	NA	472174
56	rs1229984	C	T	C	T	0.0396611	-0.0160315	0.977549	0.968579	FALSE	FALSE	FALSE	ieu-b-4879	4	100239319	0.00605329	472174	0.00809991	telomere length || id:ieu-b-4879	telomere length	telomere length || ||	TRUE	igd	NA	NA	NA	NA	NA	NA	NA	9.53E-10	100239319	0.00648349	331275	4	ukb-a-279	Leg fat mass (left) || id:ukb-a-279	TRUE	reported	igd	2	TRUE	NA	NA	NA	472174
57	rs12330631	T	C	T	C	-0.0121629	0.00160059	0.367113	0.357253	FALSE	FALSE	FALSE	ieu-b-4879	3	123089834	0.00209567	472174	0.450001	telomere length || id:ieu-b-4879	telomere length	telomere length || ||	TRUE	igd	NA	NA	NA	NA	NA	NA	NA	1.08E-09	123089834	0.00199502	331275	3	ukb-a-279	Leg fat mass (left) || id:ukb-a-279	TRUE	reported	igd	2	TRUE	NA	NA	NA	472174
58	rs12339822	G	A	G	A	0.0126948	-4.73E-05	0.5432	0.539923	FALSE	FALSE	FALSE	ieu-b-4879	9	92187178	0.00201898	472174	0.98	telomere length || id:ieu-b-4879	telomere length	telomere length || ||	TRUE	igd	NA	NA	NA	NA	NA	NA	NA	5.36E-11	92187178	0.00193493	331275	9	ukb-a-279	Leg fat mass (left) || id:ukb-a-279	TRUE	reported	igd	2	TRUE	NA	NA	NA	472174
59	rs12439200	A	G	A	G	-0.0166101	0.0003335	0.238515	0.239792	FALSE	FALSE	FALSE	ieu-b-4879	15	73086731	0.00235099	472174	0.89	telomere length || id:ieu-b-4879	telomere length	telomere length || ||	TRUE	igd	NA	NA	NA	NA	NA	NA	NA	2.00E-13	73086731	0.00226024	331275	15	ukb-a-279	Leg fat mass (left) || id:ukb-a-279	TRUE	reported	igd	2	TRUE	NA	NA	NA	472174
60	rs12477385	T	G	T	G	-0.0154072	0.00574843	0.2273	0.244962	FALSE	FALSE	FALSE	ieu-b-4879	2	166156146	0.00232361	472174	0.0129999	telomere length || id:ieu-b-4879	telomere length	telomere length || ||	TRUE	igd	TRUE	rs12477385	rs2043255	T	G	C	G	2.00E-11	166144850	0.00229744	331275	2	ukb-a-279	Leg fat mass (left) || id:ukb-a-279	TRUE	reported	igd	2	TRUE	NA	NA	NA	472174
61	rs12479357	G	A	G	A	0.0150631	-0.00197668	0.631081	0.63012	FALSE	FALSE	FALSE	ieu-b-4879	2	181570507	0.00207598	472174	0.34	telomere length || id:ieu-b-4879	telomere length	telomere length || ||	TRUE	igd	NA	NA	NA	NA	NA	NA	NA	4.53E-14	181570507	0.00199639	331275	2	ukb-a-279	Leg fat mass (left) || id:ukb-a-279	TRUE	reported	igd	2	TRUE	NA	NA	NA	472174
62	rs12578952	G	A	G	A	-0.0151083	0.00319022	0.251697	0.261176	FALSE	FALSE	FALSE	ieu-b-4879	12	103755097	0.00228237	472174	0.16	telomere length || id:ieu-b-4879	telomere length	telomere length || ||	TRUE	igd	NA	NA	NA	NA	NA	NA	NA	8.44E-12	103755097	0.00221167	331275	12	ukb-a-279	Leg fat mass (left) || id:ukb-a-279	TRUE	reported	igd	2	TRUE	NA	NA	NA	472174
63	rs12583872	C	A	C	A	-0.0118952	0.00025978	0.309733	0.308824	FALSE	FALSE	FALSE	ieu-b-4879	13	86352708	0.00216681	472174	0.9	telomere length || id:ieu-b-4879	telomere length	telomere length || ||	TRUE	igd	NA	NA	NA	NA	NA	NA	NA	9.91E-09	86352708	0.00207509	331275	13	ukb-a-279	Leg fat mass (left) || id:ukb-a-279	TRUE	reported	igd	2	TRUE	NA	NA	NA	472174
65	rs12619178	T	C	T	C	-0.0148278	-9.34E-06	0.402922	0.392425	FALSE	FALSE	FALSE	ieu-b-4879	2	100838157	0.00205524	472174	1	telomere length || id:ieu-b-4879	telomere length	telomere length || ||	TRUE	igd	NA	NA	NA	NA	NA	NA	NA	3.49E-14	100838157	0.00195639	331275	2	ukb-a-279	Leg fat mass (left) || id:ukb-a-279	TRUE	reported	igd	2	TRUE	NA	NA	NA	472174
66	rs12679106	T	G	T	G	-0.019685	-1.04E-05	0.711341	0.726065	FALSE	FALSE	FALSE	ieu-b-4879	8	73446870	0.0022518	472174	1	telomere length || id:ieu-b-4879	telomere length	telomere length || ||	TRUE	igd	TRUE	rs12679106	rs5007872	G	T	G	A	2.35E-20	73443198	0.00212911	331275	8	ukb-a-279	Leg fat mass (left) || id:ukb-a-279	TRUE	reported	igd	2	TRUE	NA	NA	NA	472174
68	rs12714415	C	T	C	T	-0.0380809	0.00243762	0.166872	0.164083	FALSE	FALSE	FALSE	ieu-b-4879	2	651430	0.00274001	472174	0.37	telomere length || id:ieu-b-4879	telomere length	telomere length || ||	TRUE	igd	NA	NA	NA	NA	NA	NA	NA	4.67E-47	651430	0.0026428	331275	2	ukb-a-279	Leg fat mass (left) || id:ukb-a-279	TRUE	reported	igd	2	TRUE	NA	NA	NA	472174
69	rs12756213	A	G	A	G	0.0115693	-0.00080387	0.618099	0.623644	FALSE	FALSE	FALSE	ieu-b-4879	1	209264128	0.00206888	472174	0.7	telomere length || id:ieu-b-4879	telomere length	telomere length || ||	TRUE	igd	TRUE	rs12756213	rs12119679	G	A	A	G	4.79E-09	209263713	0.00197616	331275	1	ukb-a-279	Leg fat mass (left) || id:ukb-a-279	TRUE	reported	igd	2	TRUE	NA	NA	NA	472174
71	rs12877270	A	G	A	G	0.0116795	0.00258669	0.43845	0.447899	FALSE	FALSE	FALSE	ieu-b-4879	13	97047020	0.0020312	472174	0.2	telomere length || id:ieu-b-4879	telomere length	telomere length || ||	TRUE	igd	NA	NA	NA	NA	NA	NA	NA	2.07E-09	97047020	0.00194915	331275	13	ukb-a-279	Leg fat mass (left) || id:ukb-a-279	TRUE	reported	igd	2	TRUE	NA	NA	NA	472174
72	rs12890931	G	T	G	T	0.0116768	-0.00396696	0.363463	0.370407	FALSE	FALSE	FALSE	ieu-b-4879	14	69753369	0.00209094	472174	0.0580003	telomere length || id:ieu-b-4879	telomere length	telomere length || ||	TRUE	igd	NA	NA	NA	NA	NA	NA	NA	5.98E-09	69753369	0.00200723	331275	14	ukb-a-279	Leg fat mass (left) || id:ukb-a-279	TRUE	reported	igd	2	TRUE	NA	NA	NA	472174
74	rs12926311	C	G	C	G	-0.0120549	0.0003609	0.355425	0.348152	FALSE	TRUE	FALSE	ieu-b-4879	16	406427	0.00210659	472174	0.86	telomere length || id:ieu-b-4879	telomere length	telomere length || ||	TRUE	igd	NA	NA	NA	NA	NA	NA	NA	2.06E-09	406427	0.00201136	331275	16	ukb-a-279	Leg fat mass (left) || id:ukb-a-279	TRUE	reported	igd	2	TRUE	NA	NA	NA	472174
75	rs1296328	C	A	C	A	-0.0144102	0.00055971	0.559914	0.544754	FALSE	FALSE	FALSE	ieu-b-4879	4	137083193	0.00203684	472174	0.780001	telomere length || id:ieu-b-4879	telomere length	telomere length || ||	TRUE	igd	NA	NA	NA	NA	NA	NA	NA	1.18E-13	137083193	0.00194239	331275	4	ukb-a-279	Leg fat mass (left) || id:ukb-a-279	TRUE	reported	igd	2	TRUE	NA	NA	NA	472174
77	rs13056506	T	G	T	G	-0.0128925	-0.0001921	0.599118	0.591964	FALSE	FALSE	FALSE	ieu-b-4879	22	38595615	0.00204144	472174	0.93	telomere length || id:ieu-b-4879	telomere length	telomere length || ||	TRUE	igd	TRUE	rs13056506	rs3761449	G	T	C	T	4.38E-11	38580917	0.00195616	331275	22	ukb-a-279	Leg fat mass (left) || id:ukb-a-279	TRUE	reported	igd	2	TRUE	NA	NA	NA	472174
78	rs13062093	G	T	G	T	0.0145506	-0.00672361	0.366444	0.368505	FALSE	FALSE	FALSE	ieu-b-4879	3	35667057	0.0020672	472174	0.00109999	telomere length || id:ieu-b-4879	telomere length	telomere length || ||	TRUE	igd	NA	NA	NA	NA	NA	NA	NA	2.66E-13	35667057	0.00199027	331275	3	ukb-a-279	Leg fat mass (left) || id:ukb-a-279	TRUE	reported	igd	2	TRUE	NA	NA	NA	472174
79	rs13135092	G	A	G	A	0.0312956	-0.0011162	0.0832342	0.080034	FALSE	FALSE	FALSE	ieu-b-4879	4	103198082	0.00370796	472174	0.760001	telomere length || id:ieu-b-4879	telomere length	telomere length || ||	TRUE	igd	NA	NA	NA	NA	NA	NA	NA	3.55E-19	103198082	0.00349648	331275	4	ukb-a-279	Leg fat mass (left) || id:ukb-a-279	TRUE	reported	igd	2	TRUE	NA	NA	NA	472174
80	rs13174863	G	A	G	A	0.0193602	-0.00530838	0.148208	0.144182	FALSE	FALSE	FALSE	ieu-b-4879	5	139080745	0.00286953	472174	0.064	telomere length || id:ieu-b-4879	telomere length	telomere length || ||	TRUE	igd	NA	NA	NA	NA	NA	NA	NA	1.05E-12	139080745	0.00271768	331275	5	ukb-a-279	Leg fat mass (left) || id:ukb-a-279	TRUE	reported	igd	2	TRUE	NA	NA	NA	472174
82	rs1335055	A	G	A	G	-0.0126343	-3.88E-05	0.655777	0.65154	FALSE	FALSE	FALSE	ieu-b-4879	1	107624563	0.002122	472174	0.99	telomere length || id:ieu-b-4879	telomere length	telomere length || ||	TRUE	igd	NA	NA	NA	NA	NA	NA	NA	5.86E-10	107624563	0.00203969	331275	1	ukb-a-279	Leg fat mass (left) || id:ukb-a-279	TRUE	reported	igd	2	TRUE	NA	NA	NA	472174
83	rs13427822	G	A	G	A	-0.0147153	0.00339598	0.272052	0.270115	FALSE	FALSE	FALSE	ieu-b-4879	2	213414265	0.00228168	472174	0.14	telomere length || id:ieu-b-4879	telomere length	telomere length || ||	TRUE	igd	NA	NA	NA	NA	NA	NA	NA	1.49E-11	213414265	0.00218046	331275	2	ukb-a-279	Leg fat mass (left) || id:ukb-a-279	TRUE	reported	igd	2	TRUE	NA	NA	NA	472174
84	rs1441264	A	G	A	G	0.014754	-0.00090298	0.591866	0.597999	FALSE	FALSE	FALSE	ieu-b-4879	13	79580919	0.00208917	472174	0.67	telomere length || id:ieu-b-4879	telomere length	telomere length || ||	TRUE	igd	NA	NA	NA	NA	NA	NA	NA	1.40E-13	79580919	0.00199456	331275	13	ukb-a-279	Leg fat mass (left) || id:ukb-a-279	TRUE	reported	igd	2	TRUE	NA	NA	NA	472174
87	rs1458156	T	C	T	C	0.0125393	0.00084812	0.488264	0.493719	FALSE	FALSE	FALSE	ieu-b-4879	12	41887940	0.00200355	472174	0.67	telomere length || id:ieu-b-4879	telomere length	telomere length || ||	TRUE	igd	NA	NA	NA	NA	NA	NA	NA	6.85E-11	41887940	0.00192197	331275	12	ukb-a-279	Leg fat mass (left) || id:ukb-a-279	TRUE	reported	igd	2	TRUE	NA	NA	NA	472174
88	rs1470749	T	G	T	G	-0.0109757	-0.00358169	0.510604	0.502309	FALSE	FALSE	FALSE	ieu-b-4879	7	50578023	0.00200446	472174	0.0739997	telomere length || id:ieu-b-4879	telomere length	telomere length || ||	TRUE	igd	NA	NA	NA	NA	NA	NA	NA	1.12E-08	50578023	0.00192176	331275	7	ukb-a-279	Leg fat mass (left) || id:ukb-a-279	TRUE	reported	igd	2	TRUE	NA	NA	NA	472174
89	rs1477290	C	T	C	T	0.0250271	0.00079051	0.135362	0.141618	FALSE	FALSE	FALSE	ieu-b-4879	5	87988934	0.0029008	472174	0.79	telomere length || id:ieu-b-4879	telomere length	telomere length || ||	TRUE	igd	NA	NA	NA	NA	NA	NA	NA	8.51E-19	87988934	0.00282673	331275	5	ukb-a-279	Leg fat mass (left) || id:ukb-a-279	TRUE	reported	igd	2	TRUE	NA	NA	NA	472174
91	rs1491905	C	T	C	T	-0.0118963	0.00199863	0.506315	0.503616	FALSE	FALSE	FALSE	ieu-b-4879	14	47296286	0.00200035	472174	0.32	telomere length || id:ieu-b-4879	telomere length	telomere length || ||	TRUE	igd	NA	NA	NA	NA	NA	NA	NA	5.74E-10	47296286	0.00191949	331275	14	ukb-a-279	Leg fat mass (left) || id:ukb-a-279	TRUE	reported	igd	2	TRUE	NA	NA	NA	472174
92	rs1503527	T	C	T	C	0.0132706	-0.00214073	0.479717	0.483423	FALSE	FALSE	FALSE	ieu-b-4879	5	63020536	0.00200254	472174	0.29	telomere length || id:ieu-b-4879	telomere length	telomere length || ||	TRUE	igd	NA	NA	NA	NA	NA	NA	NA	4.88E-12	63020536	0.0019207	331275	5	ukb-a-279	Leg fat mass (left) || id:ukb-a-279	TRUE	reported	igd	2	TRUE	NA	NA	NA	472174
93	rs1524277	T	C	T	C	-0.0106177	-0.00049251	0.523467	0.514872	FALSE	FALSE	FALSE	ieu-b-4879	7	109173130	0.00200421	472174	0.81	telomere length || id:ieu-b-4879	telomere length	telomere length || ||	TRUE	igd	NA	NA	NA	NA	NA	NA	NA	3.28E-08	109173130	0.00192148	331275	7	ukb-a-279	Leg fat mass (left) || id:ukb-a-279	TRUE	reported	igd	2	TRUE	NA	NA	NA	472174
94	rs1538742	A	C	A	C	-0.0131848	-0.00026654	0.569585	0.562029	FALSE	FALSE	FALSE	ieu-b-4879	1	219668252	0.00203439	472174	0.9	telomere length || id:ieu-b-4879	telomere length	telomere length || ||	TRUE	igd	NA	NA	NA	NA	NA	NA	NA	1.23E-11	219668252	0.00194541	331275	1	ukb-a-279	Leg fat mass (left) || id:ukb-a-279	TRUE	reported	igd	2	TRUE	NA	NA	NA	472174
95	rs1582931	A	G	A	G	-0.010711	-0.00232868	0.472057	0.478798	FALSE	FALSE	FALSE	ieu-b-4879	5	122657199	0.00201906	472174	0.25	telomere length || id:ieu-b-4879	telomere length	telomere length || ||	TRUE	igd	NA	NA	NA	NA	NA	NA	NA	3.27E-08	122657199	0.00193808	331275	5	ukb-a-279	Leg fat mass (left) || id:ukb-a-279	TRUE	reported	igd	2	TRUE	NA	NA	NA	472174
96	rs17024393	C	T	C	T	0.0481255	-0.00849444	0.0257993	0.026217	FALSE	FALSE	FALSE	ieu-b-4879	1	110154688	0.00628337	472174	0.18	telomere length || id:ieu-b-4879	telomere length	telomere length || ||	TRUE	igd	NA	NA	NA	NA	NA	NA	NA	2.32E-15	110154688	0.00607399	331275	1	ukb-a-279	Leg fat mass (left) || id:ukb-a-279	TRUE	reported	igd	2	TRUE	NA	NA	NA	472174
97	rs17149254	C	T	C	T	-0.0168548	0.00418338	0.808564	0.799061	FALSE	FALSE	FALSE	ieu-b-4879	7	76634463	0.00256807	472174	0.1	telomere length || id:ieu-b-4879	telomere length	telomere length || ||	TRUE	igd	NA	NA	NA	NA	NA	NA	NA	1.29E-11	76634463	0.00248973	331275	7	ukb-a-279	Leg fat mass (left) || id:ukb-a-279	TRUE	reported	igd	2	TRUE	NA	NA	NA	472174
98	rs17522122	T	G	T	G	0.0139963	-0.00275764	0.470316	0.466804	FALSE	FALSE	FALSE	ieu-b-4879	14	33302882	0.00201292	472174	0.17	telomere length || id:ieu-b-4879	telomere length	telomere length || ||	TRUE	igd	NA	NA	NA	NA	NA	NA	NA	4.03E-13	33302882	0.00192927	331275	14	ukb-a-279	Leg fat mass (left) || id:ukb-a-279	TRUE	reported	igd	2	TRUE	NA	NA	NA	472174
99	rs1782508	G	C	G	C	-0.0119132	0.00201176	0.656325	0.657365	FALSE	TRUE	FALSE	ieu-b-4879	11	30243795	0.00210089	472174	0.34	telomere length || id:ieu-b-4879	telomere length	telomere length || ||	TRUE	igd	NA	NA	NA	NA	NA	NA	NA	3.56E-09	30243795	0.00201799	331275	11	ukb-a-279	Leg fat mass (left) || id:ukb-a-279	TRUE	reported	igd	2	TRUE	NA	NA	NA	472174
100	rs1783541	T	C	T	C	0.0156085	0.00391924	0.218469	0.213291	FALSE	FALSE	FALSE	ieu-b-4879	11	65294799	0.00244227	472174	0.11	telomere length || id:ieu-b-4879	telomere length	telomere length || ||	TRUE	igd	NA	NA	NA	NA	NA	NA	NA	1.91E-11	65294799	0.002325	331275	11	ukb-a-279	Leg fat mass (left) || id:ukb-a-279	TRUE	reported	igd	2	TRUE	NA	NA	NA	472174
101	rs1788808	G	A	G	A	-0.0175291	-4.71E-05	0.497341	0.501606	FALSE	FALSE	FALSE	ieu-b-4879	18	21090023	0.00200723	472174	0.98	telomere length || id:ieu-b-4879	telomere length	telomere length || ||	TRUE	igd	NA	NA	NA	NA	NA	NA	NA	7.61E-20	21090023	0.00192222	331275	18	ukb-a-279	Leg fat mass (left) || id:ukb-a-279	TRUE	reported	igd	2	TRUE	NA	NA	NA	472174
102	rs1928496	T	C	T	C	0.014495	0.00077879	0.742388	0.74386	FALSE	FALSE	FALSE	ieu-b-4879	13	31012904	0.00228996	472174	0.73	telomere length || id:ieu-b-4879	telomere length	telomere length || ||	TRUE	igd	NA	NA	NA	NA	NA	NA	NA	3.80E-11	31012904	0.00219231	331275	13	ukb-a-279	Leg fat mass (left) || id:ukb-a-279	TRUE	reported	igd	2	TRUE	NA	NA	NA	472174
104	rs2016469	A	G	A	G	0.0121747	-0.0009723	0.373695	0.366589	FALSE	FALSE	FALSE	ieu-b-4879	3	108023965	0.00209092	472174	0.64	telomere length || id:ieu-b-4879	telomere length	telomere length || ||	TRUE	igd	NA	NA	NA	NA	NA	NA	NA	1.14E-09	108023965	0.00199957	331275	3	ukb-a-279	Leg fat mass (left) || id:ukb-a-279	TRUE	reported	igd	2	TRUE	NA	NA	NA	472174
105	rs2032912	T	G	T	G	-0.0138577	0.00773332	0.409137	0.400611	FALSE	FALSE	FALSE	ieu-b-4879	16	69568303	0.00204959	472174	0.00016	telomere length || id:ieu-b-4879	telomere length	telomere length || ||	TRUE	igd	NA	NA	NA	NA	NA	NA	NA	1.48E-12	69568303	0.00195828	331275	16	ukb-a-279	Leg fat mass (left) || id:ukb-a-279	TRUE	reported	igd	2	TRUE	NA	NA	NA	472174
106	rs2072413	T	C	T	C	-0.0123472	0.00071696	0.272655	0.270827	FALSE	FALSE	FALSE	ieu-b-4879	7	150647969	0.00226212	472174	0.75	telomere length || id:ieu-b-4879	telomere length	telomere length || ||	TRUE	igd	NA	NA	NA	NA	NA	NA	NA	1.26E-08	150647969	0.00216921	331275	7	ukb-a-279	Leg fat mass (left) || id:ukb-a-279	TRUE	reported	igd	2	TRUE	NA	NA	NA	472174
107	rs208477	T	C	T	C	0.0142389	-0.00323057	0.186433	0.192772	FALSE	FALSE	FALSE	ieu-b-4879	6	66920846	0.0025346	472174	0.2	telomere length || id:ieu-b-4879	telomere length	telomere length || ||	TRUE	igd	NA	NA	NA	NA	NA	NA	NA	7.52E-09	66920846	0.00246386	331275	6	ukb-a-279	Leg fat mass (left) || id:ukb-a-279	TRUE	reported	igd	2	TRUE	NA	NA	NA	472174
109	rs2111455	T	C	T	C	0.011251	-0.00129525	0.678203	0.668678	FALSE	FALSE	FALSE	ieu-b-4879	2	15549882	0.00213533	472174	0.54	telomere length || id:ieu-b-4879	telomere length	telomere length || ||	TRUE	igd	NA	NA	NA	NA	NA	NA	NA	4.51E-08	15549882	0.00205701	331275	2	ukb-a-279	Leg fat mass (left) || id:ukb-a-279	TRUE	reported	igd	2	TRUE	NA	NA	NA	472174
110	rs2155869	C	T	C	T	-0.0143411	0.00272597	0.819163	0.818668	FALSE	FALSE	FALSE	ieu-b-4879	18	13199302	0.0025871	472174	0.29	telomere length || id:ieu-b-4879	telomere length	telomere length || ||	TRUE	igd	NA	NA	NA	NA	NA	NA	NA	8.05E-09	13199302	0.00248649	331275	18	ukb-a-279	Leg fat mass (left) || id:ukb-a-279	TRUE	reported	igd	2	TRUE	NA	NA	NA	472174
111	rs2161796	C	T	C	T	-0.0128159	0.00088511	0.375004	0.377019	FALSE	FALSE	FALSE	ieu-b-4879	18	40750455	0.00207153	472174	0.67	telomere length || id:ieu-b-4879	telomere length	telomere length || ||	TRUE	igd	NA	NA	NA	NA	NA	NA	NA	1.11E-10	40750455	0.00198667	331275	18	ukb-a-279	Leg fat mass (left) || id:ukb-a-279	TRUE	reported	igd	2	TRUE	NA	NA	NA	472174
112	rs2172131	C	T	C	T	-0.0140512	0.00128312	0.580636	0.585059	FALSE	FALSE	FALSE	ieu-b-4879	10	133978962	0.00203206	472174	0.53	telomere length || id:ieu-b-4879	telomere length	telomere length || ||	TRUE	igd	NA	NA	NA	NA	NA	NA	NA	5.15E-13	133978962	0.0019457	331275	10	ukb-a-279	Leg fat mass (left) || id:ukb-a-279	TRUE	reported	igd	2	TRUE	NA	NA	NA	472174
113	rs217672	C	A	C	A	0.0135178	0.00424176	0.272013	0.275619	FALSE	FALSE	FALSE	ieu-b-4879	14	62361021	0.00224364	472174	0.0589997	telomere length || id:ieu-b-4879	telomere length	telomere length || ||	TRUE	igd	NA	NA	NA	NA	NA	NA	NA	4.01E-10	62361021	0.00216152	331275	14	ukb-a-279	Leg fat mass (left) || id:ukb-a-279	TRUE	reported	igd	2	TRUE	NA	NA	NA	472174
114	rs2181375	G	A	G	A	0.014633	0.0009844	0.598633	0.586915	FALSE	FALSE	FALSE	ieu-b-4879	1	96940119	0.00204276	472174	0.630001	telomere length || id:ieu-b-4879	telomere length	telomere length || ||	TRUE	igd	NA	NA	NA	NA	NA	NA	NA	7.55E-14	96940119	0.00195673	331275	1	ukb-a-279	Leg fat mass (left) || id:ukb-a-279	TRUE	reported	igd	2	TRUE	NA	NA	NA	472174
115	rs2242259	C	T	C	T	-0.0107005	0.00221062	0.555968	0.548607	FALSE	FALSE	FALSE	ieu-b-4879	12	122265106	0.00202546	472174	0.28	telomere length || id:ieu-b-4879	telomere length	telomere length || ||	TRUE	igd	NA	NA	NA	NA	NA	NA	NA	3.16E-08	122265106	0.00193404	331275	12	ukb-a-279	Leg fat mass (left) || id:ukb-a-279	TRUE	reported	igd	2	TRUE	NA	NA	NA	472174
116	rs2253310	G	C	G	C	0.0169091	-0.00151474	0.628085	0.614995	FALSE	TRUE	FALSE	ieu-b-4879	6	108888593	0.00207083	472174	0.46	telomere length || id:ieu-b-4879	telomere length	telomere length || ||	TRUE	igd	NA	NA	NA	NA	NA	NA	NA	1.63E-17	108888593	0.00198508	331275	6	ukb-a-279	Leg fat mass (left) || id:ukb-a-279	TRUE	reported	igd	2	TRUE	NA	NA	NA	472174
117	rs2287214	G	A	G	A	0.012759	-0.00200199	0.397832	0.388784	FALSE	FALSE	FALSE	ieu-b-4879	12	108090518	0.00205867	472174	0.33	telomere length || id:ieu-b-4879	telomere length	telomere length || ||	TRUE	igd	NA	NA	NA	NA	NA	NA	NA	7.67E-11	108090518	0.00196079	331275	12	ukb-a-279	Leg fat mass (left) || id:ukb-a-279	TRUE	reported	igd	2	TRUE	NA	NA	NA	472174
118	rs2292238	C	A	C	A	-0.0122591	0.00065567	0.408667	0.399795	FALSE	FALSE	FALSE	ieu-b-4879	12	56493822	0.0020474	472174	0.75	telomere length || id:ieu-b-4879	telomere length	telomere length || ||	TRUE	igd	NA	NA	NA	NA	NA	NA	NA	3.69E-10	56493822	0.00195615	331275	12	ukb-a-279	Leg fat mass (left) || id:ukb-a-279	TRUE	reported	igd	2	TRUE	NA	NA	NA	472174
119	rs2307111	C	T	C	T	-0.022958	-0.00189435	0.393183	0.409337	FALSE	FALSE	FALSE	ieu-b-4879	5	75003678	0.00205471	472174	0.36	telomere length || id:ieu-b-4879	telomere length	telomere length || ||	TRUE	igd	NA	NA	NA	NA	NA	NA	NA	1.81E-31	75003678	0.00196706	331275	5	ukb-a-279	Leg fat mass (left) || id:ukb-a-279	TRUE	reported	igd	2	TRUE	NA	NA	NA	472174
120	rs2318543	G	A	G	A	-0.0135964	0.00170149	0.782495	0.787682	FALSE	FALSE	FALSE	ieu-b-4879	4	67803263	0.00245352	472174	0.49	telomere length || id:ieu-b-4879	telomere length	telomere length || ||	TRUE	igd	NA	NA	NA	NA	NA	NA	NA	5.76E-09	67803263	0.00233464	331275	4	ukb-a-279	Leg fat mass (left) || id:ukb-a-279	TRUE	reported	igd	2	TRUE	NA	NA	NA	472174
121	rs2370982	T	C	T	C	0.0225469	0.00089647	0.215336	0.216472	FALSE	FALSE	FALSE	ieu-b-4879	14	79894046	0.00244508	472174	0.709999	telomere length || id:ieu-b-4879	telomere length	telomere length || ||	TRUE	igd	TRUE	rs2370982	rs10136360	T	C	A	G	9.58E-22	79890677	0.00235305	331275	14	ukb-a-279	Leg fat mass (left) || id:ukb-a-279	TRUE	reported	igd	2	TRUE	NA	NA	NA	472174
122	rs2374947	G	A	G	A	0.0126295	-0.0057515	0.760979	0.769862	FALSE	FALSE	FALSE	ieu-b-4879	12	108327605	0.00239649	472174	0.016	telomere length || id:ieu-b-4879	telomere length	telomere length || ||	TRUE	igd	NA	NA	NA	NA	NA	NA	NA	2.31E-08	108327605	0.00226045	331275	12	ukb-a-279	Leg fat mass (left) || id:ukb-a-279	TRUE	reported	igd	2	TRUE	NA	NA	NA	472174
124	rs2398861	G	A	G	A	0.0156609	0.00348973	0.256599	0.265508	FALSE	FALSE	FALSE	ieu-b-4879	9	96430747	0.00228925	472174	0.13	telomere length || id:ieu-b-4879	telomere length	telomere length || ||	TRUE	igd	NA	NA	NA	NA	NA	NA	NA	1.27E-12	96430747	0.00220658	331275	9	ukb-a-279	Leg fat mass (left) || id:ukb-a-279	TRUE	reported	igd	2	TRUE	NA	NA	NA	472174
125	rs2409742	T	C	T	C	-0.012777	-0.00102011	0.48505	0.492942	FALSE	FALSE	FALSE	ieu-b-4879	8	11069960	0.00201892	472174	0.61	telomere length || id:ieu-b-4879	telomere length	telomere length || ||	TRUE	igd	NA	NA	NA	NA	NA	NA	NA	3.08E-11	11069960	0.00192336	331275	8	ukb-a-279	Leg fat mass (left) || id:ukb-a-279	TRUE	reported	igd	2	TRUE	NA	NA	NA	472174
126	rs241459	C	A	C	A	-0.0174316	0.00316995	0.680281	0.678818	FALSE	FALSE	FALSE	ieu-b-4879	1	49757268	0.0021412	472174	0.14	telomere length || id:ieu-b-4879	telomere length	telomere length || ||	TRUE	igd	NA	NA	NA	NA	NA	NA	NA	2.13E-17	49757268	0.00205394	331275	1	ukb-a-279	Leg fat mass (left) || id:ukb-a-279	TRUE	reported	igd	2	TRUE	NA	NA	NA	472174
127	rs2418507	T	C	T	C	0.0124787	0.0002062	0.574207	0.571471	FALSE	FALSE	FALSE	ieu-b-4879	3	153674220	0.0020228	472174	0.92	telomere length || id:ieu-b-4879	telomere length	telomere length || ||	TRUE	igd	NA	NA	NA	NA	NA	NA	NA	1.44E-10	153674220	0.00194631	331275	3	ukb-a-279	Leg fat mass (left) || id:ukb-a-279	TRUE	reported	igd	2	TRUE	NA	NA	NA	472174
128	rs2439823	G	A	G	A	0.0160454	0.00293539	0.547705	0.54375	FALSE	FALSE	FALSE	ieu-b-4879	10	99778226	0.00201594	472174	0.15	telomere length || id:ieu-b-4879	telomere length	telomere length || ||	TRUE	igd	NA	NA	NA	NA	NA	NA	NA	1.04E-16	99778226	0.00193314	331275	10	ukb-a-279	Leg fat mass (left) || id:ukb-a-279	TRUE	reported	igd	2	TRUE	NA	NA	NA	472174
129	rs2455386	G	A	G	A	-0.0113353	0.00195467	0.679614	0.685577	FALSE	FALSE	FALSE	ieu-b-4879	5	60912736	0.00216359	472174	0.37	telomere length || id:ieu-b-4879	telomere length	telomere length || ||	TRUE	igd	NA	NA	NA	NA	NA	NA	NA	4.13E-08	60912736	0.00206644	331275	5	ukb-a-279	Leg fat mass (left) || id:ukb-a-279	TRUE	reported	igd	2	TRUE	NA	NA	NA	472174
130	rs252749	A	G	A	G	-0.0141701	-0.00343922	0.246565	0.245594	FALSE	FALSE	FALSE	ieu-b-4879	5	77389973	0.00232116	472174	0.14	telomere length || id:ieu-b-4879	telomere length	telomere length || ||	TRUE	igd	NA	NA	NA	NA	NA	NA	NA	1.82E-10	77389973	0.00222236	331275	5	ukb-a-279	Leg fat mass (left) || id:ukb-a-279	TRUE	reported	igd	2	TRUE	NA	NA	NA	472174
131	rs2606228	C	A	C	A	-0.0114535	-0.00166698	0.642769	0.654172	FALSE	FALSE	FALSE	ieu-b-4879	3	183537759	0.00213071	472174	0.43	telomere length || id:ieu-b-4879	telomere length	telomere length || ||	TRUE	igd	NA	NA	NA	NA	NA	NA	NA	1.59E-08	183537759	0.00202663	331275	3	ukb-a-279	Leg fat mass (left) || id:ukb-a-279	TRUE	reported	igd	2	TRUE	NA	NA	NA	472174
132	rs2678204	G	T	G	T	0.0202065	-0.00462613	0.341813	0.337294	FALSE	FALSE	FALSE	ieu-b-4879	1	201800511	0.00211772	472174	0.0290001	telomere length || id:ieu-b-4879	telomere length	telomere length || ||	TRUE	igd	NA	NA	NA	NA	NA	NA	NA	1.98E-23	201800511	0.00202573	331275	1	ukb-a-279	Leg fat mass (left) || id:ukb-a-279	TRUE	reported	igd	2	TRUE	NA	NA	NA	472174
133	rs2737251	T	C	T	C	-0.0159606	0.00106222	0.337998	0.330568	FALSE	FALSE	FALSE	ieu-b-4879	8	116662108	0.00213089	472174	0.62	telomere length || id:ieu-b-4879	telomere length	telomere length || ||	TRUE	igd	NA	NA	NA	NA	NA	NA	NA	3.72E-15	116662108	0.00202945	331275	8	ukb-a-279	Leg fat mass (left) || id:ukb-a-279	TRUE	reported	igd	2	TRUE	NA	NA	NA	472174
134	rs2804477	A	G	A	G	0.0152717	-0.0050876	0.136369	0.138232	FALSE	FALSE	FALSE	ieu-b-4879	10	33720175	0.00289458	472174	0.0790005	telomere length || id:ieu-b-4879	telomere length	telomere length || ||	TRUE	igd	NA	NA	NA	NA	NA	NA	NA	4.84E-08	33720175	0.00279844	331275	10	ukb-a-279	Leg fat mass (left) || id:ukb-a-279	TRUE	reported	igd	2	TRUE	NA	NA	NA	472174
135	rs2814943	A	G	A	G	0.0353912	-0.0049458	0.139971	0.13982	FALSE	FALSE	FALSE	ieu-b-4879	6	34552736	0.00287968	472174	0.0860003	telomere length || id:ieu-b-4879	telomere length	telomere length || ||	TRUE	igd	NA	NA	NA	NA	NA	NA	NA	1.47E-37	34552736	0.00276274	331275	6	ukb-a-279	Leg fat mass (left) || id:ukb-a-279	TRUE	reported	igd	2	TRUE	NA	NA	NA	472174
136	rs28366156	C	T	C	T	-0.0230156	0.00826611	0.131356	0.133445	FALSE	FALSE	FALSE	ieu-b-4879	6	31671498	0.0029429	472174	0.005	telomere length || id:ieu-b-4879	telomere length	telomere length || ||	TRUE	igd	NA	NA	NA	NA	NA	NA	NA	5.46E-16	31671498	0.00284103	331275	6	ukb-a-279	Leg fat mass (left) || id:ukb-a-279	TRUE	reported	igd	2	TRUE	NA	NA	NA	472174
137	rs28457808	G	C	G	C	-0.0166108	-0.00596283	0.163186	0.181685	FALSE	TRUE	FALSE	ieu-b-4879	7	99023246	0.00269396	472174	0.0269998	telomere length || id:ieu-b-4879	telomere length	telomere length || ||	TRUE	igd	NA	NA	NA	NA	NA	NA	NA	1.75E-10	99023246	0.00260268	331275	7	ukb-a-279	Leg fat mass (left) || id:ukb-a-279	TRUE	reported	igd	2	TRUE	NA	NA	NA	472174
138	rs2861685	C	T	C	T	-0.0138268	-0.00216594	0.411371	0.413702	FALSE	FALSE	FALSE	ieu-b-4879	2	67837553	0.00202254	472174	0.28	telomere length || id:ieu-b-4879	telomere length	telomere length || ||	TRUE	igd	NA	NA	NA	NA	NA	NA	NA	1.27E-12	67837553	0.00194791	331275	2	ukb-a-279	Leg fat mass (left) || id:ukb-a-279	TRUE	reported	igd	2	TRUE	NA	NA	NA	472174
139	rs286818	A	T	A	T	-0.0190851	0.00050693	0.170248	0.176774	FALSE	TRUE	FALSE	ieu-b-4879	5	107433446	0.00263951	472174	0.85	telomere length || id:ieu-b-4879	telomere length	telomere length || ||	TRUE	igd	NA	NA	NA	NA	NA	NA	NA	9.10E-14	107433446	0.0025605	331275	5	ukb-a-279	Leg fat mass (left) || id:ukb-a-279	TRUE	reported	igd	2	TRUE	NA	NA	NA	472174
140	rs28726372	C	T	C	T	0.0118563	0.00017174	0.307814	0.300914	FALSE	FALSE	FALSE	ieu-b-4879	1	84353839	0.00218389	472174	0.94	telomere length || id:ieu-b-4879	telomere length	telomere length || ||	TRUE	igd	NA	NA	NA	NA	NA	NA	NA	1.20E-08	84353839	0.00208	331275	1	ukb-a-279	Leg fat mass (left) || id:ukb-a-279	TRUE	reported	igd	2	TRUE	NA	NA	NA	472174
141	rs290483	T	G	T	G	-0.0108013	-0.00421985	0.599207	0.601839	FALSE	FALSE	FALSE	ieu-b-4879	10	114915214	0.00206032	472174	0.0409996	telomere length || id:ieu-b-4879	telomere length	telomere length || ||	TRUE	igd	NA	NA	NA	NA	NA	NA	NA	3.79E-08	114915214	0.00196367	331275	10	ukb-a-279	Leg fat mass (left) || id:ukb-a-279	TRUE	reported	igd	2	TRUE	NA	NA	NA	472174
142	rs2917705	A	G	A	G	-0.0158612	-0.00587574	0.139388	0.143164	FALSE	FALSE	FALSE	ieu-b-4879	16	64339094	0.00285729	472174	0.04	telomere length || id:ieu-b-4879	telomere length	telomere length || ||	TRUE	igd	NA	NA	NA	NA	NA	NA	NA	1.10E-08	64339094	0.00277565	331275	16	ukb-a-279	Leg fat mass (left) || id:ukb-a-279	TRUE	reported	igd	2	TRUE	NA	NA	NA	472174
143	rs2954021	G	A	G	A	0.0116959	0.00062021	0.505955	0.50639	FALSE	FALSE	FALSE	ieu-b-4879	8	126482077	0.00199865	472174	0.760001	telomere length || id:ieu-b-4879	telomere length	telomere length || ||	TRUE	igd	NA	NA	NA	NA	NA	NA	NA	1.13E-09	126482077	0.00192034	331275	8	ukb-a-279	Leg fat mass (left) || id:ukb-a-279	TRUE	reported	igd	2	TRUE	NA	NA	NA	472174
144	rs301806	T	C	T	C	0.011672	-0.0041442	0.584225	0.581073	FALSE	FALSE	FALSE	ieu-b-4879	1	8482078	0.00202881	472174	0.0409996	telomere length || id:ieu-b-4879	telomere length	telomere length || ||	TRUE	igd	NA	NA	NA	NA	NA	NA	NA	2.06E-09	8482078	0.00194753	331275	1	ukb-a-279	Leg fat mass (left) || id:ukb-a-279	TRUE	reported	igd	2	TRUE	NA	NA	NA	472174
146	rs34769775	T	C	T	C	-0.0153304	0.00603592	0.297863	0.29831	FALSE	FALSE	FALSE	ieu-b-4879	15	80989172	0.00218517	472174	0.00569994	telomere length || id:ieu-b-4879	telomere length	telomere length || ||	TRUE	igd	NA	NA	NA	NA	NA	NA	NA	2.57E-13	80989172	0.00209566	331275	15	ukb-a-279	Leg fat mass (left) || id:ukb-a-279	TRUE	reported	igd	2	TRUE	NA	NA	NA	472174
147	rs34811474	A	G	A	G	-0.0181144	0.00443263	0.231875	0.222074	FALSE	FALSE	FALSE	ieu-b-4879	4	25408838	0.00241287	472174	0.0659994	telomere length || id:ieu-b-4879	telomere length	telomere length || ||	TRUE	igd	NA	NA	NA	NA	NA	NA	NA	1.54E-15	25408838	0.00227174	331275	4	ukb-a-279	Leg fat mass (left) || id:ukb-a-279	TRUE	reported	igd	2	TRUE	NA	NA	NA	472174
148	rs34966008	T	C	T	C	-0.0155294	0.00428442	0.408148	0.440623	FALSE	FALSE	FALSE	ieu-b-4879	17	34935878	0.00201331	472174	0.0329997	telomere length || id:ieu-b-4879	telomere length	telomere length || ||	TRUE	igd	TRUE	rs34966008	rs2074103	T	C	A	C	1.79E-15	34919623	0.00195202	331275	17	ukb-a-279	Leg fat mass (left) || id:ukb-a-279	TRUE	reported	igd	2	TRUE	NA	NA	NA	472174
149	rs35025195	A	G	A	G	-0.0199088	0.0057009	0.166132	0.158238	FALSE	FALSE	FALSE	ieu-b-4879	11	134522597	0.00274707	472174	0.0379997	telomere length || id:ieu-b-4879	telomere length	telomere length || ||	TRUE	igd	NA	NA	NA	NA	NA	NA	NA	1.21E-14	134522597	0.00258053	331275	11	ukb-a-279	Leg fat mass (left) || id:ukb-a-279	TRUE	reported	igd	2	TRUE	NA	NA	NA	472174
150	rs35154326	G	A	G	A	-0.0132883	0.00698629	0.272456	0.27761	FALSE	FALSE	FALSE	ieu-b-4879	16	24862414	0.00225839	472174	0.002	telomere length || id:ieu-b-4879	telomere length	telomere length || ||	TRUE	igd	NA	NA	NA	NA	NA	NA	NA	9.36E-10	24862414	0.00217128	331275	16	ukb-a-279	Leg fat mass (left) || id:ukb-a-279	TRUE	reported	igd	2	TRUE	NA	NA	NA	472174
153	rs35972789	A	C	A	C	-0.0301528	0.00295916	0.0377655	0.035898	FALSE	FALSE	FALSE	ieu-b-4879	10	75519691	0.00536313	472174	0.58	telomere length || id:ieu-b-4879	telomere length	telomere length || ||	TRUE	igd	NA	NA	NA	NA	NA	NA	NA	1.99E-09	75519691	0.00502667	331275	10	ukb-a-279	Leg fat mass (left) || id:ukb-a-279	TRUE	reported	igd	2	TRUE	NA	NA	NA	472174
154	rs362307	T	C	T	C	0.0227133	-0.00404655	0.0760278	0.072251	FALSE	FALSE	FALSE	ieu-b-4879	4	3241845	0.00389366	472174	0.3	telomere length || id:ieu-b-4879	telomere length	telomere length || ||	TRUE	igd	NA	NA	NA	NA	NA	NA	NA	5.57E-10	3241845	0.00366211	331275	4	ukb-a-279	Leg fat mass (left) || id:ukb-a-279	TRUE	reported	igd	2	TRUE	NA	NA	NA	472174
155	rs3749472	G	A	G	A	0.0105187	0.0017228	0.461579	0.465402	FALSE	FALSE	FALSE	ieu-b-4879	4	56294032	0.00201097	472174	0.39	telomere length || id:ieu-b-4879	telomere length	telomere length || ||	TRUE	igd	NA	NA	NA	NA	NA	NA	NA	4.80E-08	56294032	0.00192695	331275	4	ukb-a-279	Leg fat mass (left) || id:ukb-a-279	TRUE	reported	igd	2	TRUE	NA	NA	NA	472174
157	rs3803286	G	A	G	A	-0.0172809	0.00023681	0.666379	0.641679	FALSE	FALSE	FALSE	ieu-b-4879	14	103261300	0.00209907	472174	0.91	telomere length || id:ieu-b-4879	telomere length	telomere length || ||	TRUE	igd	TRUE	rs3803286	rs12432777	A	G	T	C	1.93E-17	103246470	0.00203347	331275	14	ukb-a-279	Leg fat mass (left) || id:ukb-a-279	TRUE	reported	igd	2	TRUE	NA	NA	NA	472174
159	rs390192	G	A	G	A	-0.012864	0.00155508	0.522445	0.516292	FALSE	FALSE	FALSE	ieu-b-4879	6	83359135	0.00202661	472174	0.44	telomere length || id:ieu-b-4879	telomere length	telomere length || ||	TRUE	igd	NA	NA	NA	NA	NA	NA	NA	2.90E-11	83359135	0.00193398	331275	6	ukb-a-279	Leg fat mass (left) || id:ukb-a-279	TRUE	reported	igd	2	TRUE	NA	NA	NA	472174
160	rs4073582	A	G	A	G	-0.0160266	0.00142155	0.359785	0.349104	FALSE	FALSE	FALSE	ieu-b-4879	11	66050712	0.00210555	472174	0.5	telomere length || id:ieu-b-4879	telomere length	telomere length || ||	TRUE	igd	NA	NA	NA	NA	NA	NA	NA	1.15E-15	66050712	0.0020008	331275	11	ukb-a-279	Leg fat mass (left) || id:ukb-a-279	TRUE	reported	igd	2	TRUE	NA	NA	NA	472174
161	rs4290163	T	G	T	G	0.0109004	-0.00087471	0.390326	0.393916	FALSE	FALSE	FALSE	ieu-b-4879	10	104610926	0.00204489	472174	0.67	telomere length || id:ieu-b-4879	telomere length	telomere length || ||	TRUE	igd	NA	NA	NA	NA	NA	NA	NA	3.09E-08	104610926	0.00196894	331275	10	ukb-a-279	Leg fat mass (left) || id:ukb-a-279	TRUE	reported	igd	2	TRUE	NA	NA	NA	472174
163	rs4402589	G	T	G	T	0.0211175	0.00019039	0.55278	0.54806	FALSE	FALSE	FALSE	ieu-b-4879	16	29954654	0.00200653	472174	0.92	telomere length || id:ieu-b-4879	telomere length	telomere length || ||	TRUE	igd	NA	NA	NA	NA	NA	NA	NA	7.96E-28	29954654	0.00193125	331275	16	ukb-a-279	Leg fat mass (left) || id:ukb-a-279	TRUE	reported	igd	2	TRUE	NA	NA	NA	472174
164	rs444102	C	G	C	G	0.0158606	0.00026638	0.171096	0.164481	FALSE	TRUE	FALSE	ieu-b-4879	22	18215952	0.00270484	472174	0.92	telomere length || id:ieu-b-4879	telomere length	telomere length || ||	TRUE	igd	NA	NA	NA	NA	NA	NA	NA	4.97E-10	18215952	0.00254985	331275	22	ukb-a-279	Leg fat mass (left) || id:ukb-a-279	TRUE	reported	igd	2	TRUE	NA	NA	NA	472174
166	rs4477562	T	C	T	C	0.0200577	-0.00065488	0.128516	0.128991	FALSE	FALSE	FALSE	ieu-b-4879	13	54104968	0.00301418	472174	0.83	telomere length || id:ieu-b-4879	telomere length	telomere length || ||	TRUE	igd	NA	NA	NA	NA	NA	NA	NA	3.82E-12	54104968	0.0028885	331275	13	ukb-a-279	Leg fat mass (left) || id:ukb-a-279	TRUE	reported	igd	2	TRUE	NA	NA	NA	472174
167	rs4482463	A	C	A	C	-0.024798	0.00216697	0.924181	0.915954	FALSE	FALSE	FALSE	ieu-b-4879	2	205375909	0.00366311	472174	0.55	telomere length || id:ieu-b-4879	telomere length	telomere length || ||	TRUE	igd	NA	NA	NA	NA	NA	NA	NA	8.78E-12	205375909	0.00363314	331275	2	ukb-a-279	Leg fat mass (left) || id:ukb-a-279	TRUE	reported	igd	2	TRUE	NA	NA	NA	472174
168	rs4502882	T	C	T	C	-0.0134591	0.00021243	0.656893	0.666209	FALSE	FALSE	FALSE	ieu-b-4879	5	153093998	0.00212439	472174	0.92	telomere length || id:ieu-b-4879	telomere length	telomere length || ||	TRUE	igd	NA	NA	NA	NA	NA	NA	NA	2.74E-11	153093998	0.00202087	331275	5	ukb-a-279	Leg fat mass (left) || id:ukb-a-279	TRUE	reported	igd	2	TRUE	NA	NA	NA	472174
169	rs4503172	T	C	T	C	-0.0121193	-0.00137713	0.607824	0.611434	FALSE	FALSE	FALSE	ieu-b-4879	9	124640841	0.00205565	472174	0.5	telomere length || id:ieu-b-4879	telomere length	telomere length || ||	TRUE	igd	NA	NA	NA	NA	NA	NA	NA	7.27E-10	124640841	0.00196732	331275	9	ukb-a-279	Leg fat mass (left) || id:ukb-a-279	TRUE	reported	igd	2	TRUE	NA	NA	NA	472174
170	rs4670172	A	T	A	T	0.0122003	-2.96E-05	0.648013	0.635979	FALSE	TRUE	FALSE	ieu-b-4879	2	37043475	0.0021038	472174	0.99	telomere length || id:ieu-b-4879	telomere length	telomere length || ||	TRUE	igd	NA	NA	NA	NA	NA	NA	NA	1.33E-09	37043475	0.00201213	331275	2	ukb-a-279	Leg fat mass (left) || id:ukb-a-279	TRUE	reported	igd	2	TRUE	NA	NA	NA	472174
172	rs4673617	T	C	T	C	0.0137644	0.00214821	0.271641	0.275634	FALSE	FALSE	FALSE	ieu-b-4879	2	212290579	0.00225004	472174	0.34	telomere length || id:ieu-b-4879	telomere length	telomere length || ||	TRUE	igd	NA	NA	NA	NA	NA	NA	NA	2.04E-10	212290579	0.00216468	331275	2	ukb-a-279	Leg fat mass (left) || id:ukb-a-279	TRUE	reported	igd	2	TRUE	NA	NA	NA	472174
173	rs4678440	T	A	T	A	-0.0147799	-0.00051592	0.14956	0.145075	FALSE	TRUE	FALSE	ieu-b-4879	3	136491907	0.00283229	472174	0.86	telomere length || id:ieu-b-4879	telomere length	telomere length || ||	TRUE	igd	NA	NA	NA	NA	NA	NA	NA	3.85E-08	136491907	0.0026883	331275	3	ukb-a-279	Leg fat mass (left) || id:ukb-a-279	TRUE	reported	igd	2	TRUE	NA	NA	NA	472174
174	rs4682711	C	T	C	T	-0.0117995	0.00203715	0.408683	0.408615	FALSE	FALSE	FALSE	ieu-b-4879	3	43987663	0.00202634	472174	0.31	telomere length || id:ieu-b-4879	telomere length	telomere length || ||	TRUE	igd	NA	NA	NA	NA	NA	NA	NA	1.43E-09	43987663	0.00194971	331275	3	ukb-a-279	Leg fat mass (left) || id:ukb-a-279	TRUE	reported	igd	2	TRUE	NA	NA	NA	472174
176	rs4790841	T	C	T	C	-0.0237951	0.00094329	0.154867	0.150208	FALSE	FALSE	FALSE	ieu-b-4879	17	1835482	0.00281117	472174	0.74	telomere length || id:ieu-b-4879	telomere length	telomere length || ||	TRUE	igd	NA	NA	NA	NA	NA	NA	NA	3.63E-19	1835482	0.0026592	331275	17	ukb-a-279	Leg fat mass (left) || id:ukb-a-279	TRUE	reported	igd	2	TRUE	NA	NA	NA	472174
178	rs4958702	C	T	C	T	-0.0127489	-0.00110575	0.573675	0.571497	FALSE	FALSE	FALSE	ieu-b-4879	5	153544512	0.00202254	472174	0.58	telomere length || id:ieu-b-4879	telomere length	telomere length || ||	TRUE	igd	NA	NA	NA	NA	NA	NA	NA	4.88E-11	153544512	0.00193901	331275	5	ukb-a-279	Leg fat mass (left) || id:ukb-a-279	TRUE	reported	igd	2	TRUE	NA	NA	NA	472174
179	rs4981693	A	G	A	G	0.0172566	-0.00077532	0.772734	0.76922	FALSE	FALSE	FALSE	ieu-b-4879	14	29680331	0.00237959	472174	0.74	telomere length || id:ieu-b-4879	telomere length	telomere length || ||	TRUE	igd	NA	NA	NA	NA	NA	NA	NA	5.33E-14	29680331	0.00229359	331275	14	ukb-a-279	Leg fat mass (left) || id:ukb-a-279	TRUE	reported	igd	2	TRUE	NA	NA	NA	472174
180	rs525101	C	T	C	T	0.0137714	0.0007153	0.371963	0.380988	FALSE	FALSE	FALSE	ieu-b-4879	13	111969728	0.00207584	472174	0.73	telomere length || id:ieu-b-4879	telomere length	telomere length || ||	TRUE	igd	NA	NA	NA	NA	NA	NA	NA	4.47E-12	111969728	0.00198963	331275	13	ukb-a-279	Leg fat mass (left) || id:ukb-a-279	TRUE	reported	igd	2	TRUE	NA	NA	NA	472174
181	rs541577	G	A	G	A	-0.0138186	0.00867053	0.621259	0.603564	FALSE	FALSE	FALSE	ieu-b-4879	7	32382895	0.00207493	472174	2.90E-05	telomere length || id:ieu-b-4879	telomere length	telomere length || ||	TRUE	igd	NA	NA	NA	NA	NA	NA	NA	3.56E-12	32382895	0.00198721	331275	7	ukb-a-279	Leg fat mass (left) || id:ukb-a-279	TRUE	reported	igd	2	TRUE	NA	NA	NA	472174
182	rs543874	G	A	G	A	0.0329776	-0.00324183	0.207808	0.205005	FALSE	FALSE	FALSE	ieu-b-4879	1	177889480	0.00247356	472174	0.19	telomere length || id:ieu-b-4879	telomere length	telomere length || ||	TRUE	igd	NA	NA	NA	NA	NA	NA	NA	3.04E-44	177889480	0.00236323	331275	1	ukb-a-279	Leg fat mass (left) || id:ukb-a-279	TRUE	reported	igd	2	TRUE	NA	NA	NA	472174
183	rs55707359	G	T	G	T	0.0435141	0.00084464	0.0150253	0.014938	FALSE	FALSE	FALSE	ieu-b-4879	11	46159333	0.00835242	472174	0.92	telomere length || id:ieu-b-4879	telomere length	telomere length || ||	TRUE	igd	NA	NA	NA	NA	NA	NA	NA	4.40E-08	46159333	0.007949	331275	11	ukb-a-279	Leg fat mass (left) || id:ukb-a-279	TRUE	reported	igd	2	TRUE	NA	NA	NA	472174
184	rs55714539	C	A	C	A	0.0177334	-0.00239822	0.342691	0.340276	FALSE	FALSE	FALSE	ieu-b-4879	19	18207397	0.00212651	472174	0.26	telomere length || id:ieu-b-4879	telomere length	telomere length || ||	TRUE	igd	NA	NA	NA	NA	NA	NA	NA	2.95E-18	18207397	0.00203512	331275	19	ukb-a-279	Leg fat mass (left) || id:ukb-a-279	TRUE	reported	igd	2	TRUE	NA	NA	NA	472174
185	rs55726687	A	G	A	G	0.0182195	-0.00805348	0.211138	0.206175	FALSE	FALSE	FALSE	ieu-b-4879	12	991306	0.00247011	472174	0.00109999	telomere length || id:ieu-b-4879	telomere length	telomere length || ||	TRUE	igd	NA	NA	NA	NA	NA	NA	NA	9.21E-15	991306	0.00235088	331275	12	ukb-a-279	Leg fat mass (left) || id:ukb-a-279	TRUE	reported	igd	2	TRUE	NA	NA	NA	472174
186	rs55745410	G	A	G	A	-0.011471	0.00501953	0.354285	0.348181	FALSE	FALSE	FALSE	ieu-b-4879	1	33802817	0.00211548	472174	0.0179999	telomere length || id:ieu-b-4879	telomere length	telomere length || ||	TRUE	igd	NA	NA	NA	NA	NA	NA	NA	1.32E-08	33802817	0.00201838	331275	1	ukb-a-279	Leg fat mass (left) || id:ukb-a-279	TRUE	reported	igd	2	TRUE	NA	NA	NA	472174
187	rs55871839	C	T	C	T	0.0107336	0.00402091	0.417664	0.412838	FALSE	FALSE	FALSE	ieu-b-4879	8	59816868	0.0020502	472174	0.05	telomere length || id:ieu-b-4879	telomere length	telomere length || ||	TRUE	igd	NA	NA	NA	NA	NA	NA	NA	4.10E-08	59816868	0.00195636	331275	8	ukb-a-279	Leg fat mass (left) || id:ukb-a-279	TRUE	reported	igd	2	TRUE	NA	NA	NA	472174
188	rs56288810	G	A	G	A	0.0151852	-0.00112875	0.213892	0.212392	FALSE	FALSE	FALSE	ieu-b-4879	17	52931737	0.00245811	472174	0.649999	telomere length || id:ieu-b-4879	telomere length	telomere length || ||	TRUE	igd	NA	NA	NA	NA	NA	NA	NA	1.08E-10	52931737	0.00235247	331275	17	ukb-a-279	Leg fat mass (left) || id:ukb-a-279	TRUE	reported	igd	2	TRUE	NA	NA	NA	472174
189	rs56398417	T	C	T	C	-0.0134485	0.00295781	0.312928	0.303939	FALSE	FALSE	FALSE	ieu-b-4879	3	88024986	0.0021755	472174	0.17	telomere length || id:ieu-b-4879	telomere length	telomere length || ||	TRUE	igd	NA	NA	NA	NA	NA	NA	NA	8.29E-11	88024986	0.00207048	331275	3	ukb-a-279	Leg fat mass (left) || id:ukb-a-279	TRUE	reported	igd	2	TRUE	NA	NA	NA	472174
190	rs56803094	G	A	G	A	-0.0164523	0.00114442	0.227111	0.222994	FALSE	FALSE	FALSE	ieu-b-4879	15	99222509	0.00241049	472174	0.630001	telomere length || id:ieu-b-4879	telomere length	telomere length || ||	TRUE	igd	NA	NA	NA	NA	NA	NA	NA	7.81E-13	99222509	0.00229629	331275	15	ukb-a-279	Leg fat mass (left) || id:ukb-a-279	TRUE	reported	igd	2	TRUE	NA	NA	NA	472174
191	rs57636386	C	T	C	T	-0.031512	0.00365757	0.0834151	0.092819	FALSE	FALSE	FALSE	ieu-b-4879	18	58048295	0.00353704	472174	0.3	telomere length || id:ieu-b-4879	telomere length	telomere length || ||	TRUE	igd	NA	NA	NA	NA	NA	NA	NA	1.28E-19	58048295	0.00347729	331275	18	ukb-a-279	Leg fat mass (left) || id:ukb-a-279	TRUE	reported	igd	2	TRUE	NA	NA	NA	472174
192	rs57947134	G	C	G	C	0.0144601	-8.05E-05	0.158323	0.157019	FALSE	TRUE	FALSE	ieu-b-4879	2	36641844	0.00275369	472174	0.98	telomere length || id:ieu-b-4879	telomere length	telomere length || ||	TRUE	igd	NA	NA	NA	NA	NA	NA	NA	4.09E-08	36641844	0.00263537	331275	2	ukb-a-279	Leg fat mass (left) || id:ukb-a-279	TRUE	reported	igd	2	TRUE	NA	NA	NA	472174
193	rs58862095	T	C	T	C	-0.0155934	-0.00052857	0.419757	0.416138	FALSE	FALSE	FALSE	ieu-b-4879	7	75081418	0.00204409	472174	0.8	telomere length || id:ieu-b-4879	telomere length	telomere length || ||	TRUE	igd	NA	NA	NA	NA	NA	NA	NA	1.27E-15	75081418	0.00194966	331275	7	ukb-a-279	Leg fat mass (left) || id:ukb-a-279	TRUE	reported	igd	2	TRUE	NA	NA	NA	472174
194	rs58989684	T	A	T	A	0.0171169	0.00508321	0.329713	0.321207	FALSE	TRUE	FALSE	ieu-b-4879	19	30299796	0.00215137	472174	0.0179999	telomere length || id:ieu-b-4879	telomere length	telomere length || ||	TRUE	igd	NA	NA	NA	NA	NA	NA	NA	5.56E-17	30299796	0.00204387	331275	19	ukb-a-279	Leg fat mass (left) || id:ukb-a-279	TRUE	reported	igd	2	TRUE	NA	NA	NA	472174
195	rs59066241	G	T	G	T	0.0180062	0.002309	0.118268	0.124027	FALSE	FALSE	FALSE	ieu-b-4879	12	97925364	0.00305606	472174	0.450001	telomere length || id:ieu-b-4879	telomere length	telomere length || ||	TRUE	igd	NA	NA	NA	NA	NA	NA	NA	1.64E-09	97925364	0.00298616	331275	12	ukb-a-279	Leg fat mass (left) || id:ukb-a-279	TRUE	reported	igd	2	TRUE	NA	NA	NA	472174
196	rs59104534	T	C	T	C	0.0126154	-0.00034324	0.301112	0.295808	FALSE	FALSE	FALSE	ieu-b-4879	8	25666169	0.00219827	472174	0.88	telomere length || id:ieu-b-4879	telomere length	telomere length || ||	TRUE	igd	NA	NA	NA	NA	NA	NA	NA	1.91E-09	25666169	0.00210075	331275	8	ukb-a-279	Leg fat mass (left) || id:ukb-a-279	TRUE	reported	igd	2	TRUE	NA	NA	NA	472174
197	rs59227842	G	A	G	A	0.0189706	0.00093705	0.312432	0.316733	FALSE	FALSE	FALSE	ieu-b-4879	11	43696316	0.00215268	472174	0.66	telomere length || id:ieu-b-4879	telomere length	telomere length || ||	TRUE	igd	TRUE	rs59227842	rs6485443	G	A	T	C	1.16E-19	43692423	0.0020909	331275	11	ukb-a-279	Leg fat mass (left) || id:ukb-a-279	TRUE	reported	igd	2	TRUE	NA	NA	NA	472174
198	rs6050446	G	A	G	A	0.0363955	0.00383705	0.966803	0.968849	FALSE	FALSE	FALSE	ieu-b-4879	20	25195509	0.00578748	472174	0.51	telomere length || id:ieu-b-4879	telomere length	telomere length || ||	TRUE	igd	NA	NA	NA	NA	NA	NA	NA	1.58E-11	25195509	0.00539928	331275	20	ukb-a-279	Leg fat mass (left) || id:ukb-a-279	TRUE	reported	igd	2	TRUE	NA	NA	NA	472174
199	rs60764613	T	G	T	G	0.0160345	0.00220621	0.144857	0.148025	FALSE	FALSE	FALSE	ieu-b-4879	18	1839911	0.00284641	472174	0.44	telomere length || id:ieu-b-4879	telomere length	telomere length || ||	TRUE	igd	NA	NA	NA	NA	NA	NA	NA	4.71E-09	1839911	0.00273749	331275	18	ukb-a-279	Leg fat mass (left) || id:ukb-a-279	TRUE	reported	igd	2	TRUE	NA	NA	NA	472174
200	rs61765651	T	C	T	C	-0.0264915	0.00377841	0.192413	0.185085	FALSE	FALSE	FALSE	ieu-b-4879	1	72754314	0.00257835	472174	0.14	telomere length || id:ieu-b-4879	telomere length	telomere length || ||	TRUE	igd	NA	NA	NA	NA	NA	NA	NA	1.35E-27	72754314	0.00243341	331275	1	ukb-a-279	Leg fat mass (left) || id:ukb-a-279	TRUE	reported	igd	2	TRUE	NA	NA	NA	472174
201	rs61813324	T	C	T	C	0.0183771	-0.00208415	0.134883	0.131137	FALSE	FALSE	FALSE	ieu-b-4879	1	156049877	0.00300625	472174	0.49	telomere length || id:ieu-b-4879	telomere length	telomere length || ||	TRUE	igd	NA	NA	NA	NA	NA	NA	NA	1.09E-10	156049877	0.00284731	331275	1	ukb-a-279	Leg fat mass (left) || id:ukb-a-279	TRUE	reported	igd	2	TRUE	NA	NA	NA	472174
202	rs61826865	A	T	A	T	0.0177796	-0.00219347	0.108937	0.110315	FALSE	TRUE	FALSE	ieu-b-4879	1	174371104	0.003195	472174	0.49	telomere length || id:ieu-b-4879	telomere length	telomere length || ||	TRUE	igd	NA	NA	NA	NA	NA	NA	NA	8.32E-09	174371104	0.00308568	331275	1	ukb-a-279	Leg fat mass (left) || id:ukb-a-279	TRUE	reported	igd	2	TRUE	NA	NA	NA	472174
203	rs61888762	G	C	G	C	0.0249106	-0.00590238	0.322009	0.316123	FALSE	TRUE	FALSE	ieu-b-4879	11	27709630	0.00215007	472174	0.00599998	telomere length || id:ieu-b-4879	telomere length	telomere length || ||	TRUE	igd	NA	NA	NA	NA	NA	NA	NA	7.02E-34	27709630	0.00205281	331275	11	ukb-a-279	Leg fat mass (left) || id:ukb-a-279	TRUE	reported	igd	2	TRUE	NA	NA	NA	472174
204	rs61903695	G	A	G	A	0.0120032	-0.00279495	0.255999	0.248708	FALSE	FALSE	FALSE	ieu-b-4879	11	89922417	0.0023163	472174	0.23	telomere length || id:ieu-b-4879	telomere length	telomere length || ||	TRUE	igd	NA	NA	NA	NA	NA	NA	NA	4.80E-08	89922417	0.00219885	331275	11	ukb-a-279	Leg fat mass (left) || id:ukb-a-279	TRUE	reported	igd	2	TRUE	NA	NA	NA	472174
205	rs62025854	T	G	T	G	-0.0145822	0.00382406	0.281734	0.27066	FALSE	FALSE	FALSE	ieu-b-4879	15	84552515	0.00226283	472174	0.0909997	telomere length || id:ieu-b-4879	telomere length	telomere length || ||	TRUE	igd	NA	NA	NA	NA	NA	NA	NA	8.84E-12	84552515	0.00213675	331275	15	ukb-a-279	Leg fat mass (left) || id:ukb-a-279	TRUE	reported	igd	2	TRUE	NA	NA	NA	472174
206	rs62190394	T	C	T	C	0.0162416	-0.0016675	0.314593	0.314808	FALSE	FALSE	FALSE	ieu-b-4879	2	230624929	0.00215253	472174	0.44	telomere length || id:ieu-b-4879	telomere length	telomere length || ||	TRUE	igd	NA	NA	NA	NA	NA	NA	NA	4.21E-15	230624929	0.00206932	331275	2	ukb-a-279	Leg fat mass (left) || id:ukb-a-279	TRUE	reported	igd	2	TRUE	NA	NA	NA	472174
207	rs62246314	A	G	A	G	0.0182189	-0.00089017	0.101276	0.099509	FALSE	FALSE	FALSE	ieu-b-4879	3	9504099	0.00333555	472174	0.79	telomere length || id:ieu-b-4879	telomere length	telomere length || ||	TRUE	igd	NA	NA	NA	NA	NA	NA	NA	1.02E-08	9504099	0.00318139	331275	3	ukb-a-279	Leg fat mass (left) || id:ukb-a-279	TRUE	reported	igd	2	TRUE	NA	NA	NA	472174
208	rs62261725	G	A	G	A	-0.0191188	-0.00081273	0.327437	0.321449	FALSE	FALSE	FALSE	ieu-b-4879	3	85898626	0.00214435	472174	0.7	telomere length || id:ieu-b-4879	telomere length	telomere length || ||	TRUE	igd	NA	NA	NA	NA	NA	NA	NA	1.03E-20	85898626	0.0020483	331275	3	ukb-a-279	Leg fat mass (left) || id:ukb-a-279	TRUE	reported	igd	2	TRUE	NA	NA	NA	472174
209	rs62346281	T	C	T	C	0.0105111	0.00010447	0.515835	0.526919	FALSE	FALSE	FALSE	ieu-b-4879	4	171078722	0.0020171	472174	0.96	telomere length || id:ieu-b-4879	telomere length	telomere length || ||	TRUE	igd	NA	NA	NA	NA	NA	NA	NA	4.82E-08	171078722	0.00192577	331275	4	ukb-a-279	Leg fat mass (left) || id:ukb-a-279	TRUE	reported	igd	2	TRUE	NA	NA	NA	472174
210	rs62396185	C	G	C	G	-0.0262329	-0.00087224	0.256464	0.261306	FALSE	TRUE	FALSE	ieu-b-4879	6	26180634	0.00229272	472174	0.7	telomere length || id:ieu-b-4879	telomere length	telomere length || ||	TRUE	igd	NA	NA	NA	NA	NA	NA	NA	9.67E-33	26180634	0.0022011	331275	6	ukb-a-279	Leg fat mass (left) || id:ukb-a-279	TRUE	reported	igd	2	TRUE	NA	NA	NA	472174
211	rs62407569	G	A	G	A	0.0147925	-0.00109285	0.276206	0.272569	FALSE	FALSE	FALSE	ieu-b-4879	6	33538865	0.00224997	472174	0.630001	telomere length || id:ieu-b-4879	telomere length	telomere length || ||	TRUE	igd	NA	NA	NA	NA	NA	NA	NA	5.98E-12	33538865	0.00214993	331275	6	ukb-a-279	Leg fat mass (left) || id:ukb-a-279	TRUE	reported	igd	2	TRUE	NA	NA	NA	472174
212	rs62444907	T	C	T	C	-0.0168601	0.00623749	0.153028	0.155921	FALSE	FALSE	FALSE	ieu-b-4879	7	2083267	0.00276538	472174	0.0239999	telomere length || id:ieu-b-4879	telomere length	telomere length || ||	TRUE	igd	NA	NA	NA	NA	NA	NA	NA	2.87E-10	2083267	0.00267367	331275	7	ukb-a-279	Leg fat mass (left) || id:ukb-a-279	TRUE	reported	igd	2	TRUE	NA	NA	NA	472174
213	rs6536575	C	T	C	T	0.0107082	-0.00287221	0.518496	0.517679	FALSE	FALSE	FALSE	ieu-b-4879	4	162091639	0.00200572	472174	0.15	telomere length || id:ieu-b-4879	telomere length	telomere length || ||	TRUE	igd	NA	NA	NA	NA	NA	NA	NA	2.49E-08	162091639	0.00192103	331275	4	ukb-a-279	Leg fat mass (left) || id:ukb-a-279	TRUE	reported	igd	2	TRUE	NA	NA	NA	472174
214	rs6561937	A	T	A	T	-0.0153065	-0.00030666	0.751756	0.761172	FALSE	TRUE	FALSE	ieu-b-4879	13	58257667	0.00235908	472174	0.9	telomere length || id:ieu-b-4879	telomere length	telomere length || ||	TRUE	igd	NA	NA	NA	NA	NA	NA	NA	6.43E-12	58257667	0.00222802	331275	13	ukb-a-279	Leg fat mass (left) || id:ukb-a-279	TRUE	reported	igd	2	TRUE	NA	NA	NA	472174
215	rs6567160	C	T	C	T	0.0377826	-5.94E-05	0.234055	0.23471	FALSE	FALSE	FALSE	ieu-b-4879	18	57829135	0.00235992	472174	0.98	telomere length || id:ieu-b-4879	telomere length	telomere length || ||	TRUE	igd	NA	NA	NA	NA	NA	NA	NA	1.91E-62	57829135	0.00226499	331275	18	ukb-a-279	Leg fat mass (left) || id:ukb-a-279	TRUE	reported	igd	2	TRUE	NA	NA	NA	472174
216	rs6575340	A	G	A	G	0.0164858	-0.00098952	0.637416	0.629559	FALSE	FALSE	FALSE	ieu-b-4879	14	94023972	0.0020791	472174	0.630001	telomere length || id:ieu-b-4879	telomere length	telomere length || ||	TRUE	igd	NA	NA	NA	NA	NA	NA	NA	1.73E-16	94023972	0.00200069	331275	14	ukb-a-279	Leg fat mass (left) || id:ukb-a-279	TRUE	reported	igd	2	TRUE	NA	NA	NA	472174
217	rs66679256	T	C	T	C	0.0140967	-0.00064206	0.446142	0.444662	FALSE	FALSE	FALSE	ieu-b-4879	4	18351898	0.00201811	472174	0.75	telomere length || id:ieu-b-4879	telomere length	telomere length || ||	TRUE	igd	NA	NA	NA	NA	NA	NA	NA	3.21E-13	18351898	0.00193483	331275	4	ukb-a-279	Leg fat mass (left) || id:ukb-a-279	TRUE	reported	igd	2	TRUE	NA	NA	NA	472174
218	rs6739755	G	A	G	A	-0.0160058	0.00089351	0.602976	0.610749	FALSE	FALSE	FALSE	ieu-b-4879	2	59330227	0.0020578	472174	0.66	telomere length || id:ieu-b-4879	telomere length	telomere length || ||	TRUE	igd	NA	NA	NA	NA	NA	NA	NA	3.91E-16	59330227	0.00196589	331275	2	ukb-a-279	Leg fat mass (left) || id:ukb-a-279	TRUE	reported	igd	2	TRUE	NA	NA	NA	472174
219	rs67602344	A	C	A	C	-0.0175208	0.00088017	0.192947	0.195523	FALSE	FALSE	FALSE	ieu-b-4879	19	4056207	0.00253348	472174	0.73	telomere length || id:ieu-b-4879	telomere length	telomere length || ||	TRUE	igd	NA	NA	NA	NA	NA	NA	NA	6.76E-13	4056207	0.00243873	331275	19	ukb-a-279	Leg fat mass (left) || id:ukb-a-279	TRUE	reported	igd	2	TRUE	NA	NA	NA	472174
220	rs67844506	G	A	G	A	-0.0208916	0.00024543	0.183242	0.182019	FALSE	FALSE	FALSE	ieu-b-4879	20	51103807	0.00259036	472174	0.92	telomere length || id:ieu-b-4879	telomere length	telomere length || ||	TRUE	igd	NA	NA	NA	NA	NA	NA	NA	4.06E-17	51103807	0.00248368	331275	20	ukb-a-279	Leg fat mass (left) || id:ukb-a-279	TRUE	reported	igd	2	TRUE	NA	NA	NA	472174
221	rs67913249	G	C	G	C	-0.0122793	-0.0029059	0.343536	0.337086	FALSE	TRUE	FALSE	ieu-b-4879	5	43205198	0.00212207	472174	0.17	telomere length || id:ieu-b-4879	telomere length	telomere length || ||	TRUE	igd	TRUE	rs67913249	rs35953019	G	C	G	A	1.41E-09	43204126	0.00202827	331275	5	ukb-a-279	Leg fat mass (left) || id:ukb-a-279	TRUE	reported	igd	2	TRUE	NA	NA	NA	472174
223	rs6875585	C	A	C	A	0.0121714	-0.00107508	0.669998	0.663124	FALSE	FALSE	FALSE	ieu-b-4879	5	95593462	0.00212892	472174	0.61	telomere length || id:ieu-b-4879	telomere length	telomere length || ||	TRUE	igd	NA	NA	NA	NA	NA	NA	NA	2.74E-09	95593462	0.00204677	331275	5	ukb-a-279	Leg fat mass (left) || id:ukb-a-279	TRUE	reported	igd	2	TRUE	NA	NA	NA	472174
224	rs6898357	G	A	G	A	-0.011838	-0.00101834	0.680482	0.679669	FALSE	FALSE	FALSE	ieu-b-4879	5	166986309	0.00214079	472174	0.630001	telomere length || id:ieu-b-4879	telomere length	telomere length || ||	TRUE	igd	NA	NA	NA	NA	NA	NA	NA	8.52E-09	166986309	0.00205594	331275	5	ukb-a-279	Leg fat mass (left) || id:ukb-a-279	TRUE	reported	igd	2	TRUE	NA	NA	NA	472174
225	rs7027304	T	C	T	C	0.0112409	-0.00033504	0.652454	0.645435	FALSE	FALSE	FALSE	ieu-b-4879	9	129408290	0.00210778	472174	0.87	telomere length || id:ieu-b-4879	telomere length	telomere length || ||	TRUE	igd	NA	NA	NA	NA	NA	NA	NA	2.81E-08	129408290	0.00202436	331275	9	ukb-a-279	Leg fat mass (left) || id:ukb-a-279	TRUE	reported	igd	2	TRUE	NA	NA	NA	472174
226	rs704061	C	T	C	T	0.0141306	-0.00420609	0.452703	0.45842	FALSE	FALSE	FALSE	ieu-b-4879	12	89771903	0.00200559	472174	0.0359998	telomere length || id:ieu-b-4879	telomere length	telomere length || ||	TRUE	igd	NA	NA	NA	NA	NA	NA	NA	2.39E-13	89771903	0.00192901	331275	12	ukb-a-279	Leg fat mass (left) || id:ukb-a-279	TRUE	reported	igd	2	TRUE	NA	NA	NA	472174
227	rs7124681	A	C	A	C	0.0187663	0.00019119	0.408057	0.403053	FALSE	FALSE	FALSE	ieu-b-4879	11	47529947	0.00203185	472174	0.93	telomere length || id:ieu-b-4879	telomere length	telomere length || ||	TRUE	igd	NA	NA	NA	NA	NA	NA	NA	6.26E-22	47529947	0.00194956	331275	11	ukb-a-279	Leg fat mass (left) || id:ukb-a-279	TRUE	reported	igd	2	TRUE	NA	NA	NA	472174
228	rs7132908	A	G	A	G	0.0223593	0.00567167	0.38392	0.378703	FALSE	FALSE	FALSE	ieu-b-4879	12	50263148	0.00206628	472174	0.0061	telomere length || id:ieu-b-4879	telomere length	telomere length || ||	TRUE	igd	NA	NA	NA	NA	NA	NA	NA	1.08E-29	50263148	0.0019755	331275	12	ukb-a-279	Leg fat mass (left) || id:ukb-a-279	TRUE	reported	igd	2	TRUE	NA	NA	NA	472174
229	rs713586	C	T	C	T	0.0225357	0.00188868	0.489512	0.496142	FALSE	FALSE	FALSE	ieu-b-4879	2	25158008	0.00200841	472174	0.35	telomere length || id:ieu-b-4879	telomere length	telomere length || ||	TRUE	igd	NA	NA	NA	NA	NA	NA	NA	6.79E-32	25158008	0.00191718	331275	2	ukb-a-279	Leg fat mass (left) || id:ukb-a-279	TRUE	reported	igd	2	TRUE	NA	NA	NA	472174
230	rs7145337	T	C	T	C	-0.0127482	-0.00429067	0.710227	0.689851	FALSE	FALSE	FALSE	ieu-b-4879	14	101155536	0.00221023	472174	0.0519996	telomere length || id:ieu-b-4879	telomere length	telomere length || ||	TRUE	igd	NA	NA	NA	NA	NA	NA	NA	1.78E-09	101155536	0.00211868	331275	14	ukb-a-279	Leg fat mass (left) || id:ukb-a-279	TRUE	reported	igd	2	TRUE	NA	NA	NA	472174
231	rs7193783	C	A	C	A	-0.0131154	-0.00450952	0.649173	0.641331	FALSE	FALSE	FALSE	ieu-b-4879	16	4949608	0.00209506	472174	0.0309999	telomere length || id:ieu-b-4879	telomere length	telomere length || ||	TRUE	igd	NA	NA	NA	NA	NA	NA	NA	8.70E-11	4949608	0.00202143	331275	16	ukb-a-279	Leg fat mass (left) || id:ukb-a-279	TRUE	reported	igd	2	TRUE	NA	NA	NA	472174
232	rs7206608	G	C	G	C	0.0117515	-0.00362775	0.322603	0.320958	FALSE	TRUE	FALSE	ieu-b-4879	16	82872628	0.00214216	472174	0.0899995	telomere length || id:ieu-b-4879	telomere length	telomere length || ||	TRUE	igd	NA	NA	NA	NA	NA	NA	NA	1.07E-08	82872628	0.0020548	331275	16	ukb-a-279	Leg fat mass (left) || id:ukb-a-279	TRUE	reported	igd	2	TRUE	NA	NA	NA	472174
233	rs7232171	T	G	T	G	0.0114309	0.00245353	0.584134	0.593039	FALSE	FALSE	FALSE	ieu-b-4879	18	31251221	0.00204705	472174	0.23	telomere length || id:ieu-b-4879	telomere length	telomere length || ||	TRUE	igd	NA	NA	NA	NA	NA	NA	NA	4.33E-09	31251221	0.00194698	331275	18	ukb-a-279	Leg fat mass (left) || id:ukb-a-279	TRUE	reported	igd	2	TRUE	NA	NA	NA	472174
234	rs7259070	C	T	C	T	0.0159433	-0.00346213	0.599006	0.587045	FALSE	FALSE	FALSE	ieu-b-4879	19	47562509	0.00205762	472174	0.0920005	telomere length || id:ieu-b-4879	telomere length	telomere length || ||	TRUE	igd	NA	NA	NA	NA	NA	NA	NA	7.23E-16	47562509	0.00197636	331275	19	ukb-a-279	Leg fat mass (left) || id:ukb-a-279	TRUE	reported	igd	2	TRUE	NA	NA	NA	472174
235	rs72740701	G	A	G	A	-0.0118771	0.00173384	0.28206	0.279281	FALSE	FALSE	FALSE	ieu-b-4879	5	27188876	0.00223462	472174	0.44	telomere length || id:ieu-b-4879	telomere length	telomere length || ||	TRUE	igd	NA	NA	NA	NA	NA	NA	NA	2.78E-08	27188876	0.00213811	331275	5	ukb-a-279	Leg fat mass (left) || id:ukb-a-279	TRUE	reported	igd	2	TRUE	NA	NA	NA	472174
236	rs72820274	A	G	A	G	0.0119475	0.00223507	0.41876	0.436133	FALSE	FALSE	FALSE	ieu-b-4879	2	104420858	0.00204439	472174	0.27	telomere length || id:ieu-b-4879	telomere length	telomere length || ||	TRUE	igd	TRUE	rs72820274	rs6707445	A	G	A	G	8.75E-10	104412924	0.00194872	331275	2	ukb-a-279	Leg fat mass (left) || id:ukb-a-279	TRUE	reported	igd	2	TRUE	NA	NA	NA	472174
237	rs72892910	T	G	T	G	0.0297078	-0.00355412	0.170442	0.171849	FALSE	FALSE	FALSE	ieu-b-4879	6	50816887	0.00265555	472174	0.18	telomere length || id:ieu-b-4879	telomere length	telomere length || ||	TRUE	igd	NA	NA	NA	NA	NA	NA	NA	3.96E-31	50816887	0.00255999	331275	6	ukb-a-279	Leg fat mass (left) || id:ukb-a-279	TRUE	reported	igd	2	TRUE	NA	NA	NA	472174
238	rs72917544	A	G	A	G	-0.0141239	0.00326564	0.185619	0.179308	FALSE	FALSE	FALSE	ieu-b-4879	2	175241566	0.00262625	472174	0.21	telomere length || id:ieu-b-4879	telomere length	telomere length || ||	TRUE	igd	NA	NA	NA	NA	NA	NA	NA	1.26E-08	175241566	0.00248138	331275	2	ukb-a-279	Leg fat mass (left) || id:ukb-a-279	TRUE	reported	igd	2	TRUE	NA	NA	NA	472174
239	rs73035223	G	A	G	A	0.0162993	0.002877	0.148535	0.146316	FALSE	FALSE	FALSE	ieu-b-4879	7	2913891	0.00283372	472174	0.31	telomere length || id:ieu-b-4879	telomere length	telomere length || ||	TRUE	igd	NA	NA	NA	NA	NA	NA	NA	1.71E-09	2913891	0.00270582	331275	7	ukb-a-279	Leg fat mass (left) || id:ukb-a-279	TRUE	reported	igd	2	TRUE	NA	NA	NA	472174
240	rs73213484	T	A	T	A	-0.0179203	-0.00187008	0.139056	0.143512	FALSE	TRUE	FALSE	ieu-b-4879	4	28489339	0.00285411	472174	0.51	telomere length || id:ieu-b-4879	telomere length	telomere length || ||	TRUE	igd	NA	NA	NA	NA	NA	NA	NA	1.07E-10	28489339	0.00277535	331275	4	ukb-a-279	Leg fat mass (left) || id:ukb-a-279	TRUE	reported	igd	2	TRUE	NA	NA	NA	472174
241	rs7442885	G	C	G	C	-0.021669	0.00271422	0.210104	0.22092	FALSE	TRUE	FALSE	ieu-b-4879	5	87682877	0.00243259	472174	0.26	telomere length || id:ieu-b-4879	telomere length	telomere length || ||	TRUE	igd	NA	NA	NA	NA	NA	NA	NA	4.57E-20	87682877	0.00236193	331275	5	ukb-a-279	Leg fat mass (left) || id:ukb-a-279	TRUE	reported	igd	2	TRUE	NA	NA	NA	472174
242	rs7460093	A	G	A	G	0.010778	-0.00123687	0.535506	0.514565	FALSE	FALSE	FALSE	ieu-b-4879	8	144876159	0.0020441	472174	0.55	telomere length || id:ieu-b-4879	telomere length	telomere length || ||	TRUE	igd	NA	NA	NA	NA	NA	NA	NA	2.82E-08	144876159	0.00194116	331275	8	ukb-a-279	Leg fat mass (left) || id:ukb-a-279	TRUE	reported	igd	2	TRUE	NA	NA	NA	472174
243	rs7498044	A	G	A	G	-0.0131214	0.00617542	0.218661	0.213213	FALSE	FALSE	FALSE	ieu-b-4879	15	92573639	0.00246811	472174	0.012	telomere length || id:ieu-b-4879	telomere length	telomere length || ||	TRUE	igd	NA	NA	NA	NA	NA	NA	NA	2.13E-08	92573639	0.00234257	331275	15	ukb-a-279	Leg fat mass (left) || id:ukb-a-279	TRUE	reported	igd	2	TRUE	NA	NA	NA	472174
244	rs750090	C	T	C	T	-0.0119545	-0.00093251	0.356153	0.365718	FALSE	FALSE	FALSE	ieu-b-4879	4	152931436	0.00210933	472174	0.66	telomere length || id:ieu-b-4879	telomere length	telomere length || ||	TRUE	igd	NA	NA	NA	NA	NA	NA	NA	3.60E-09	152931436	0.00202556	331275	4	ukb-a-279	Leg fat mass (left) || id:ukb-a-279	TRUE	reported	igd	2	TRUE	NA	NA	NA	472174
245	rs75557510	G	A	G	A	-0.0289006	0.00067443	0.0614963	0.059052	FALSE	FALSE	FALSE	ieu-b-4879	3	84321469	0.00428693	472174	0.87	telomere length || id:ieu-b-4879	telomere length	telomere length || ||	TRUE	igd	NA	NA	NA	NA	NA	NA	NA	1.37E-12	84321469	0.00407797	331275	3	ukb-a-279	Leg fat mass (left) || id:ukb-a-279	TRUE	reported	igd	2	TRUE	NA	NA	NA	472174
246	rs75641275	C	A	C	A	0.0163727	0.00212142	0.143946	0.140287	FALSE	FALSE	FALSE	ieu-b-4879	1	98327133	0.00288034	472174	0.46	telomere length || id:ieu-b-4879	telomere length	telomere length || ||	TRUE	igd	NA	NA	NA	NA	NA	NA	NA	2.13E-09	98327133	0.00273451	331275	1	ukb-a-279	Leg fat mass (left) || id:ukb-a-279	TRUE	reported	igd	2	TRUE	NA	NA	NA	472174
247	rs76040172	A	G	A	G	-0.0320954	0.0093279	0.0544397	0.05409	FALSE	FALSE	FALSE	ieu-b-4879	21	46488959	0.00444967	472174	0.0359998	telomere length || id:ieu-b-4879	telomere length	telomere length || ||	TRUE	igd	NA	NA	NA	NA	NA	NA	NA	3.90E-14	46488959	0.00424281	331275	21	ukb-a-279	Leg fat mass (left) || id:ukb-a-279	TRUE	reported	igd	2	TRUE	NA	NA	NA	472174
248	rs7613261	T	A	T	A	0.0194959	-0.00351864	0.204563	0.210516	FALSE	TRUE	FALSE	ieu-b-4879	3	131717795	0.00245958	472174	0.15	telomere length || id:ieu-b-4879	telomere length	telomere length || ||	TRUE	igd	NA	NA	NA	NA	NA	NA	NA	2.88E-16	131717795	0.00238381	331275	3	ukb-a-279	Leg fat mass (left) || id:ukb-a-279	TRUE	reported	igd	2	TRUE	NA	NA	NA	472174
249	rs7649970	T	C	T	C	0.0224845	-0.00017357	0.120866	0.121017	FALSE	FALSE	FALSE	ieu-b-4879	3	12392272	0.00305167	472174	0.95	telomere length || id:ieu-b-4879	telomere length	telomere length || ||	TRUE	igd	NA	NA	NA	NA	NA	NA	NA	1.97E-14	12392272	0.00293815	331275	3	ukb-a-279	Leg fat mass (left) || id:ukb-a-279	TRUE	reported	igd	2	TRUE	NA	NA	NA	472174
250	rs77165542	T	C	T	C	-0.0682889	0.0149396	0.0357549	0.034055	FALSE	FALSE	FALSE	ieu-b-4879	2	430975	0.00557138	472174	0.00729995	telomere length || id:ieu-b-4879	telomere length	telomere length || ||	TRUE	igd	NA	NA	NA	NA	NA	NA	NA	1.19E-38	430975	0.00525147	331275	2	ukb-a-279	Leg fat mass (left) || id:ukb-a-279	TRUE	reported	igd	2	TRUE	NA	NA	NA	472174
251	rs7774	A	C	A	C	0.0123339	-0.00269623	0.309138	0.320053	FALSE	FALSE	FALSE	ieu-b-4879	17	4801163	0.00216609	472174	0.21	telomere length || id:ieu-b-4879	telomere length	telomere length || ||	TRUE	igd	NA	NA	NA	NA	NA	NA	NA	3.61E-09	4801163	0.00209008	331275	17	ukb-a-279	Leg fat mass (left) || id:ukb-a-279	TRUE	reported	igd	2	TRUE	NA	NA	NA	472174
252	rs778094	A	G	A	G	-0.0112969	-0.00141429	0.577568	0.563122	FALSE	FALSE	FALSE	ieu-b-4879	2	147903802	0.00203134	472174	0.49	telomere length || id:ieu-b-4879	telomere length	telomere length || ||	TRUE	igd	NA	NA	NA	NA	NA	NA	NA	6.54E-09	147903802	0.0019469	331275	2	ukb-a-279	Leg fat mass (left) || id:ukb-a-279	TRUE	reported	igd	2	TRUE	NA	NA	NA	472174
253	rs78565420	T	C	T	C	0.025687	-0.00510668	0.0541861	0.049674	FALSE	FALSE	FALSE	ieu-b-4879	8	85703065	0.00469646	472174	0.28	telomere length || id:ieu-b-4879	telomere length	telomere length || ||	TRUE	igd	NA	NA	NA	NA	NA	NA	NA	3.80E-09	85703065	0.00435917	331275	8	ukb-a-279	Leg fat mass (left) || id:ukb-a-279	TRUE	reported	igd	2	TRUE	NA	NA	NA	472174
254	rs7893571	T	G	T	G	0.0126542	-0.0047629	0.663421	0.673266	FALSE	FALSE	FALSE	ieu-b-4879	10	16750129	0.00214177	472174	0.0259998	telomere length || id:ieu-b-4879	telomere length	telomere length || ||	TRUE	igd	NA	NA	NA	NA	NA	NA	NA	5.09E-10	16750129	0.00203559	331275	10	ukb-a-279	Leg fat mass (left) || id:ukb-a-279	TRUE	reported	igd	2	TRUE	NA	NA	NA	472174
255	rs79113395	A	G	A	G	-0.0144792	0.00440806	0.265449	0.266015	FALSE	FALSE	FALSE	ieu-b-4879	1	1590521	0.00227352	472174	0.0530005	telomere length || id:ieu-b-4879	telomere length	telomere length || ||	TRUE	igd	NA	NA	NA	NA	NA	NA	NA	3.31E-11	1590521	0.00218316	331275	1	ukb-a-279	Leg fat mass (left) || id:ukb-a-279	TRUE	reported	igd	2	TRUE	NA	NA	NA	472174
256	rs7925100	A	G	A	G	0.0120918	-0.00634108	0.396337	0.391313	FALSE	FALSE	FALSE	ieu-b-4879	11	118941596	0.00204768	472174	0.002	telomere length || id:ieu-b-4879	telomere length	telomere length || ||	TRUE	igd	NA	NA	NA	NA	NA	NA	NA	7.16E-10	118941596	0.00196207	331275	11	ukb-a-279	Leg fat mass (left) || id:ukb-a-279	TRUE	reported	igd	2	TRUE	NA	NA	NA	472174
257	rs7933085	G	A	G	A	0.0119405	-0.002066	0.509195	0.510108	FALSE	FALSE	FALSE	ieu-b-4879	11	130796248	0.00201052	472174	0.3	telomere length || id:ieu-b-4879	telomere length	telomere length || ||	TRUE	igd	NA	NA	NA	NA	NA	NA	NA	6.08E-10	130796248	0.00192944	331275	11	ukb-a-279	Leg fat mass (left) || id:ukb-a-279	TRUE	reported	igd	2	TRUE	NA	NA	NA	472174
258	rs79704991	T	G	T	G	0.0178797	-0.00229141	0.125854	0.121196	FALSE	FALSE	FALSE	ieu-b-4879	6	154319449	0.00306813	472174	0.46	telomere length || id:ieu-b-4879	telomere length	telomere length || ||	TRUE	igd	NA	NA	NA	NA	NA	NA	NA	6.91E-10	154319449	0.00289865	331275	6	ukb-a-279	Leg fat mass (left) || id:ukb-a-279	TRUE	reported	igd	2	TRUE	NA	NA	NA	472174
259	rs7987928	A	G	A	G	-0.0148789	0.00452963	0.79963	0.792924	FALSE	FALSE	FALSE	ieu-b-4879	13	54372377	0.00248551	472174	0.0680002	telomere length || id:ieu-b-4879	telomere length	telomere length || ||	TRUE	igd	NA	NA	NA	NA	NA	NA	NA	5.57E-10	54372377	0.00239895	331275	13	ukb-a-279	Leg fat mass (left) || id:ukb-a-279	TRUE	reported	igd	2	TRUE	NA	NA	NA	472174
260	rs799449	T	C	T	C	0.014716	-0.00581833	0.558481	0.566499	FALSE	FALSE	FALSE	ieu-b-4879	7	44784697	0.00202923	472174	0.00409996	telomere length || id:ieu-b-4879	telomere length	telomere length || ||	TRUE	igd	NA	NA	NA	NA	NA	NA	NA	3.25E-14	44784697	0.0019393	331275	7	ukb-a-279	Leg fat mass (left) || id:ukb-a-279	TRUE	reported	igd	2	TRUE	NA	NA	NA	472174
261	rs8078135	T	C	T	C	-0.0120001	0.00198267	0.488467	0.501745	FALSE	FALSE	FALSE	ieu-b-4879	17	21268583	0.0020188	472174	0.33	telomere length || id:ieu-b-4879	telomere length	telomere length || ||	TRUE	igd	NA	NA	NA	NA	NA	NA	NA	4.78E-10	21268583	0.00192733	331275	17	ukb-a-279	Leg fat mass (left) || id:ukb-a-279	TRUE	reported	igd	2	TRUE	NA	NA	NA	472174
262	rs8087074	T	G	T	G	0.012516	0.00200493	0.261119	0.262092	FALSE	FALSE	FALSE	ieu-b-4879	18	45923482	0.00228648	472174	0.38	telomere length || id:ieu-b-4879	telomere length	telomere length || ||	TRUE	igd	NA	NA	NA	NA	NA	NA	NA	1.19E-08	45923482	0.0021954	331275	18	ukb-a-279	Leg fat mass (left) || id:ukb-a-279	TRUE	reported	igd	2	TRUE	NA	NA	NA	472174
263	rs815163	C	T	C	T	-0.0133841	0.00099109	0.561603	0.564072	FALSE	FALSE	FALSE	ieu-b-4879	1	190294726	0.00201221	472174	0.62	telomere length || id:ieu-b-4879	telomere length	telomere length || ||	TRUE	igd	NA	NA	NA	NA	NA	NA	NA	4.46E-12	190294726	0.00193351	331275	1	ukb-a-279	Leg fat mass (left) || id:ukb-a-279	TRUE	reported	igd	2	TRUE	NA	NA	NA	472174
266	rs869400	G	T	G	T	0.0183339	0.00213192	0.815827	0.814946	FALSE	FALSE	FALSE	ieu-b-4879	3	185826740	0.00257712	472174	0.41	telomere length || id:ieu-b-4879	telomere length	telomere length || ||	TRUE	igd	NA	NA	NA	NA	NA	NA	NA	1.52E-13	185826740	0.00248241	331275	3	ukb-a-279	Leg fat mass (left) || id:ukb-a-279	TRUE	reported	igd	2	TRUE	NA	NA	NA	472174
267	rs879620	T	C	T	C	0.0207109	-0.00763672	0.615276	0.597466	FALSE	FALSE	FALSE	ieu-b-4879	16	4015729	0.00206514	472174	0.000219999	telomere length || id:ieu-b-4879	telomere length	telomere length || ||	TRUE	igd	NA	NA	NA	NA	NA	NA	NA	1.34E-25	4015729	0.00198013	331275	16	ukb-a-279	Leg fat mass (left) || id:ukb-a-279	TRUE	reported	igd	2	TRUE	NA	NA	NA	472174
268	rs882378	C	A	C	A	0.0118034	0.0019041	0.309371	0.298876	FALSE	FALSE	FALSE	ieu-b-4879	12	133374682	0.00219507	472174	0.39	telomere length || id:ieu-b-4879	telomere length	telomere length || ||	TRUE	igd	NA	NA	NA	NA	NA	NA	NA	1.46E-08	133374682	0.00208311	331275	12	ukb-a-279	Leg fat mass (left) || id:ukb-a-279	TRUE	reported	igd	2	TRUE	NA	NA	NA	472174
269	rs9289630	C	G	C	G	0.0157862	-0.00252398	0.390762	0.391113	FALSE	TRUE	FALSE	ieu-b-4879	3	141178670	0.00206152	472174	0.22	telomere length || id:ieu-b-4879	telomere length	telomere length || ||	TRUE	igd	NA	NA	NA	NA	NA	NA	NA	1.32E-15	141178670	0.00197506	331275	3	ukb-a-279	Leg fat mass (left) || id:ukb-a-279	TRUE	reported	igd	2	TRUE	NA	NA	NA	472174
270	rs9320823	C	T	C	T	0.0170219	-0.000345	0.601901	0.609485	FALSE	FALSE	FALSE	ieu-b-4879	6	98429337	0.00205463	472174	0.87	telomere length || id:ieu-b-4879	telomere length	telomere length || ||	TRUE	igd	NA	NA	NA	NA	NA	NA	NA	4.42E-18	98429337	0.00196381	331275	6	ukb-a-279	Leg fat mass (left) || id:ukb-a-279	TRUE	reported	igd	2	TRUE	NA	NA	NA	472174
273	rs9378684	T	C	T	C	0.0135393	-0.004912	0.200727	0.197062	FALSE	FALSE	FALSE	ieu-b-4879	6	2110941	0.00253822	472174	0.0530005	telomere length || id:ieu-b-4879	telomere length	telomere length || ||	TRUE	igd	NA	NA	NA	NA	NA	NA	NA	2.11E-08	2110941	0.00241639	331275	6	ukb-a-279	Leg fat mass (left) || id:ukb-a-279	TRUE	reported	igd	2	TRUE	NA	NA	NA	472174
275	rs9522279	T	C	T	C	0.0145013	-0.00102317	0.425038	0.414878	FALSE	FALSE	FALSE	ieu-b-4879	13	112221296	0.00204154	472174	0.62	telomere length || id:ieu-b-4879	telomere length	telomere length || ||	TRUE	igd	NA	NA	NA	NA	NA	NA	NA	9.15E-14	112221296	0.00194573	331275	13	ukb-a-279	Leg fat mass (left) || id:ukb-a-279	TRUE	reported	igd	2	TRUE	NA	NA	NA	472174
276	rs9569933	T	C	T	C	-0.0148471	-0.00192942	0.189446	0.191561	FALSE	FALSE	FALSE	ieu-b-4879	13	59257224	0.00255792	472174	0.450001	telomere length || id:ieu-b-4879	telomere length	telomere length || ||	TRUE	igd	NA	NA	NA	NA	NA	NA	NA	1.48E-09	59257224	0.00245557	331275	13	ukb-a-279	Leg fat mass (left) || id:ukb-a-279	TRUE	reported	igd	2	TRUE	NA	NA	NA	472174
277	rs9584855	G	T	G	T	-0.0116893	0.00039959	0.290103	0.286234	FALSE	FALSE	FALSE	ieu-b-4879	13	99119000	0.00220869	472174	0.86	telomere length || id:ieu-b-4879	telomere length	telomere length || ||	TRUE	igd	NA	NA	NA	NA	NA	NA	NA	3.16E-08	99119000	0.00211285	331275	13	ukb-a-279	Leg fat mass (left) || id:ukb-a-279	TRUE	reported	igd	2	TRUE	NA	NA	NA	472174
278	rs9610311	C	T	C	T	0.0118366	0.0030354	0.30652	0.302934	FALSE	FALSE	FALSE	ieu-b-4879	22	35924713	0.00224382	472174	0.18	telomere length || id:ieu-b-4879	telomere length	telomere length || ||	TRUE	igd	NA	NA	NA	NA	NA	NA	NA	3.07E-08	35924713	0.00213746	331275	22	ukb-a-279	Leg fat mass (left) || id:ukb-a-279	TRUE	reported	igd	2	TRUE	NA	NA	NA	472174
280	rs9847186	A	G	A	G	-0.0111941	0.00142058	0.427737	0.430136	FALSE	FALSE	FALSE	ieu-b-4879	3	25081857	0.00202037	472174	0.48	telomere length || id:ieu-b-4879	telomere length	telomere length || ||	TRUE	igd	NA	NA	NA	NA	NA	NA	NA	8.55E-09	25081857	0.00194432	331275	3	ukb-a-279	Leg fat mass (left) || id:ukb-a-279	TRUE	reported	igd	2	TRUE	NA	NA	NA	472174
