# Supplementary material for: Identifying effects of genetic obesity exposure on leukocyte telomere length using Mendelian randomization
Source: PeerJ. 2023 Mar 21;11:e15085. doi: 10.7717/peerj.15085 (PMC10038084; doi:10.7717/peerj.15085)
Supplement: File S3 [file peerj-11-15085-s003.zip › RAW_data_csv_files/5_Arm-fat-mass-(right)_LTL.csv]

	SNP	effect_allele.exposure	other_allele.exposure	effect_allele.outcome	other_allele.outcome	beta.exposure	beta.outcome	eaf.exposure	eaf.outcome	remove	palindromic	ambiguous	id.outcome	chr	pos	se.outcome	samplesize.outcome	pval.outcome	outcome	originalname.outcome	outcome.deprecated	mr_keep.outcome	data_source.outcome	proxy.outcome	target_snp.outcome	proxy_snp.outcome	target_a1.outcome	target_a2.outcome	proxy_a1.outcome	proxy_a2.outcome	pval.exposure	samplesize.exposure	se.exposure	chr.exposure	pos.exposure	id.exposure	exposure	mr_keep.exposure	pval_origin.exposure	data_source.exposure	action	mr_keep	ncase.exposure	ncontrol.exposure	ncase.outcome	ncontrol.outcome
1	rs10100245	A	G	A	G	0.0202787	-0.00160556	0.56644	0.560248	FALSE	FALSE	FALSE	ieu-b-4879	8	77226919	0.00201727	472174	0.43	telomere length || id:ieu-b-4879	telomere length	telomere length || ||	TRUE	igd	NA	NA	NA	NA	NA	NA	NA	2.97E-17	331226	0.00240034	8	77226919	ukb-a-283	Arm fat mass (right) || id:ukb-a-283	TRUE	reported	igd	2	TRUE	NA	NA	NA	472174
2	rs10187101	T	C	T	C	-0.0151496	0.00611849	0.359822	0.360512	FALSE	FALSE	FALSE	ieu-b-4879	2	50742227	0.00208359	472174	0.00329997	telomere length || id:ieu-b-4879	telomere length	telomere length || ||	TRUE	igd	NA	NA	NA	NA	NA	NA	NA	1.02E-09	331226	0.00248094	2	50742227	ukb-a-283	Arm fat mass (right) || id:ukb-a-283	TRUE	reported	igd	2	TRUE	NA	NA	NA	472174
3	rs10236214	T	C	T	C	0.0165004	0.00235138	0.641403	0.650541	FALSE	FALSE	FALSE	ieu-b-4879	7	150668070	0.00211319	472174	0.27	telomere length || id:ieu-b-4879	telomere length	telomere length || ||	TRUE	igd	NA	NA	NA	NA	NA	NA	NA	3.87E-11	331226	0.00249653	7	150668070	ukb-a-283	Arm fat mass (right) || id:ukb-a-283	TRUE	reported	igd	2	TRUE	NA	NA	NA	472174
4	rs10237306	T	G	T	G	0.0155491	-0.00128028	0.380218	0.381103	FALSE	FALSE	FALSE	ieu-b-4879	7	121955981	0.00205286	472174	0.53	telomere length || id:ieu-b-4879	telomere length	telomere length || ||	TRUE	igd	NA	NA	NA	NA	NA	NA	NA	2.23E-10	331226	0.00245058	7	121955981	ukb-a-283	Arm fat mass (right) || id:ukb-a-283	TRUE	reported	igd	2	TRUE	NA	NA	NA	472174
5	rs10237317	G	A	G	A	0.0166789	-0.00159631	0.416966	0.420546	FALSE	FALSE	FALSE	ieu-b-4879	7	70045941	0.00203583	472174	0.43	telomere length || id:ieu-b-4879	telomere length	telomere length || ||	TRUE	igd	NA	NA	NA	NA	NA	NA	NA	5.96E-12	331226	0.00242394	7	70045941	ukb-a-283	Arm fat mass (right) || id:ukb-a-283	TRUE	reported	igd	2	TRUE	NA	NA	NA	472174
6	rs10259620	G	A	G	A	-0.0176809	0.00749845	0.787171	0.78387	FALSE	FALSE	FALSE	ieu-b-4879	7	27202289	0.0024486	472174	0.00219999	telomere length || id:ieu-b-4879	telomere length	telomere length || ||	TRUE	igd	NA	NA	NA	NA	NA	NA	NA	1.53E-09	331226	0.00292674	7	27202289	ukb-a-283	Arm fat mass (right) || id:ukb-a-283	TRUE	reported	igd	2	TRUE	NA	NA	NA	472174
7	rs10269774	A	G	A	G	0.0165372	0.00302556	0.323543	0.323996	FALSE	FALSE	FALSE	ieu-b-4879	7	92253972	0.00213842	472174	0.16	telomere length || id:ieu-b-4879	telomere length	telomere length || ||	TRUE	igd	NA	NA	NA	NA	NA	NA	NA	8.16E-11	331226	0.00254505	7	92253972	ukb-a-283	Arm fat mass (right) || id:ukb-a-283	TRUE	reported	igd	2	TRUE	NA	NA	NA	472174
8	rs10404726	T	C	T	C	-0.0183106	0.00404119	0.466784	0.47511	FALSE	FALSE	FALSE	ieu-b-4879	19	18834514	0.0020151	472174	0.0449997	telomere length || id:ieu-b-4879	telomere length	telomere length || ||	TRUE	igd	NA	NA	NA	NA	NA	NA	NA	1.60E-14	331226	0.00238432	19	18834514	ukb-a-283	Arm fat mass (right) || id:ukb-a-283	TRUE	reported	igd	2	TRUE	NA	NA	NA	472174
9	rs10423928	A	T	A	T	-0.0301165	-0.00149035	0.19349	0.192379	FALSE	TRUE	FALSE	ieu-b-4879	19	46182304	0.00253068	472174	0.56	telomere length || id:ieu-b-4879	telomere length	telomere length || ||	TRUE	igd	NA	NA	NA	NA	NA	NA	NA	1.14E-23	331226	0.00300271	19	46182304	ukb-a-283	Arm fat mass (right) || id:ukb-a-283	TRUE	reported	igd	2	TRUE	NA	NA	NA	472174
10	rs10492229	T	C	T	C	0.0156072	0.00044186	0.238301	0.228621	FALSE	FALSE	FALSE	ieu-b-4879	12	110602173	0.00238635	472174	0.85	telomere length || id:ieu-b-4879	telomere length	telomere length || ||	TRUE	igd	NA	NA	NA	NA	NA	NA	NA	2.32E-08	331226	0.0027936	12	110602173	ukb-a-283	Arm fat mass (right) || id:ukb-a-283	TRUE	reported	igd	2	TRUE	NA	NA	NA	472174
11	rs10499014	G	C	G	C	-0.0151267	0.00388672	0.26787	0.264791	FALSE	TRUE	FALSE	ieu-b-4879	6	97947755	0.00228288	472174	0.089	telomere length || id:ieu-b-4879	telomere length	telomere length || ||	TRUE	igd	NA	NA	NA	NA	NA	NA	NA	2.26E-08	331226	0.00270561	6	97947755	ukb-a-283	Arm fat mass (right) || id:ukb-a-283	TRUE	reported	igd	2	TRUE	NA	NA	NA	472174
13	rs10745787	A	G	A	G	-0.0141535	-0.00560762	0.668134	0.671802	FALSE	FALSE	FALSE	ieu-b-4879	12	97592311	0.00212815	472174	0.00840001	telomere length || id:ieu-b-4879	telomere length	telomere length || ||	TRUE	igd	NA	NA	NA	NA	NA	NA	NA	2.06E-08	331226	0.00252409	12	97592311	ukb-a-283	Arm fat mass (right) || id:ukb-a-283	TRUE	reported	igd	2	TRUE	NA	NA	NA	472174
14	rs10756798	T	C	T	C	-0.0178689	0.00123756	0.645026	0.6189	FALSE	FALSE	FALSE	ieu-b-4879	9	16739763	0.00211294	472174	0.56	telomere length || id:ieu-b-4879	telomere length	telomere length || ||	TRUE	igd	NA	NA	NA	NA	NA	NA	NA	6.94E-13	331226	0.00248838	9	16739763	ukb-a-283	Arm fat mass (right) || id:ukb-a-283	TRUE	reported	igd	2	TRUE	NA	NA	NA	472174
15	rs10760724	C	T	C	T	0.0156926	-0.00144331	0.473935	0.490507	FALSE	FALSE	FALSE	ieu-b-4879	9	103085144	0.00201197	472174	0.47	telomere length || id:ieu-b-4879	telomere length	telomere length || ||	TRUE	igd	NA	NA	NA	NA	NA	NA	NA	4.44E-11	331226	0.00238176	9	103085144	ukb-a-283	Arm fat mass (right) || id:ukb-a-283	TRUE	reported	igd	2	TRUE	NA	NA	NA	472174
16	rs10787738	T	C	T	C	0.0190186	-0.00128579	0.253303	0.260663	FALSE	FALSE	FALSE	ieu-b-4879	10	118777371	0.00231863	472174	0.58	telomere length || id:ieu-b-4879	telomere length	telomere length || ||	TRUE	igd	NA	NA	NA	NA	NA	NA	NA	7.09E-12	331226	0.002774	10	118777371	ukb-a-283	Arm fat mass (right) || id:ukb-a-283	TRUE	reported	igd	2	TRUE	NA	NA	NA	472174
17	rs10873302	T	C	T	C	0.0167653	-0.00233564	0.293432	0.291519	FALSE	FALSE	FALSE	ieu-b-4879	14	77547212	0.00221852	472174	0.29	telomere length || id:ieu-b-4879	telomere length	telomere length || ||	TRUE	igd	NA	NA	NA	NA	NA	NA	NA	1.97E-10	331226	0.00263457	14	77547212	ukb-a-283	Arm fat mass (right) || id:ukb-a-283	TRUE	reported	igd	2	TRUE	NA	NA	NA	472174
19	rs10938398	A	G	A	G	0.0278934	0.00095779	0.433341	0.427661	FALSE	FALSE	FALSE	ieu-b-4879	4	45186139	0.00202655	472174	0.64	telomere length || id:ieu-b-4879	telomere length	telomere length || ||	TRUE	igd	NA	NA	NA	NA	NA	NA	NA	5.09E-31	331226	0.00240813	4	45186139	ukb-a-283	Arm fat mass (right) || id:ukb-a-283	TRUE	reported	igd	2	TRUE	NA	NA	NA	472174
20	rs10947793	G	A	G	A	-0.0144142	0.00056213	0.373604	0.363354	FALSE	FALSE	FALSE	ieu-b-4879	6	12142817	0.00209738	472174	0.79	telomere length || id:ieu-b-4879	telomere length	telomere length || ||	TRUE	igd	NA	NA	NA	NA	NA	NA	NA	5.62E-09	331226	0.00247338	6	12142817	ukb-a-283	Arm fat mass (right) || id:ukb-a-283	TRUE	reported	igd	2	TRUE	NA	NA	NA	472174
21	rs10954772	C	T	C	T	-0.0167271	0.00537889	0.685712	0.680933	FALSE	FALSE	FALSE	ieu-b-4879	8	30863938	0.00216877	472174	0.0129999	telomere length || id:ieu-b-4879	telomere length	telomere length || ||	TRUE	igd	NA	NA	NA	NA	NA	NA	NA	8.89E-11	331226	0.00257937	8	30863938	ukb-a-283	Arm fat mass (right) || id:ukb-a-283	TRUE	reported	igd	2	TRUE	NA	NA	NA	472174
22	rs10995427	A	G	A	G	-0.0136161	-0.00174797	0.360827	0.367135	FALSE	FALSE	FALSE	ieu-b-4879	10	64842838	0.00208829	472174	0.4	telomere length || id:ieu-b-4879	telomere length	telomere length || ||	TRUE	igd	NA	NA	NA	NA	NA	NA	NA	4.66E-08	331226	0.002492	10	64842838	ukb-a-283	Arm fat mass (right) || id:ukb-a-283	TRUE	reported	igd	2	TRUE	NA	NA	NA	472174
23	rs11001963	T	C	T	C	0.0140798	-0.00716979	0.582334	0.576038	FALSE	FALSE	FALSE	ieu-b-4879	10	78760959	0.00204295	472174	0.000449997	telomere length || id:ieu-b-4879	telomere length	telomere length || ||	TRUE	igd	NA	NA	NA	NA	NA	NA	NA	6.87E-09	331226	0.00242996	10	78760959	ukb-a-283	Arm fat mass (right) || id:ukb-a-283	TRUE	reported	igd	2	TRUE	NA	NA	NA	472174
24	rs11012732	G	A	G	A	0.02177	0.00410416	0.331106	0.327101	FALSE	FALSE	FALSE	ieu-b-4879	10	21830104	0.00213322	472174	0.0539995	telomere length || id:ieu-b-4879	telomere length	telomere length || ||	TRUE	igd	NA	NA	NA	NA	NA	NA	NA	7.77E-18	331226	0.00253037	10	21830104	ukb-a-283	Arm fat mass (right) || id:ukb-a-283	TRUE	reported	igd	2	TRUE	NA	NA	NA	472174
25	rs11030119	A	G	A	G	0.0322211	-0.00483889	0.308813	0.304952	FALSE	FALSE	FALSE	ieu-b-4879	11	27728102	0.00217239	472174	0.0259998	telomere length || id:ieu-b-4879	telomere length	telomere length || ||	TRUE	igd	NA	NA	NA	NA	NA	NA	NA	7.05E-36	331226	0.00257643	11	27728102	ukb-a-283	Arm fat mass (right) || id:ukb-a-283	TRUE	reported	igd	2	TRUE	NA	NA	NA	472174
26	rs11042030	C	T	C	T	-0.0190481	0.00347314	0.274009	0.279781	FALSE	FALSE	FALSE	ieu-b-4879	11	8690718	0.00223348	472174	0.12	telomere length || id:ieu-b-4879	telomere length	telomere length || ||	TRUE	igd	NA	NA	NA	NA	NA	NA	NA	9.85E-13	331226	0.00267045	11	8690718	ukb-a-283	Arm fat mass (right) || id:ukb-a-283	TRUE	reported	igd	2	TRUE	NA	NA	NA	472174
27	rs11150745	G	A	G	A	-0.0198408	0.00011172	0.319489	0.311556	FALSE	FALSE	FALSE	ieu-b-4879	17	78757626	0.00216589	472174	0.96	telomere length || id:ieu-b-4879	telomere length	telomere length || ||	TRUE	igd	NA	NA	NA	NA	NA	NA	NA	8.20E-15	331226	0.00255524	17	78757626	ukb-a-283	Arm fat mass (right) || id:ukb-a-283	TRUE	reported	igd	2	TRUE	NA	NA	NA	472174
28	rs11152135	C	G	C	G	0.0164675	0.00331332	0.76339	0.761389	FALSE	TRUE	FALSE	ieu-b-4879	18	56883278	0.00235791	472174	0.16	telomere length || id:ieu-b-4879	telomere length	telomere length || ||	TRUE	igd	NA	NA	NA	NA	NA	NA	NA	4.67E-09	331226	0.00281079	18	56883278	ukb-a-283	Arm fat mass (right) || id:ukb-a-283	TRUE	reported	igd	2	TRUE	NA	NA	NA	472174
29	rs11165643	T	C	T	C	0.0204559	0.00112209	0.592305	0.581056	FALSE	FALSE	FALSE	ieu-b-4879	1	96924097	0.00203915	472174	0.58	telomere length || id:ieu-b-4879	telomere length	telomere length || ||	TRUE	igd	NA	NA	NA	NA	NA	NA	NA	2.95E-17	331226	0.00242109	1	96924097	ukb-a-283	Arm fat mass (right) || id:ukb-a-283	TRUE	reported	igd	2	TRUE	NA	NA	NA	472174
30	rs11205277	G	A	G	A	0.0168756	-0.00029698	0.43972	0.426831	FALSE	FALSE	FALSE	ieu-b-4879	1	149892872	0.00202598	472174	0.88	telomere length || id:ieu-b-4879	telomere length	telomere length || ||	TRUE	igd	NA	NA	NA	NA	NA	NA	NA	1.82E-12	331226	0.00239455	1	149892872	ukb-a-283	Arm fat mass (right) || id:ukb-a-283	TRUE	reported	igd	2	TRUE	NA	NA	NA	472174
31	rs11205617	A	G	A	G	0.0204783	-0.00364918	0.31713	0.320747	FALSE	FALSE	FALSE	ieu-b-4879	1	49732337	0.00213966	472174	0.0879995	telomere length || id:ieu-b-4879	telomere length	telomere length || ||	TRUE	igd	NA	NA	NA	NA	NA	NA	NA	9.84E-16	331226	0.00255049	1	49732337	ukb-a-283	Arm fat mass (right) || id:ukb-a-283	TRUE	reported	igd	2	TRUE	NA	NA	NA	472174
34	rs112566467	T	C	T	C	0.0209562	-0.00786554	0.213344	0.206935	FALSE	FALSE	FALSE	ieu-b-4879	1	39562627	0.00248666	472174	0.0016	telomere length || id:ieu-b-4879	telomere length	telomere length || ||	TRUE	igd	NA	NA	NA	NA	NA	NA	NA	7.91E-13	331226	0.0029256	1	39562627	ukb-a-283	Arm fat mass (right) || id:ukb-a-283	TRUE	reported	igd	2	TRUE	NA	NA	NA	472174
35	rs1127100	C	T	C	T	0.0160792	-0.00126648	0.648239	0.646336	FALSE	FALSE	FALSE	ieu-b-4879	1	32193647	0.00209418	472174	0.55	telomere length || id:ieu-b-4879	telomere length	telomere length || ||	TRUE	igd	NA	NA	NA	NA	NA	NA	NA	1.22E-10	331226	0.00249794	1	32193647	ukb-a-283	Arm fat mass (right) || id:ukb-a-283	TRUE	reported	igd	2	TRUE	NA	NA	NA	472174
36	rs113182412	A	G	A	G	-0.0191662	-0.00253936	0.165919	0.163715	FALSE	FALSE	FALSE	ieu-b-4879	15	66503584	0.00276508	472174	0.36	telomere length || id:ieu-b-4879	telomere length	telomere length || ||	TRUE	igd	NA	NA	NA	NA	NA	NA	NA	3.85E-09	331226	0.00325356	15	66503584	ukb-a-283	Arm fat mass (right) || id:ukb-a-283	TRUE	reported	igd	2	TRUE	NA	NA	NA	472174
37	rs113230003	A	G	A	G	-0.0196797	0.00063263	0.260185	0.26401	FALSE	FALSE	FALSE	ieu-b-4879	19	18460956	0.00228981	472174	0.780001	telomere length || id:ieu-b-4879	telomere length	telomere length || ||	TRUE	igd	NA	NA	NA	NA	NA	NA	NA	5.97E-13	331226	0.00273276	19	18460956	ukb-a-283	Arm fat mass (right) || id:ukb-a-283	TRUE	reported	igd	2	TRUE	NA	NA	NA	472174
38	rs113866544	C	T	C	T	0.0353763	0.00015644	0.0676841	0.068644	FALSE	FALSE	FALSE	ieu-b-4879	17	46270606	0.00395814	472174	0.97	telomere length || id:ieu-b-4879	telomere length	telomere length || ||	TRUE	igd	NA	NA	NA	NA	NA	NA	NA	8.65E-14	331226	0.0047419	17	46270606	ukb-a-283	Arm fat mass (right) || id:ukb-a-283	TRUE	reported	igd	2	TRUE	NA	NA	NA	472174
39	rs11474838	G	T	G	T	0.0152474	-0.00365772	0.432734	0.442201	FALSE	FALSE	FALSE	ieu-b-4879	20	25458297	0.00201546	472174	0.0700003	telomere length || id:ieu-b-4879	telomere length	telomere length || ||	TRUE	igd	TRUE	rs11474838	rs417110	G	T	C	T	4.80E-10	331226	0.00244906	20	25449887	ukb-a-283	Arm fat mass (right) || id:ukb-a-283	TRUE	reported	igd	2	TRUE	NA	NA	NA	472174
40	rs11515071	T	C	T	C	-0.0230326	0.00034456	0.365135	0.358559	FALSE	FALSE	FALSE	ieu-b-4879	9	15855545	0.00210458	472174	0.87	telomere length || id:ieu-b-4879	telomere length	telomere length || ||	TRUE	igd	NA	NA	NA	NA	NA	NA	NA	1.71E-20	331226	0.00248208	9	15855545	ukb-a-283	Arm fat mass (right) || id:ukb-a-283	TRUE	reported	igd	2	TRUE	NA	NA	NA	472174
41	rs11538	G	A	G	A	0.0180869	0.00060865	0.172127	0.165849	FALSE	FALSE	FALSE	ieu-b-4879	22	18220831	0.00269124	472174	0.82	telomere length || id:ieu-b-4879	telomere length	telomere length || ||	TRUE	igd	NA	NA	NA	NA	NA	NA	NA	9.34E-09	331226	0.00314965	22	18220831	ukb-a-283	Arm fat mass (right) || id:ukb-a-283	TRUE	reported	igd	2	TRUE	NA	NA	NA	472174
42	rs11609659	C	T	C	T	-0.0175878	0.00495057	0.24589	0.237626	FALSE	FALSE	FALSE	ieu-b-4879	12	108296260	0.00237277	472174	0.0369999	telomere length || id:ieu-b-4879	telomere length	telomere length || ||	TRUE	igd	NA	NA	NA	NA	NA	NA	NA	2.55E-10	331226	0.002781	12	108296260	ukb-a-283	Arm fat mass (right) || id:ukb-a-283	TRUE	reported	igd	2	TRUE	NA	NA	NA	472174
43	rs11642015	T	C	T	C	0.0643838	-0.00456919	0.40236	0.394493	FALSE	FALSE	FALSE	ieu-b-4879	16	53802494	0.00205248	472174	0.0259998	telomere length || id:ieu-b-4879	telomere length	telomere length || ||	TRUE	igd	NA	NA	NA	NA	NA	NA	NA	3.25E-155	331226	0.00242452	16	53802494	ukb-a-283	Arm fat mass (right) || id:ukb-a-283	TRUE	reported	igd	2	TRUE	NA	NA	NA	472174
45	rs11757278	C	T	C	T	-0.0150891	-0.00149994	0.305848	0.300429	FALSE	FALSE	FALSE	ieu-b-4879	6	13180454	0.0021867	472174	0.49	telomere length || id:ieu-b-4879	telomere length	telomere length || ||	TRUE	igd	NA	NA	NA	NA	NA	NA	NA	5.26E-09	331226	0.00258418	6	13180454	ukb-a-283	Arm fat mass (right) || id:ukb-a-283	TRUE	reported	igd	2	TRUE	NA	NA	NA	472174
46	rs117632017	A	G	A	G	0.0381475	0.00449994	0.0391416	0.036586	FALSE	FALSE	FALSE	ieu-b-4879	15	52260107	0.00548959	472174	0.41	telomere length || id:ieu-b-4879	telomere length	telomere length || ||	TRUE	igd	NA	NA	NA	NA	NA	NA	NA	2.32E-09	331226	0.00638615	15	52260107	ukb-a-283	Arm fat mass (right) || id:ukb-a-283	TRUE	reported	igd	2	TRUE	NA	NA	NA	472174
48	rs11782074	T	G	T	G	0.0140918	-4.07E-05	0.385641	0.373684	FALSE	FALSE	FALSE	ieu-b-4879	8	142617096	0.00210965	472174	0.98	telomere length || id:ieu-b-4879	telomere length	telomere length || ||	TRUE	igd	NA	NA	NA	NA	NA	NA	NA	1.38E-08	331226	0.00248288	8	142617096	ukb-a-283	Arm fat mass (right) || id:ukb-a-283	TRUE	reported	igd	2	TRUE	NA	NA	NA	472174
49	rs11782341	G	A	G	A	0.018998	0.00158419	0.188513	0.19406	FALSE	FALSE	FALSE	ieu-b-4879	8	4813459	0.00255632	472174	0.54	telomere length || id:ieu-b-4879	telomere length	telomere length || ||	TRUE	igd	NA	NA	NA	NA	NA	NA	NA	5.64E-10	331226	0.00306398	8	4813459	ukb-a-283	Arm fat mass (right) || id:ukb-a-283	TRUE	reported	igd	2	TRUE	NA	NA	NA	472174
50	rs11786089	G	A	G	A	0.0136991	-0.00017931	0.456852	0.463218	FALSE	FALSE	FALSE	ieu-b-4879	8	21975521	0.00201095	472174	0.93	telomere length || id:ieu-b-4879	telomere length	telomere length || ||	TRUE	igd	NA	NA	NA	NA	NA	NA	NA	1.04E-08	331226	0.00239315	8	21975521	ukb-a-283	Arm fat mass (right) || id:ukb-a-283	TRUE	reported	igd	2	TRUE	NA	NA	NA	472174
52	rs1182143	C	T	C	T	-0.0191499	-0.00068296	0.2963	0.292296	FALSE	FALSE	FALSE	ieu-b-4879	7	2912928	0.00219709	472174	0.760001	telomere length || id:ieu-b-4879	telomere length	telomere length || ||	TRUE	igd	NA	NA	NA	NA	NA	NA	NA	2.00E-13	331226	0.00260583	7	2912928	ukb-a-283	Arm fat mass (right) || id:ukb-a-283	TRUE	reported	igd	2	TRUE	NA	NA	NA	472174
53	rs11882409	A	C	A	C	0.0192123	-0.00155667	0.286356	0.284064	FALSE	FALSE	FALSE	ieu-b-4879	19	34019685	0.00225847	472174	0.49	telomere length || id:ieu-b-4879	telomere length	telomere length || ||	TRUE	igd	NA	NA	NA	NA	NA	NA	NA	6.97E-13	331226	0.00267567	19	34019685	ukb-a-283	Arm fat mass (right) || id:ukb-a-283	TRUE	reported	igd	2	TRUE	NA	NA	NA	472174
54	rs11920781	C	T	C	T	0.0167261	-0.00032881	0.365172	0.36193	FALSE	FALSE	FALSE	ieu-b-4879	3	82736642	0.00207906	472174	0.87	telomere length || id:ieu-b-4879	telomere length	telomere length || ||	TRUE	igd	NA	NA	NA	NA	NA	NA	NA	1.38E-11	331226	0.00247403	3	82736642	ukb-a-283	Arm fat mass (right) || id:ukb-a-283	TRUE	reported	igd	2	TRUE	NA	NA	NA	472174
55	rs12001634	A	T	A	T	-0.015104	0.0023377	0.336417	0.349266	FALSE	TRUE	FALSE	ieu-b-4879	9	94186527	0.00211187	472174	0.27	telomere length || id:ieu-b-4879	telomere length	telomere length || ||	TRUE	igd	NA	NA	NA	NA	NA	NA	NA	2.08E-09	331226	0.00252089	9	94186527	ukb-a-283	Arm fat mass (right) || id:ukb-a-283	TRUE	reported	igd	2	TRUE	NA	NA	NA	472174
56	rs12037698	A	G	A	G	-0.0196579	-0.00072717	0.141878	0.137764	FALSE	FALSE	FALSE	ieu-b-4879	1	243584345	0.00289938	472174	0.8	telomere length || id:ieu-b-4879	telomere length	telomere length || ||	TRUE	igd	NA	NA	NA	NA	NA	NA	NA	8.32E-09	331226	0.00341168	1	243584345	ukb-a-283	Arm fat mass (right) || id:ukb-a-283	TRUE	reported	igd	2	TRUE	NA	NA	NA	472174
57	rs12072739	G	A	G	A	0.0172545	0.00031626	0.2246	0.223557	FALSE	FALSE	FALSE	ieu-b-4879	1	98315893	0.00240029	472174	0.9	telomere length || id:ieu-b-4879	telomere length	telomere length || ||	TRUE	igd	NA	NA	NA	NA	NA	NA	NA	1.50E-09	331226	0.00285446	1	98315893	ukb-a-283	Arm fat mass (right) || id:ukb-a-283	TRUE	reported	igd	2	TRUE	NA	NA	NA	472174
58	rs12103006	G	A	G	A	0.0148799	-0.00576987	0.570767	0.567885	FALSE	FALSE	FALSE	ieu-b-4879	16	24726237	0.00201827	472174	0.00430002	telomere length || id:ieu-b-4879	telomere length	telomere length || ||	TRUE	igd	NA	NA	NA	NA	NA	NA	NA	6.47E-10	331226	0.00240822	16	24726237	ukb-a-283	Arm fat mass (right) || id:ukb-a-283	TRUE	reported	igd	2	TRUE	NA	NA	NA	472174
59	rs12128526	A	G	A	G	0.0134663	-0.00038056	0.459975	0.45332	FALSE	FALSE	FALSE	ieu-b-4879	1	7723957	0.00200696	472174	0.85	telomere length || id:ieu-b-4879	telomere length	telomere length || ||	TRUE	igd	NA	NA	NA	NA	NA	NA	NA	1.76E-08	331226	0.00239	1	7723957	ukb-a-283	Arm fat mass (right) || id:ukb-a-283	TRUE	reported	igd	2	TRUE	NA	NA	NA	472174
60	rs12140153	T	G	T	G	-0.0341474	-0.00032489	0.0967607	0.090849	FALSE	FALSE	FALSE	ieu-b-4879	1	62579891	0.00356978	472174	0.93	telomere length || id:ieu-b-4879	telomere length	telomere length || ||	TRUE	igd	NA	NA	NA	NA	NA	NA	NA	1.31E-16	331226	0.00412735	1	62579891	ukb-a-283	Arm fat mass (right) || id:ukb-a-283	TRUE	reported	igd	2	TRUE	NA	NA	NA	472174
62	rs1218822	A	G	A	G	0.0167631	-0.00014253	0.662041	0.65397	FALSE	FALSE	FALSE	ieu-b-4879	13	28011963	0.00211525	472174	0.95	telomere length || id:ieu-b-4879	telomere length	telomere length || ||	TRUE	igd	NA	NA	NA	NA	NA	NA	NA	2.70E-11	331226	0.00251608	13	28011963	ukb-a-283	Arm fat mass (right) || id:ukb-a-283	TRUE	reported	igd	2	TRUE	NA	NA	NA	472174
63	rs12254441	T	C	T	C	-0.0148852	-0.00284399	0.372835	0.359611	FALSE	FALSE	FALSE	ieu-b-4879	10	76617857	0.00217351	472174	0.19	telomere length || id:ieu-b-4879	telomere length	telomere length || ||	TRUE	igd	NA	NA	NA	NA	NA	NA	NA	5.05E-09	331226	0.0025463	10	76617857	ukb-a-283	Arm fat mass (right) || id:ukb-a-283	TRUE	reported	igd	2	TRUE	NA	NA	NA	472174
64	rs12316080	T	C	T	C	0.0157562	-3.45E-05	0.33432	0.331386	FALSE	FALSE	FALSE	ieu-b-4879	12	124438217	0.00212201	472174	0.99	telomere length || id:ieu-b-4879	telomere length	telomere length || ||	TRUE	igd	NA	NA	NA	NA	NA	NA	NA	3.93E-10	331226	0.0025182	12	124438217	ukb-a-283	Arm fat mass (right) || id:ukb-a-283	TRUE	reported	igd	2	TRUE	NA	NA	NA	472174
65	rs12339822	G	A	G	A	0.0160307	-4.73E-05	0.5432	0.539923	FALSE	FALSE	FALSE	ieu-b-4879	9	92187178	0.00201898	472174	0.98	telomere length || id:ieu-b-4879	telomere length	telomere length || ||	TRUE	igd	NA	NA	NA	NA	NA	NA	NA	2.34E-11	331226	0.00239872	9	92187178	ukb-a-283	Arm fat mass (right) || id:ukb-a-283	TRUE	reported	igd	2	TRUE	NA	NA	NA	472174
66	rs12367809	T	C	T	C	0.0287729	0.00534444	0.368275	0.363668	FALSE	FALSE	FALSE	ieu-b-4879	12	50256063	0.00209171	472174	0.0109999	telomere length || id:ieu-b-4879	telomere length	telomere length || ||	TRUE	igd	NA	NA	NA	NA	NA	NA	NA	3.47E-31	331226	0.00247704	12	50256063	ukb-a-283	Arm fat mass (right) || id:ukb-a-283	TRUE	reported	igd	2	TRUE	NA	NA	NA	472174
67	rs12435171	A	G	A	G	-0.0160574	-0.00433759	0.710395	0.690065	FALSE	FALSE	FALSE	ieu-b-4879	14	101155220	0.00221034	472174	0.05	telomere length || id:ieu-b-4879	telomere length	telomere length || ||	TRUE	igd	NA	NA	NA	NA	NA	NA	NA	9.85E-10	331226	0.00262722	14	101155220	ukb-a-283	Arm fat mass (right) || id:ukb-a-283	TRUE	reported	igd	2	TRUE	NA	NA	NA	472174
68	rs12442480	G	A	G	A	-0.0151007	-0.0021135	0.284083	0.289693	FALSE	FALSE	FALSE	ieu-b-4879	15	47785257	0.0022108	472174	0.34	telomere length || id:ieu-b-4879	telomere length	telomere length || ||	TRUE	igd	NA	NA	NA	NA	NA	NA	NA	1.08E-08	331226	0.00264129	15	47785257	ukb-a-283	Arm fat mass (right) || id:ukb-a-283	TRUE	reported	igd	2	TRUE	NA	NA	NA	472174
69	rs12578952	G	A	G	A	-0.0178946	0.00319022	0.251697	0.261176	FALSE	FALSE	FALSE	ieu-b-4879	12	103755097	0.00228237	472174	0.16	telomere length || id:ieu-b-4879	telomere length	telomere length || ||	TRUE	igd	NA	NA	NA	NA	NA	NA	NA	6.74E-11	331226	0.00274177	12	103755097	ukb-a-283	Arm fat mass (right) || id:ukb-a-283	TRUE	reported	igd	2	TRUE	NA	NA	NA	472174
70	rs12692738	C	T	C	T	0.0199619	-0.00496531	0.225305	0.233461	FALSE	FALSE	FALSE	ieu-b-4879	2	165558252	0.00240191	472174	0.0389996	telomere length || id:ieu-b-4879	telomere length	telomere length || ||	TRUE	igd	NA	NA	NA	NA	NA	NA	NA	3.43E-12	331226	0.00286851	2	165558252	ukb-a-283	Arm fat mass (right) || id:ukb-a-283	TRUE	reported	igd	2	TRUE	NA	NA	NA	472174
71	rs12756213	A	G	A	G	0.0135444	-0.00080387	0.618099	0.623644	FALSE	FALSE	FALSE	ieu-b-4879	1	209264128	0.00206888	472174	0.7	telomere length || id:ieu-b-4879	telomere length	telomere length || ||	TRUE	igd	TRUE	rs12756213	rs12119679	G	A	A	G	3.23E-08	331226	0.00244984	1	209263713	ukb-a-283	Arm fat mass (right) || id:ukb-a-283	TRUE	reported	igd	2	TRUE	NA	NA	NA	472174
72	rs1286065	T	C	T	C	0.0150107	0.000281	0.702704	0.705088	FALSE	FALSE	FALSE	ieu-b-4879	14	91451783	0.00219239	472174	0.9	telomere length || id:ieu-b-4879	telomere length	telomere length || ||	TRUE	igd	NA	NA	NA	NA	NA	NA	NA	8.31E-09	331226	0.00260503	14	91451783	ukb-a-283	Arm fat mass (right) || id:ukb-a-283	TRUE	reported	igd	2	TRUE	NA	NA	NA	472174
73	rs12877270	A	G	A	G	0.014865	0.00258669	0.43845	0.447899	FALSE	FALSE	FALSE	ieu-b-4879	13	97047020	0.0020312	472174	0.2	telomere length || id:ieu-b-4879	telomere length	telomere length || ||	TRUE	igd	NA	NA	NA	NA	NA	NA	NA	7.67E-10	331226	0.00241635	13	97047020	ukb-a-283	Arm fat mass (right) || id:ukb-a-283	TRUE	reported	igd	2	TRUE	NA	NA	NA	472174
74	rs12885458	G	T	G	T	-0.0141968	0.00222118	0.509982	0.507671	FALSE	FALSE	FALSE	ieu-b-4879	14	47305486	0.00200348	472174	0.27	telomere length || id:ieu-b-4879	telomere length	telomere length || ||	TRUE	igd	TRUE	rs12885458	rs10139619	T	G	A	G	2.51E-09	331226	0.00238153	14	47303114	ukb-a-283	Arm fat mass (right) || id:ukb-a-283	TRUE	reported	igd	2	TRUE	NA	NA	NA	472174
75	rs12887636	G	T	G	T	-0.0156453	-0.00047601	0.347396	0.340045	FALSE	FALSE	FALSE	ieu-b-4879	14	29702590	0.00213185	472174	0.82	telomere length || id:ieu-b-4879	telomere length	telomere length || ||	TRUE	igd	NA	NA	NA	NA	NA	NA	NA	4.99E-10	331226	0.00251547	14	29702590	ukb-a-283	Arm fat mass (right) || id:ukb-a-283	TRUE	reported	igd	2	TRUE	NA	NA	NA	472174
76	rs1293395	T	G	T	G	-0.02476	-0.00519254	0.0763614	0.074777	FALSE	FALSE	FALSE	ieu-b-4879	20	51784702	0.00380966	472174	0.17	telomere length || id:ieu-b-4879	telomere length	telomere length || ||	TRUE	igd	NA	NA	NA	NA	NA	NA	NA	3.54E-08	331226	0.00449162	20	51784702	ukb-a-283	Arm fat mass (right) || id:ukb-a-283	TRUE	reported	igd	2	TRUE	NA	NA	NA	472174
77	rs12992672	A	G	A	G	0.0474765	-0.00227677	0.828635	0.830621	FALSE	FALSE	FALSE	ieu-b-4879	2	632723	0.00265769	472174	0.39	telomere length || id:ieu-b-4879	telomere length	telomere length || ||	TRUE	igd	TRUE	rs12992672	rs13013021	G	A	C	T	3.07E-51	331226	0.0031524	2	632592	ukb-a-283	Arm fat mass (right) || id:ukb-a-283	TRUE	reported	igd	2	TRUE	NA	NA	NA	472174
78	rs13056506	T	G	T	G	-0.0152099	-0.0001921	0.599118	0.591964	FALSE	FALSE	FALSE	ieu-b-4879	22	38595615	0.00204144	472174	0.93	telomere length || id:ieu-b-4879	telomere length	telomere length || ||	TRUE	igd	TRUE	rs13056506	rs3761449	G	T	C	T	3.57E-10	331226	0.00242506	22	38580917	ukb-a-283	Arm fat mass (right) || id:ukb-a-283	TRUE	reported	igd	2	TRUE	NA	NA	NA	472174
79	rs13062093	G	T	G	T	0.0160305	-0.00672361	0.366444	0.368505	FALSE	FALSE	FALSE	ieu-b-4879	3	35667057	0.0020672	472174	0.00109999	telomere length || id:ieu-b-4879	telomere length	telomere length || ||	TRUE	igd	NA	NA	NA	NA	NA	NA	NA	8.21E-11	331226	0.00246739	3	35667057	ukb-a-283	Arm fat mass (right) || id:ukb-a-283	TRUE	reported	igd	2	TRUE	NA	NA	NA	472174
80	rs13076052	G	C	G	C	0.0146942	-0.00177165	0.277037	0.276682	FALSE	TRUE	FALSE	ieu-b-4879	3	44456573	0.00226304	472174	0.43	telomere length || id:ieu-b-4879	telomere length	telomere length || ||	TRUE	igd	NA	NA	NA	NA	NA	NA	NA	3.95E-08	331226	0.00267497	3	44456573	ukb-a-283	Arm fat mass (right) || id:ukb-a-283	TRUE	reported	igd	2	TRUE	NA	NA	NA	472174
81	rs13135092	G	A	G	A	0.0429342	-0.0011162	0.0832342	0.080034	FALSE	FALSE	FALSE	ieu-b-4879	4	103198082	0.00370796	472174	0.760001	telomere length || id:ieu-b-4879	telomere length	telomere length || ||	TRUE	igd	NA	NA	NA	NA	NA	NA	NA	3.98E-23	331226	0.00433445	4	103198082	ukb-a-283	Arm fat mass (right) || id:ukb-a-283	TRUE	reported	igd	2	TRUE	NA	NA	NA	472174
84	rs1335055	A	G	A	G	-0.0146378	-3.88E-05	0.655777	0.65154	FALSE	FALSE	FALSE	ieu-b-4879	1	107624563	0.002122	472174	0.99	telomere length || id:ieu-b-4879	telomere length	telomere length || ||	TRUE	igd	NA	NA	NA	NA	NA	NA	NA	7.09E-09	331226	0.00252862	1	107624563	ukb-a-283	Arm fat mass (right) || id:ukb-a-283	TRUE	reported	igd	2	TRUE	NA	NA	NA	472174
85	rs13427822	G	A	G	A	-0.0163084	0.00339598	0.272052	0.270115	FALSE	FALSE	FALSE	ieu-b-4879	2	213414265	0.00228168	472174	0.14	telomere length || id:ieu-b-4879	telomere length	telomere length || ||	TRUE	igd	NA	NA	NA	NA	NA	NA	NA	1.61E-09	331226	0.00270312	2	213414265	ukb-a-283	Arm fat mass (right) || id:ukb-a-283	TRUE	reported	igd	2	TRUE	NA	NA	NA	472174
86	rs1406778	C	T	C	T	0.0229604	-0.00352873	0.197536	0.197011	FALSE	FALSE	FALSE	ieu-b-4879	3	131750466	0.00250397	472174	0.16	telomere length || id:ieu-b-4879	telomere length	telomere length || ||	TRUE	igd	NA	NA	NA	NA	NA	NA	NA	1.48E-14	331226	0.00298575	3	131750466	ukb-a-283	Arm fat mass (right) || id:ukb-a-283	TRUE	reported	igd	2	TRUE	NA	NA	NA	472174
89	rs1449630	G	A	G	A	0.0133761	0.00069864	0.570356	0.565253	FALSE	FALSE	FALSE	ieu-b-4879	2	162732719	0.00202067	472174	0.73	telomere length || id:ieu-b-4879	telomere length	telomere length || ||	TRUE	igd	TRUE	rs1449630	rs6716303	A	G	A	G	3.06E-08	331226	0.00241521	2	162699039	ukb-a-283	Arm fat mass (right) || id:ukb-a-283	TRUE	reported	igd	2	TRUE	NA	NA	NA	472174
91	rs1470749	T	G	T	G	-0.0139	-0.00358169	0.510604	0.502309	FALSE	FALSE	FALSE	ieu-b-4879	7	50578023	0.00200446	472174	0.0739997	telomere length || id:ieu-b-4879	telomere length	telomere length || ||	TRUE	igd	NA	NA	NA	NA	NA	NA	NA	5.40E-09	331226	0.00238239	7	50578023	ukb-a-283	Arm fat mass (right) || id:ukb-a-283	TRUE	reported	igd	2	TRUE	NA	NA	NA	472174
92	rs1471338	G	A	G	A	0.0146285	0.0014337	0.290803	0.283578	FALSE	FALSE	FALSE	ieu-b-4879	8	14273998	0.00222662	472174	0.52	telomere length || id:ieu-b-4879	telomere length	telomere length || ||	TRUE	igd	TRUE	rs1471338	rs13264759	G	A	C	G	2.50E-08	331226	0.00262485	8	14272963	ukb-a-283	Arm fat mass (right) || id:ukb-a-283	TRUE	reported	igd	2	TRUE	NA	NA	NA	472174
93	rs1477290	C	T	C	T	0.0318793	0.00079051	0.135362	0.141618	FALSE	FALSE	FALSE	ieu-b-4879	5	87988934	0.0029008	472174	0.79	telomere length || id:ieu-b-4879	telomere length	telomere length || ||	TRUE	igd	NA	NA	NA	NA	NA	NA	NA	9.32E-20	331226	0.00350428	5	87988934	ukb-a-283	Arm fat mass (right) || id:ukb-a-283	TRUE	reported	igd	2	TRUE	NA	NA	NA	472174
95	rs1503526	C	T	C	T	0.0164641	-0.00207036	0.479184	0.478884	FALSE	FALSE	FALSE	ieu-b-4879	5	63020706	0.00201168	472174	0.3	telomere length || id:ieu-b-4879	telomere length	telomere length || ||	TRUE	igd	NA	NA	NA	NA	NA	NA	NA	4.76E-12	331226	0.00238166	5	63020706	ukb-a-283	Arm fat mass (right) || id:ukb-a-283	TRUE	reported	igd	2	TRUE	NA	NA	NA	472174
96	rs1516725	C	T	C	T	0.0279673	0.00366877	0.863778	0.862425	FALSE	FALSE	FALSE	ieu-b-4879	3	185824004	0.00290297	472174	0.21	telomere length || id:ieu-b-4879	telomere length	telomere length || ||	TRUE	igd	NA	NA	NA	NA	NA	NA	NA	8.68E-16	331226	0.0034765	3	185824004	ukb-a-283	Arm fat mass (right) || id:ukb-a-283	TRUE	reported	igd	2	TRUE	NA	NA	NA	472174
97	rs1524445	T	C	T	C	-0.0182396	0.00022392	0.420405	0.416021	FALSE	FALSE	FALSE	ieu-b-4879	7	113035833	0.00204659	472174	0.91	telomere length || id:ieu-b-4879	telomere length	telomere length || ||	TRUE	igd	NA	NA	NA	NA	NA	NA	NA	5.96E-14	331226	0.0024289	7	113035833	ukb-a-283	Arm fat mass (right) || id:ukb-a-283	TRUE	reported	igd	2	TRUE	NA	NA	NA	472174
98	rs1568488	C	G	C	G	0.0154613	-0.00119532	0.595632	0.591387	FALSE	TRUE	FALSE	ieu-b-4879	3	153657951	0.00204993	472174	0.56	telomere length || id:ieu-b-4879	telomere length	telomere length || ||	TRUE	igd	NA	NA	NA	NA	NA	NA	NA	2.59E-10	331226	0.00244566	3	153657951	ukb-a-283	Arm fat mass (right) || id:ukb-a-283	TRUE	reported	igd	2	TRUE	NA	NA	NA	472174
99	rs1582931	A	G	A	G	-0.0167591	-0.00232868	0.472057	0.478798	FALSE	FALSE	FALSE	ieu-b-4879	5	122657199	0.00201906	472174	0.25	telomere length || id:ieu-b-4879	telomere length	telomere length || ||	TRUE	igd	NA	NA	NA	NA	NA	NA	NA	3.05E-12	331226	0.00240255	5	122657199	ukb-a-283	Arm fat mass (right) || id:ukb-a-283	TRUE	reported	igd	2	TRUE	NA	NA	NA	472174
100	rs1652376	T	G	T	G	-0.0212176	0.00131858	0.464221	0.468389	FALSE	FALSE	FALSE	ieu-b-4879	18	21109466	0.00200775	472174	0.51	telomere length || id:ieu-b-4879	telomere length	telomere length || ||	TRUE	igd	NA	NA	NA	NA	NA	NA	NA	5.99E-19	331226	0.00238596	18	21109466	ukb-a-283	Arm fat mass (right) || id:ukb-a-283	TRUE	reported	igd	2	TRUE	NA	NA	NA	472174
101	rs17024393	C	T	C	T	0.0692577	-0.00849444	0.0257993	0.026217	FALSE	FALSE	FALSE	ieu-b-4879	1	110154688	0.00628337	472174	0.18	telomere length || id:ieu-b-4879	telomere length	telomere length || ||	TRUE	igd	NA	NA	NA	NA	NA	NA	NA	3.69E-20	331226	0.00753018	1	110154688	ukb-a-283	Arm fat mass (right) || id:ukb-a-283	TRUE	reported	igd	2	TRUE	NA	NA	NA	472174
102	rs17149254	C	T	C	T	-0.021271	0.00418338	0.808564	0.799061	FALSE	FALSE	FALSE	ieu-b-4879	7	76634463	0.00256807	472174	0.1	telomere length || id:ieu-b-4879	telomere length	telomere length || ||	TRUE	igd	NA	NA	NA	NA	NA	NA	NA	5.52E-12	331226	0.00308649	7	76634463	ukb-a-283	Arm fat mass (right) || id:ukb-a-283	TRUE	reported	igd	2	TRUE	NA	NA	NA	472174
103	rs1724551	A	G	A	G	-0.0158448	0.00186396	0.512128	0.497312	FALSE	FALSE	FALSE	ieu-b-4879	4	137064123	0.00203341	472174	0.36	telomere length || id:ieu-b-4879	telomere length	telomere length || ||	TRUE	igd	NA	NA	NA	NA	NA	NA	NA	4.14E-11	331226	0.00240109	4	137064123	ukb-a-283	Arm fat mass (right) || id:ukb-a-283	TRUE	reported	igd	2	TRUE	NA	NA	NA	472174
104	rs17627049	A	C	A	C	0.0164356	-0.00129869	0.274251	0.268267	FALSE	FALSE	FALSE	ieu-b-4879	6	33537802	0.00225759	472174	0.57	telomere length || id:ieu-b-4879	telomere length	telomere length || ||	TRUE	igd	NA	NA	NA	NA	NA	NA	NA	7.07E-10	331226	0.00266609	6	33537802	ukb-a-283	Arm fat mass (right) || id:ukb-a-283	TRUE	reported	igd	2	TRUE	NA	NA	NA	472174
105	rs17716502	T	C	T	C	-0.0254098	0.00174366	0.207243	0.197843	FALSE	FALSE	FALSE	ieu-b-4879	8	116659731	0.00253804	472174	0.49	telomere length || id:ieu-b-4879	telomere length	telomere length || ||	TRUE	igd	NA	NA	NA	NA	NA	NA	NA	8.58E-18	331226	0.00295739	8	116659731	ukb-a-283	Arm fat mass (right) || id:ukb-a-283	TRUE	reported	igd	2	TRUE	NA	NA	NA	472174
106	rs17770336	T	C	T	C	0.0236477	-0.00204965	0.323821	0.315678	FALSE	FALSE	FALSE	ieu-b-4879	9	28414625	0.00215152	472174	0.34	telomere length || id:ieu-b-4879	telomere length	telomere length || ||	TRUE	igd	NA	NA	NA	NA	NA	NA	NA	1.22E-20	331226	0.00253848	9	28414625	ukb-a-283	Arm fat mass (right) || id:ukb-a-283	TRUE	reported	igd	2	TRUE	NA	NA	NA	472174
107	rs1782508	G	C	G	C	-0.0155137	0.00201176	0.656325	0.657365	FALSE	TRUE	FALSE	ieu-b-4879	11	30243795	0.00210089	472174	0.34	telomere length || id:ieu-b-4879	telomere length	telomere length || ||	TRUE	igd	NA	NA	NA	NA	NA	NA	NA	5.61E-10	331226	0.00250169	11	30243795	ukb-a-283	Arm fat mass (right) || id:ukb-a-283	TRUE	reported	igd	2	TRUE	NA	NA	NA	472174
109	rs1840126	C	A	C	A	-0.0134115	0.00143816	0.56206	0.566699	FALSE	FALSE	FALSE	ieu-b-4879	2	236896765	0.00201559	472174	0.48	telomere length || id:ieu-b-4879	telomere length	telomere length || ||	TRUE	igd	NA	NA	NA	NA	NA	NA	NA	2.25E-08	331226	0.0023984	2	236896765	ukb-a-283	Arm fat mass (right) || id:ukb-a-283	TRUE	reported	igd	2	TRUE	NA	NA	NA	472174
110	rs1901241	G	A	G	A	0.0200728	0.00192074	0.160137	0.160404	FALSE	FALSE	FALSE	ieu-b-4879	12	97951882	0.00274082	472174	0.48	telomere length || id:ieu-b-4879	telomere length	telomere length || ||	TRUE	igd	TRUE	rs1901241	rs11109106	G	A	T	G	7.38E-10	331226	0.00325969	12	97941390	ukb-a-283	Arm fat mass (right) || id:ukb-a-283	TRUE	reported	igd	2	TRUE	NA	NA	NA	472174
111	rs1927626	T	C	T	C	0.0269074	-0.00406437	0.936314	0.93042	FALSE	FALSE	FALSE	ieu-b-4879	9	16587758	0.00398518	472174	0.31	telomere length || id:ieu-b-4879	telomere length	telomere length || ||	TRUE	igd	NA	NA	NA	NA	NA	NA	NA	3.54E-08	331226	0.00488098	9	16587758	ukb-a-283	Arm fat mass (right) || id:ukb-a-283	TRUE	reported	igd	2	TRUE	NA	NA	NA	472174
112	rs1928496	T	C	T	C	0.0167079	0.00077879	0.742388	0.74386	FALSE	FALSE	FALSE	ieu-b-4879	13	31012904	0.00228996	472174	0.73	telomere length || id:ieu-b-4879	telomere length	telomere length || ||	TRUE	igd	NA	NA	NA	NA	NA	NA	NA	7.88E-10	331226	0.00271783	13	31012904	ukb-a-283	Arm fat mass (right) || id:ukb-a-283	TRUE	reported	igd	2	TRUE	NA	NA	NA	472174
113	rs1979440	C	T	C	T	-0.0140959	0.00015266	0.401994	0.413491	FALSE	FALSE	FALSE	ieu-b-4879	12	66346624	0.00204204	472174	0.94	telomere length || id:ieu-b-4879	telomere length	telomere length || ||	TRUE	igd	NA	NA	NA	NA	NA	NA	NA	6.42E-09	331226	0.00242799	12	66346624	ukb-a-283	Arm fat mass (right) || id:ukb-a-283	TRUE	reported	igd	2	TRUE	NA	NA	NA	472174
114	rs2016469	A	G	A	G	0.015345	-0.0009723	0.373695	0.366589	FALSE	FALSE	FALSE	ieu-b-4879	3	108023965	0.00209092	472174	0.64	telomere length || id:ieu-b-4879	telomere length	telomere length || ||	TRUE	igd	NA	NA	NA	NA	NA	NA	NA	6.01E-10	331226	0.00247888	3	108023965	ukb-a-283	Arm fat mass (right) || id:ukb-a-283	TRUE	reported	igd	2	TRUE	NA	NA	NA	472174
116	rs2161796	C	T	C	T	-0.0173287	0.00088511	0.375004	0.377019	FALSE	FALSE	FALSE	ieu-b-4879	18	40750455	0.00207153	472174	0.67	telomere length || id:ieu-b-4879	telomere length	telomere length || ||	TRUE	igd	NA	NA	NA	NA	NA	NA	NA	1.98E-12	331226	0.00246287	18	40750455	ukb-a-283	Arm fat mass (right) || id:ukb-a-283	TRUE	reported	igd	2	TRUE	NA	NA	NA	472174
117	rs217672	C	A	C	A	0.0164838	0.00424176	0.272013	0.275619	FALSE	FALSE	FALSE	ieu-b-4879	14	62361021	0.00224364	472174	0.0589997	telomere length || id:ieu-b-4879	telomere length	telomere length || ||	TRUE	igd	NA	NA	NA	NA	NA	NA	NA	7.68E-10	331226	0.00267961	14	62361021	ukb-a-283	Arm fat mass (right) || id:ukb-a-283	TRUE	reported	igd	2	TRUE	NA	NA	NA	472174
118	rs2239647	C	A	C	A	-0.0189546	0.00182303	0.551791	0.559907	FALSE	FALSE	FALSE	ieu-b-4879	14	33292743	0.00202457	472174	0.37	telomere length || id:ieu-b-4879	telomere length	telomere length || ||	TRUE	igd	NA	NA	NA	NA	NA	NA	NA	2.43E-15	331226	0.00239402	14	33292743	ukb-a-283	Arm fat mass (right) || id:ukb-a-283	TRUE	reported	igd	2	TRUE	NA	NA	NA	472174
119	rs2253310	G	C	G	C	0.0200737	-0.00151474	0.628085	0.614995	FALSE	TRUE	FALSE	ieu-b-4879	6	108888593	0.00207083	472174	0.46	telomere length || id:ieu-b-4879	telomere length	telomere length || ||	TRUE	igd	NA	NA	NA	NA	NA	NA	NA	3.44E-16	331226	0.00246088	6	108888593	ukb-a-283	Arm fat mass (right) || id:ukb-a-283	TRUE	reported	igd	2	TRUE	NA	NA	NA	472174
120	rs2289379	T	C	T	C	-0.0169876	0.00598181	0.394972	0.387751	FALSE	FALSE	FALSE	ieu-b-4879	7	44804225	0.00206334	472174	0.00369999	telomere length || id:ieu-b-4879	telomere length	telomere length || ||	TRUE	igd	NA	NA	NA	NA	NA	NA	NA	3.50E-12	331226	0.00244211	7	44804225	ukb-a-283	Arm fat mass (right) || id:ukb-a-283	TRUE	reported	igd	2	TRUE	NA	NA	NA	472174
121	rs2292238	C	A	C	A	-0.0153763	0.00065567	0.408667	0.399795	FALSE	FALSE	FALSE	ieu-b-4879	12	56493822	0.0020474	472174	0.75	telomere length || id:ieu-b-4879	telomere length	telomere length || ||	TRUE	igd	NA	NA	NA	NA	NA	NA	NA	2.29E-10	331226	0.00242504	12	56493822	ukb-a-283	Arm fat mass (right) || id:ukb-a-283	TRUE	reported	igd	2	TRUE	NA	NA	NA	472174
122	rs2307111	C	T	C	T	-0.0279073	-0.00189435	0.393183	0.409337	FALSE	FALSE	FALSE	ieu-b-4879	5	75003678	0.00205471	472174	0.36	telomere length || id:ieu-b-4879	telomere length	telomere length || ||	TRUE	igd	NA	NA	NA	NA	NA	NA	NA	2.56E-30	331226	0.00243861	5	75003678	ukb-a-283	Arm fat mass (right) || id:ukb-a-283	TRUE	reported	igd	2	TRUE	NA	NA	NA	472174
123	rs2318543	G	A	G	A	-0.0180542	0.00170149	0.782495	0.787682	FALSE	FALSE	FALSE	ieu-b-4879	4	67803263	0.00245352	472174	0.49	telomere length || id:ieu-b-4879	telomere length	telomere length || ||	TRUE	igd	NA	NA	NA	NA	NA	NA	NA	4.44E-10	331226	0.00289423	4	67803263	ukb-a-283	Arm fat mass (right) || id:ukb-a-283	TRUE	reported	igd	2	TRUE	NA	NA	NA	472174
124	rs2404324	G	A	G	A	-0.0202643	-0.00562719	0.154867	0.17461	FALSE	FALSE	FALSE	ieu-b-4879	7	99023461	0.00274348	472174	0.04	telomere length || id:ieu-b-4879	telomere length	telomere length || ||	TRUE	igd	NA	NA	NA	NA	NA	NA	NA	7.34E-10	331226	0.0032903	7	99023461	ukb-a-283	Arm fat mass (right) || id:ukb-a-283	TRUE	reported	igd	2	TRUE	NA	NA	NA	472174
125	rs2425024	C	A	C	A	0.0165374	0.00468269	0.323742	0.326043	FALSE	FALSE	FALSE	ieu-b-4879	20	33844938	0.00212733	472174	0.0280001	telomere length || id:ieu-b-4879	telomere length	telomere length || ||	TRUE	igd	NA	NA	NA	NA	NA	NA	NA	7.64E-11	331226	0.00254121	20	33844938	ukb-a-283	Arm fat mass (right) || id:ukb-a-283	TRUE	reported	igd	2	TRUE	NA	NA	NA	472174
126	rs2439823	G	A	G	A	0.0198323	0.00293539	0.547705	0.54375	FALSE	FALSE	FALSE	ieu-b-4879	10	99778226	0.00201594	472174	0.15	telomere length || id:ieu-b-4879	telomere length	telomere length || ||	TRUE	igd	NA	NA	NA	NA	NA	NA	NA	1.28E-16	331226	0.00239654	10	99778226	ukb-a-283	Arm fat mass (right) || id:ukb-a-283	TRUE	reported	igd	2	TRUE	NA	NA	NA	472174
127	rs245775	G	A	G	A	0.0213127	0.00475843	0.728826	0.732868	FALSE	FALSE	FALSE	ieu-b-4879	5	170535815	0.00226332	472174	0.0359998	telomere length || id:ieu-b-4879	telomere length	telomere length || ||	TRUE	igd	TRUE	rs245775	rs173465	A	G	G	A	1.78E-15	331226	0.00267871	5	170532105	ukb-a-283	Arm fat mass (right) || id:ukb-a-283	TRUE	reported	igd	2	TRUE	NA	NA	NA	472174
128	rs2479958	G	A	G	A	-0.0151975	0.00052127	0.515151	0.512347	FALSE	FALSE	FALSE	ieu-b-4879	13	111984244	0.00202671	472174	0.8	telomere length || id:ieu-b-4879	telomere length	telomere length || ||	TRUE	igd	NA	NA	NA	NA	NA	NA	NA	2.70E-10	331226	0.00240652	13	111984244	ukb-a-283	Arm fat mass (right) || id:ukb-a-283	TRUE	reported	igd	2	TRUE	NA	NA	NA	472174
129	rs2494196	A	C	A	C	0.0181671	0.00044	0.287662	0.283129	FALSE	FALSE	FALSE	ieu-b-4879	1	219762581	0.00221585	472174	0.84	telomere length || id:ieu-b-4879	telomere length	telomere length || ||	TRUE	igd	NA	NA	NA	NA	NA	NA	NA	4.79E-12	331226	0.0026284	1	219762581	ukb-a-283	Arm fat mass (right) || id:ukb-a-283	TRUE	reported	igd	2	TRUE	NA	NA	NA	472174
130	rs2499468	A	C	A	C	0.0159059	-0.00080627	0.652736	0.656092	FALSE	FALSE	FALSE	ieu-b-4879	6	51809081	0.0021119	472174	0.7	telomere length || id:ieu-b-4879	telomere length	telomere length || ||	TRUE	igd	NA	NA	NA	NA	NA	NA	NA	2.10E-10	331226	0.00250323	6	51809081	ukb-a-283	Arm fat mass (right) || id:ukb-a-283	TRUE	reported	igd	2	TRUE	NA	NA	NA	472174
131	rs252749	A	G	A	G	-0.0193054	-0.00343922	0.246565	0.245594	FALSE	FALSE	FALSE	ieu-b-4879	5	77389973	0.00232116	472174	0.14	telomere length || id:ieu-b-4879	telomere length	telomere length || ||	TRUE	igd	NA	NA	NA	NA	NA	NA	NA	2.43E-12	331226	0.00275503	5	77389973	ukb-a-283	Arm fat mass (right) || id:ukb-a-283	TRUE	reported	igd	2	TRUE	NA	NA	NA	472174
132	rs254024	T	G	T	G	0.0145618	0.00290763	0.437492	0.438219	FALSE	FALSE	FALSE	ieu-b-4879	5	103944020	0.00201007	472174	0.15	telomere length || id:ieu-b-4879	telomere length	telomere length || ||	TRUE	igd	NA	NA	NA	NA	NA	NA	NA	1.23E-09	331226	0.00239622	5	103944020	ukb-a-283	Arm fat mass (right) || id:ukb-a-283	TRUE	reported	igd	2	TRUE	NA	NA	NA	472174
133	rs2678204	G	T	G	T	0.0256259	-0.00462613	0.341813	0.337294	FALSE	FALSE	FALSE	ieu-b-4879	1	201800511	0.00211772	472174	0.0290001	telomere length || id:ieu-b-4879	telomere length	telomere length || ||	TRUE	igd	NA	NA	NA	NA	NA	NA	NA	1.91E-24	331226	0.00251123	1	201800511	ukb-a-283	Arm fat mass (right) || id:ukb-a-283	TRUE	reported	igd	2	TRUE	NA	NA	NA	472174
134	rs273505	C	T	C	T	0.0200794	-3.26E-06	0.419906	0.421476	FALSE	FALSE	FALSE	ieu-b-4879	19	18217147	0.00202883	472174	1	telomere length || id:ieu-b-4879	telomere length	telomere length || ||	TRUE	igd	NA	NA	NA	NA	NA	NA	NA	8.30E-17	331226	0.00241128	19	18217147	ukb-a-283	Arm fat mass (right) || id:ukb-a-283	TRUE	reported	igd	2	TRUE	NA	NA	NA	472174
135	rs2814943	A	G	A	G	0.0431797	-0.0049458	0.139971	0.13982	FALSE	FALSE	FALSE	ieu-b-4879	6	34552736	0.00287968	472174	0.0860003	telomere length || id:ieu-b-4879	telomere length	telomere length || ||	TRUE	igd	NA	NA	NA	NA	NA	NA	NA	1.98E-36	331226	0.00342515	6	34552736	ukb-a-283	Arm fat mass (right) || id:ukb-a-283	TRUE	reported	igd	2	TRUE	NA	NA	NA	472174
137	rs2861685	C	T	C	T	-0.0163571	-0.00216594	0.411371	0.413702	FALSE	FALSE	FALSE	ieu-b-4879	2	67837553	0.00202254	472174	0.28	telomere length || id:ieu-b-4879	telomere length	telomere length || ||	TRUE	igd	NA	NA	NA	NA	NA	NA	NA	1.26E-11	331226	0.00241485	2	67837553	ukb-a-283	Arm fat mass (right) || id:ukb-a-283	TRUE	reported	igd	2	TRUE	NA	NA	NA	472174
138	rs286818	A	T	A	T	-0.0228132	0.00050693	0.170248	0.176774	FALSE	TRUE	FALSE	ieu-b-4879	5	107433446	0.00263951	472174	0.85	telomere length || id:ieu-b-4879	telomere length	telomere length || ||	TRUE	igd	NA	NA	NA	NA	NA	NA	NA	6.64E-13	331226	0.00317424	5	107433446	ukb-a-283	Arm fat mass (right) || id:ukb-a-283	TRUE	reported	igd	2	TRUE	NA	NA	NA	472174
139	rs2903738	T	A	T	A	-0.0160346	-0.00190739	0.220475	0.228804	FALSE	TRUE	FALSE	ieu-b-4879	19	32946043	0.00239222	472174	0.43	telomere length || id:ieu-b-4879	telomere length	telomere length || ||	TRUE	igd	NA	NA	NA	NA	NA	NA	NA	2.37E-08	331226	0.00287231	19	32946043	ukb-a-283	Arm fat mass (right) || id:ukb-a-283	TRUE	reported	igd	2	TRUE	NA	NA	NA	472174
140	rs2954021	G	A	G	A	0.0165378	0.00062021	0.505955	0.50639	FALSE	FALSE	FALSE	ieu-b-4879	8	126482077	0.00199865	472174	0.760001	telomere length || id:ieu-b-4879	telomere length	telomere length || ||	TRUE	igd	NA	NA	NA	NA	NA	NA	NA	3.74E-12	331226	0.00238062	8	126482077	ukb-a-283	Arm fat mass (right) || id:ukb-a-283	TRUE	reported	igd	2	TRUE	NA	NA	NA	472174
141	rs34045288	T	C	T	C	0.0229874	0.00276571	0.335903	0.330351	FALSE	FALSE	FALSE	ieu-b-4879	6	40369081	0.00212579	472174	0.19	telomere length || id:ieu-b-4879	telomere length	telomere length || ||	TRUE	igd	NA	NA	NA	NA	NA	NA	NA	7.68E-20	331226	0.00252105	6	40369081	ukb-a-283	Arm fat mass (right) || id:ukb-a-283	TRUE	reported	igd	2	TRUE	NA	NA	NA	472174
142	rs34045894	A	G	A	G	0.0193573	-0.00248251	0.157391	0.157393	FALSE	FALSE	FALSE	ieu-b-4879	10	33967489	0.00274433	472174	0.37	telomere length || id:ieu-b-4879	telomere length	telomere length || ||	TRUE	igd	NA	NA	NA	NA	NA	NA	NA	3.10E-09	331226	0.00326633	10	33967489	ukb-a-283	Arm fat mass (right) || id:ukb-a-283	TRUE	reported	igd	2	TRUE	NA	NA	NA	472174
144	rs34769775	T	C	T	C	-0.0174629	0.00603592	0.297863	0.29831	FALSE	FALSE	FALSE	ieu-b-4879	15	80989172	0.00218517	472174	0.00569994	telomere length || id:ieu-b-4879	telomere length	telomere length || ||	TRUE	igd	NA	NA	NA	NA	NA	NA	NA	1.80E-11	331226	0.00259803	15	80989172	ukb-a-283	Arm fat mass (right) || id:ukb-a-283	TRUE	reported	igd	2	TRUE	NA	NA	NA	472174
145	rs34811474	A	G	A	G	-0.0215492	0.00443263	0.231875	0.222074	FALSE	FALSE	FALSE	ieu-b-4879	4	25408838	0.00241287	472174	0.0659994	telomere length || id:ieu-b-4879	telomere length	telomere length || ||	TRUE	igd	NA	NA	NA	NA	NA	NA	NA	1.99E-14	331226	0.00281631	4	25408838	ukb-a-283	Arm fat mass (right) || id:ukb-a-283	TRUE	reported	igd	2	TRUE	NA	NA	NA	472174
146	rs34966008	T	C	T	C	-0.0179237	0.00428442	0.408148	0.440623	FALSE	FALSE	FALSE	ieu-b-4879	17	34935878	0.00201331	472174	0.0329997	telomere length || id:ieu-b-4879	telomere length	telomere length || ||	TRUE	igd	TRUE	rs34966008	rs2074103	T	C	A	C	1.30E-13	331226	0.00241993	17	34919623	ukb-a-283	Arm fat mass (right) || id:ukb-a-283	TRUE	reported	igd	2	TRUE	NA	NA	NA	472174
147	rs35537311	T	C	T	C	-0.0138138	0.00233797	0.38988	0.379169	FALSE	FALSE	FALSE	ieu-b-4879	17	71126150	0.00207232	472174	0.26	telomere length || id:ieu-b-4879	telomere length	telomere length || ||	TRUE	igd	NA	NA	NA	NA	NA	NA	NA	1.54E-08	331226	0.00244198	17	71126150	ukb-a-283	Arm fat mass (right) || id:ukb-a-283	TRUE	reported	igd	2	TRUE	NA	NA	NA	472174
148	rs35679975	C	T	C	T	-0.023946	4.54E-05	0.19222	0.188632	FALSE	FALSE	FALSE	ieu-b-4879	20	51194941	0.00256507	472174	0.99	telomere length || id:ieu-b-4879	telomere length	telomere length || ||	TRUE	igd	NA	NA	NA	NA	NA	NA	NA	2.68E-15	331226	0.00302912	20	51194941	ukb-a-283	Arm fat mass (right) || id:ukb-a-283	TRUE	reported	igd	2	TRUE	NA	NA	NA	472174
149	rs35851183	G	A	G	A	0.0153029	-0.00526595	0.357777	0.357473	FALSE	FALSE	FALSE	ieu-b-4879	4	80717182	0.00209144	472174	0.012	telomere length || id:ieu-b-4879	telomere length	telomere length || ||	TRUE	igd	NA	NA	NA	NA	NA	NA	NA	7.33E-10	331226	0.00248468	4	80717182	ukb-a-283	Arm fat mass (right) || id:ukb-a-283	TRUE	reported	igd	2	TRUE	NA	NA	NA	472174
150	rs35882248	T	C	T	C	0.019741	-0.00165167	0.314642	0.315361	FALSE	FALSE	FALSE	ieu-b-4879	2	230627955	0.00215147	472174	0.44	telomere length || id:ieu-b-4879	telomere length	telomere length || ||	TRUE	igd	NA	NA	NA	NA	NA	NA	NA	1.41E-14	331226	0.00256516	2	230627955	ukb-a-283	Arm fat mass (right) || id:ukb-a-283	TRUE	reported	igd	2	TRUE	NA	NA	NA	472174
152	rs3729793	G	C	G	C	0.0223993	-0.00424683	0.0938808	0.093747	FALSE	TRUE	FALSE	ieu-b-4879	7	6431457	0.00343428	472174	0.22	telomere length || id:ieu-b-4879	telomere length	telomere length || ||	TRUE	igd	NA	NA	NA	NA	NA	NA	NA	4.33E-08	331226	0.00408964	7	6431457	ukb-a-283	Arm fat mass (right) || id:ukb-a-283	TRUE	reported	igd	2	TRUE	NA	NA	NA	472174
153	rs3770821	C	T	C	T	0.0156576	-0.00108543	0.331315	0.327222	FALSE	FALSE	FALSE	ieu-b-4879	2	36762126	0.00214599	472174	0.61	telomere length || id:ieu-b-4879	telomere length	telomere length || ||	TRUE	igd	NA	NA	NA	NA	NA	NA	NA	7.48E-10	331226	0.00254357	2	36762126	ukb-a-283	Arm fat mass (right) || id:ukb-a-283	TRUE	reported	igd	2	TRUE	NA	NA	NA	472174
154	rs3803286	G	A	G	A	-0.0187807	0.00023681	0.666379	0.641679	FALSE	FALSE	FALSE	ieu-b-4879	14	103261300	0.00209907	472174	0.91	telomere length || id:ieu-b-4879	telomere length	telomere length || ||	TRUE	igd	TRUE	rs3803286	rs12432777	A	G	T	C	9.37E-14	331226	0.00252095	14	103246470	ukb-a-283	Arm fat mass (right) || id:ukb-a-283	TRUE	reported	igd	2	TRUE	NA	NA	NA	472174
155	rs3826408	T	C	T	C	0.0145075	-0.00221013	0.457214	0.453171	FALSE	FALSE	FALSE	ieu-b-4879	17	7101292	0.00200448	472174	0.27	telomere length || id:ieu-b-4879	telomere length	telomere length || ||	TRUE	igd	NA	NA	NA	NA	NA	NA	NA	1.24E-09	331226	0.00238799	17	7101292	ukb-a-283	Arm fat mass (right) || id:ukb-a-283	TRUE	reported	igd	2	TRUE	NA	NA	NA	472174
156	rs390192	G	A	G	A	-0.0145156	0.00155508	0.522445	0.516292	FALSE	FALSE	FALSE	ieu-b-4879	6	83359135	0.00202661	472174	0.44	telomere length || id:ieu-b-4879	telomere length	telomere length || ||	TRUE	igd	NA	NA	NA	NA	NA	NA	NA	1.41E-09	331226	0.0023976	6	83359135	ukb-a-283	Arm fat mass (right) || id:ukb-a-283	TRUE	reported	igd	2	TRUE	NA	NA	NA	472174
157	rs3914188	C	G	C	G	-0.0161805	0.00075686	0.731615	0.757517	FALSE	TRUE	FALSE	ieu-b-4879	3	184023061	0.00233481	472174	0.75	telomere length || id:ieu-b-4879	telomere length	telomere length || ||	TRUE	igd	TRUE	rs3914188	rs7618629	G	C	A	G	1.75E-09	331226	0.00268812	3	184010048	ukb-a-283	Arm fat mass (right) || id:ukb-a-283	TRUE	reported	igd	2	TRUE	NA	NA	NA	472174
159	rs4402589	G	T	G	T	0.0300472	0.00019039	0.55278	0.54806	FALSE	FALSE	FALSE	ieu-b-4879	16	29954654	0.00200653	472174	0.92	telomere length || id:ieu-b-4879	telomere length	telomere length || ||	TRUE	igd	NA	NA	NA	NA	NA	NA	NA	4.00E-36	331226	0.002394	16	29954654	ukb-a-283	Arm fat mass (right) || id:ukb-a-283	TRUE	reported	igd	2	TRUE	NA	NA	NA	472174
160	rs4474229	A	G	A	G	-0.0154144	0.00109808	0.372338	0.36923	FALSE	FALSE	FALSE	ieu-b-4879	1	195037001	0.0020666	472174	0.6	telomere length || id:ieu-b-4879	telomere length	telomere length || ||	TRUE	igd	NA	NA	NA	NA	NA	NA	NA	3.69E-10	331226	0.00245976	1	195037001	ukb-a-283	Arm fat mass (right) || id:ukb-a-283	TRUE	reported	igd	2	TRUE	NA	NA	NA	472174
161	rs4477562	T	C	T	C	0.0282851	-0.00065488	0.128516	0.128991	FALSE	FALSE	FALSE	ieu-b-4879	13	54104968	0.00301418	472174	0.83	telomere length || id:ieu-b-4879	telomere length	telomere length || ||	TRUE	igd	NA	NA	NA	NA	NA	NA	NA	2.82E-15	331226	0.00358095	13	54104968	ukb-a-283	Arm fat mass (right) || id:ukb-a-283	TRUE	reported	igd	2	TRUE	NA	NA	NA	472174
162	rs4482463	A	C	A	C	-0.0328016	0.00216697	0.924181	0.915954	FALSE	FALSE	FALSE	ieu-b-4879	2	205375909	0.00366311	472174	0.55	telomere length || id:ieu-b-4879	telomere length	telomere length || ||	TRUE	igd	NA	NA	NA	NA	NA	NA	NA	3.27E-13	331226	0.00450375	2	205375909	ukb-a-283	Arm fat mass (right) || id:ukb-a-283	TRUE	reported	igd	2	TRUE	NA	NA	NA	472174
163	rs4502882	T	C	T	C	-0.015815	0.00021243	0.656893	0.666209	FALSE	FALSE	FALSE	ieu-b-4879	5	153093998	0.00212439	472174	0.92	telomere length || id:ieu-b-4879	telomere length	telomere length || ||	TRUE	igd	NA	NA	NA	NA	NA	NA	NA	2.75E-10	331226	0.00250526	5	153093998	ukb-a-283	Arm fat mass (right) || id:ukb-a-283	TRUE	reported	igd	2	TRUE	NA	NA	NA	472174
164	rs4549080	T	C	T	C	0.0157721	-0.00594319	0.341009	0.340557	FALSE	FALSE	FALSE	ieu-b-4879	2	229008447	0.00210838	472174	0.00479999	telomere length || id:ieu-b-4879	telomere length	telomere length || ||	TRUE	igd	NA	NA	NA	NA	NA	NA	NA	3.34E-10	331226	0.00251047	2	229008447	ukb-a-283	Arm fat mass (right) || id:ukb-a-283	TRUE	reported	igd	2	TRUE	NA	NA	NA	472174
166	rs4673617	T	C	T	C	0.0171092	0.00214821	0.271641	0.275634	FALSE	FALSE	FALSE	ieu-b-4879	2	212290579	0.00225004	472174	0.34	telomere length || id:ieu-b-4879	telomere length	telomere length || ||	TRUE	igd	NA	NA	NA	NA	NA	NA	NA	1.82E-10	331226	0.00268354	2	212290579	ukb-a-283	Arm fat mass (right) || id:ukb-a-283	TRUE	reported	igd	2	TRUE	NA	NA	NA	472174
167	rs4740383	A	G	A	G	0.0134494	0.00156208	0.403509	0.410904	FALSE	FALSE	FALSE	ieu-b-4879	9	133788361	0.00204605	472174	0.450001	telomere length || id:ieu-b-4879	telomere length	telomere length || ||	TRUE	igd	TRUE	rs4740383	rs6597652	A	G	A	G	3.23E-08	331226	0.00243268	9	133783566	ukb-a-283	Arm fat mass (right) || id:ukb-a-283	TRUE	reported	igd	2	TRUE	NA	NA	NA	472174
168	rs4757144	A	G	A	G	0.015544	-0.00495675	0.593047	0.57696	FALSE	FALSE	FALSE	ieu-b-4879	11	13331226	0.00204384	472174	0.015	telomere length || id:ieu-b-4879	telomere length	telomere length || ||	TRUE	igd	NA	NA	NA	NA	NA	NA	NA	1.39E-10	331226	0.00242242	11	13331226	ukb-a-283	Arm fat mass (right) || id:ukb-a-283	TRUE	reported	igd	2	TRUE	NA	NA	NA	472174
169	rs4776970	T	A	T	A	-0.0242004	0.0030514	0.35707	0.366698	FALSE	TRUE	FALSE	ieu-b-4879	15	68080886	0.00208064	472174	0.14	telomere length || id:ieu-b-4879	telomere length	telomere length || ||	TRUE	igd	NA	NA	NA	NA	NA	NA	NA	1.87E-22	331226	0.0024823	15	68080886	ukb-a-283	Arm fat mass (right) || id:ukb-a-283	TRUE	reported	igd	2	TRUE	NA	NA	NA	472174
170	rs4777541	T	C	T	C	0.019483	-0.00080744	0.765041	0.759087	FALSE	FALSE	FALSE	ieu-b-4879	15	73082240	0.0023617	472174	0.73	telomere length || id:ieu-b-4879	telomere length	telomere length || ||	TRUE	igd	NA	NA	NA	NA	NA	NA	NA	4.83E-12	331226	0.00281926	15	73082240	ukb-a-283	Arm fat mass (right) || id:ukb-a-283	TRUE	reported	igd	2	TRUE	NA	NA	NA	472174
171	rs4790841	T	C	T	C	-0.0307291	0.00094329	0.154867	0.150208	FALSE	FALSE	FALSE	ieu-b-4879	17	1835482	0.00281117	472174	0.74	telomere length || id:ieu-b-4879	telomere length	telomere length || ||	TRUE	igd	NA	NA	NA	NA	NA	NA	NA	1.15E-20	331226	0.00329657	17	1835482	ukb-a-283	Arm fat mass (right) || id:ukb-a-283	TRUE	reported	igd	2	TRUE	NA	NA	NA	472174
172	rs4832298	T	C	T	C	-0.0139978	0.00348745	0.686027	0.686923	FALSE	FALSE	FALSE	ieu-b-4879	2	86764004	0.00215529	472174	0.11	telomere length || id:ieu-b-4879	telomere length	telomere length || ||	TRUE	igd	NA	NA	NA	NA	NA	NA	NA	4.76E-08	331226	0.00256359	2	86764004	ukb-a-283	Arm fat mass (right) || id:ukb-a-283	TRUE	reported	igd	2	TRUE	NA	NA	NA	472174
173	rs4864201	C	T	C	T	-0.0154234	-0.00319097	0.6533	0.636039	FALSE	FALSE	FALSE	ieu-b-4879	4	130731284	0.00209792	472174	0.13	telomere length || id:ieu-b-4879	telomere length	telomere length || ||	TRUE	igd	NA	NA	NA	NA	NA	NA	NA	6.61E-10	331226	0.00249763	4	130731284	ukb-a-283	Arm fat mass (right) || id:ukb-a-283	TRUE	reported	igd	2	TRUE	NA	NA	NA	472174
174	rs4886039	G	A	G	A	-0.0198162	-0.0029312	0.17143	0.174745	FALSE	FALSE	FALSE	ieu-b-4879	13	58501075	0.00264534	472174	0.27	telomere length || id:ieu-b-4879	telomere length	telomere length || ||	TRUE	igd	NA	NA	NA	NA	NA	NA	NA	3.50E-10	331226	0.00315785	13	58501075	ukb-a-283	Arm fat mass (right) || id:ukb-a-283	TRUE	reported	igd	2	TRUE	NA	NA	NA	472174
175	rs4921301	T	C	T	C	-0.0172922	0.00056143	0.209817	0.212764	FALSE	FALSE	FALSE	ieu-b-4879	5	159984492	0.00247781	472174	0.82	telomere length || id:ieu-b-4879	telomere length	telomere length || ||	TRUE	igd	NA	NA	NA	NA	NA	NA	NA	4.90E-09	331226	0.00295567	5	159984492	ukb-a-283	Arm fat mass (right) || id:ukb-a-283	TRUE	reported	igd	2	TRUE	NA	NA	NA	472174
176	rs4926726	A	G	A	G	-0.0148888	0.00048328	0.543225	0.573462	FALSE	FALSE	FALSE	ieu-b-4879	1	47692035	0.00203648	472174	0.81	telomere length || id:ieu-b-4879	telomere length	telomere length || ||	TRUE	igd	TRUE	rs4926726	rs61782665	G	A	A	G	4.59E-10	331226	0.00238886	1	47679486	ukb-a-283	Arm fat mass (right) || id:ukb-a-283	TRUE	reported	igd	2	TRUE	NA	NA	NA	472174
177	rs4958702	C	T	C	T	-0.0159008	-0.00110575	0.573675	0.571497	FALSE	FALSE	FALSE	ieu-b-4879	5	153544512	0.00202254	472174	0.58	telomere length || id:ieu-b-4879	telomere length	telomere length || ||	TRUE	igd	NA	NA	NA	NA	NA	NA	NA	3.73E-11	331226	0.00240382	5	153544512	ukb-a-283	Arm fat mass (right) || id:ukb-a-283	TRUE	reported	igd	2	TRUE	NA	NA	NA	472174
179	rs543874	G	A	G	A	0.0452614	-0.00324183	0.207808	0.205005	FALSE	FALSE	FALSE	ieu-b-4879	1	177889480	0.00247356	472174	0.19	telomere length || id:ieu-b-4879	telomere length	telomere length || ||	TRUE	igd	NA	NA	NA	NA	NA	NA	NA	7.81E-54	331226	0.00292943	1	177889480	ukb-a-283	Arm fat mass (right) || id:ukb-a-283	TRUE	reported	igd	2	TRUE	NA	NA	NA	472174
180	rs55637757	T	C	T	C	-0.0215268	-0.00213032	0.133438	0.12671	FALSE	FALSE	FALSE	ieu-b-4879	16	89535888	0.00304907	472174	0.48	telomere length || id:ieu-b-4879	telomere length	telomere length || ||	TRUE	igd	NA	NA	NA	NA	NA	NA	NA	1.43E-09	331226	0.00355682	16	89535888	ukb-a-283	Arm fat mass (right) || id:ukb-a-283	TRUE	reported	igd	2	TRUE	NA	NA	NA	472174
181	rs55655049	T	C	T	C	-0.0157314	0.00472864	0.236469	0.22889	FALSE	FALSE	FALSE	ieu-b-4879	15	78042708	0.00239207	472174	0.0479999	telomere length || id:ieu-b-4879	telomere length	telomere length || ||	TRUE	igd	NA	NA	NA	NA	NA	NA	NA	2.03E-08	331226	0.00280456	15	78042708	ukb-a-283	Arm fat mass (right) || id:ukb-a-283	TRUE	reported	igd	2	TRUE	NA	NA	NA	472174
182	rs55726687	A	G	A	G	0.0231309	-0.00805348	0.211138	0.206175	FALSE	FALSE	FALSE	ieu-b-4879	12	991306	0.00247011	472174	0.00109999	telomere length || id:ieu-b-4879	telomere length	telomere length || ||	TRUE	igd	NA	NA	NA	NA	NA	NA	NA	2.08E-15	331226	0.00291436	12	991306	ukb-a-283	Arm fat mass (right) || id:ukb-a-283	TRUE	reported	igd	2	TRUE	NA	NA	NA	472174
183	rs56288810	G	A	G	A	0.018288	-0.00112875	0.213892	0.212392	FALSE	FALSE	FALSE	ieu-b-4879	17	52931737	0.00245811	472174	0.649999	telomere length || id:ieu-b-4879	telomere length	telomere length || ||	TRUE	igd	NA	NA	NA	NA	NA	NA	NA	3.60E-10	331226	0.00291636	17	52931737	ukb-a-283	Arm fat mass (right) || id:ukb-a-283	TRUE	reported	igd	2	TRUE	NA	NA	NA	472174
184	rs56803094	G	A	G	A	-0.0190641	0.00114442	0.227111	0.222994	FALSE	FALSE	FALSE	ieu-b-4879	15	99222509	0.00241049	472174	0.630001	telomere length || id:ieu-b-4879	telomere length	telomere length || ||	TRUE	igd	NA	NA	NA	NA	NA	NA	NA	2.13E-11	331226	0.00284667	15	99222509	ukb-a-283	Arm fat mass (right) || id:ukb-a-283	TRUE	reported	igd	2	TRUE	NA	NA	NA	472174
186	rs58084604	T	C	T	C	0.0503968	-0.00064433	0.234405	0.236687	FALSE	FALSE	FALSE	ieu-b-4879	18	57850583	0.00235121	472174	0.780001	telomere length || id:ieu-b-4879	telomere length	telomere length || ||	TRUE	igd	TRUE	rs58084604	rs17175518	T	C	A	C	3.79E-72	331226	0.00280488	18	57849429	ukb-a-283	Arm fat mass (right) || id:ukb-a-283	TRUE	reported	igd	2	TRUE	NA	NA	NA	472174
187	rs59104534	T	C	T	C	0.0143484	-0.00034324	0.301112	0.295808	FALSE	FALSE	FALSE	ieu-b-4879	8	25666169	0.00219827	472174	0.88	telomere length || id:ieu-b-4879	telomere length	telomere length || ||	TRUE	igd	NA	NA	NA	NA	NA	NA	NA	3.60E-08	331226	0.00260434	8	25666169	ukb-a-283	Arm fat mass (right) || id:ukb-a-283	TRUE	reported	igd	2	TRUE	NA	NA	NA	472174
188	rs60764613	T	G	T	G	0.02336	0.00220621	0.144857	0.148025	FALSE	FALSE	FALSE	ieu-b-4879	18	1839911	0.00284641	472174	0.44	telomere length || id:ieu-b-4879	telomere length	telomere length || ||	TRUE	igd	NA	NA	NA	NA	NA	NA	NA	5.85E-12	331226	0.00339358	18	1839911	ukb-a-283	Arm fat mass (right) || id:ukb-a-283	TRUE	reported	igd	2	TRUE	NA	NA	NA	472174
189	rs61813324	T	C	T	C	0.0254024	-0.00208415	0.134883	0.131137	FALSE	FALSE	FALSE	ieu-b-4879	1	156049877	0.00300625	472174	0.49	telomere length || id:ieu-b-4879	telomere length	telomere length || ||	TRUE	igd	NA	NA	NA	NA	NA	NA	NA	6.18E-13	331226	0.0035297	1	156049877	ukb-a-283	Arm fat mass (right) || id:ukb-a-283	TRUE	reported	igd	2	TRUE	NA	NA	NA	472174
190	rs61826865	A	T	A	T	0.0209771	-0.00219347	0.108937	0.110315	FALSE	TRUE	FALSE	ieu-b-4879	1	174371104	0.003195	472174	0.49	telomere length || id:ieu-b-4879	telomere length	telomere length || ||	TRUE	igd	NA	NA	NA	NA	NA	NA	NA	4.17E-08	331226	0.00382529	1	174371104	ukb-a-283	Arm fat mass (right) || id:ukb-a-283	TRUE	reported	igd	2	TRUE	NA	NA	NA	472174
191	rs61871615	T	C	T	C	-0.0286806	-0.00464181	0.0905228	0.088578	FALSE	FALSE	FALSE	ieu-b-4879	10	102487140	0.00369288	472174	0.21	telomere length || id:ieu-b-4879	telomere length	telomere length || ||	TRUE	igd	NA	NA	NA	NA	NA	NA	NA	3.57E-11	331226	0.00433164	10	102487140	ukb-a-283	Arm fat mass (right) || id:ukb-a-283	TRUE	reported	igd	2	TRUE	NA	NA	NA	472174
193	rs62104483	A	G	A	G	0.0231968	0.00503012	0.329506	0.321147	FALSE	FALSE	FALSE	ieu-b-4879	19	30300017	0.00215055	472174	0.0189998	telomere length || id:ieu-b-4879	telomere length	telomere length || ||	TRUE	igd	NA	NA	NA	NA	NA	NA	NA	5.49E-20	331226	0.00253391	19	30300017	ukb-a-283	Arm fat mass (right) || id:ukb-a-283	TRUE	reported	igd	2	TRUE	NA	NA	NA	472174
194	rs62106258	C	T	C	T	-0.0862801	0.00931884	0.0484669	0.046582	FALSE	FALSE	FALSE	ieu-b-4879	2	417167	0.00473739	472174	0.0490004	telomere length || id:ieu-b-4879	telomere length	telomere length || ||	TRUE	igd	NA	NA	NA	NA	NA	NA	NA	1.20E-54	331226	0.00554107	2	417167	ukb-a-283	Arm fat mass (right) || id:ukb-a-283	TRUE	reported	igd	2	TRUE	NA	NA	NA	472174
195	rs62178054	C	T	C	T	-0.0172074	0.00111575	0.371887	0.365078	FALSE	FALSE	FALSE	ieu-b-4879	2	181574287	0.00208708	472174	0.59	telomere length || id:ieu-b-4879	telomere length	telomere length || ||	TRUE	igd	NA	NA	NA	NA	NA	NA	NA	3.55E-12	331226	0.00247442	2	181574287	ukb-a-283	Arm fat mass (right) || id:ukb-a-283	TRUE	reported	igd	2	TRUE	NA	NA	NA	472174
196	rs62246314	A	G	A	G	0.0252601	-0.00089017	0.101276	0.099509	FALSE	FALSE	FALSE	ieu-b-4879	3	9504099	0.00333555	472174	0.79	telomere length || id:ieu-b-4879	telomere length	telomere length || ||	TRUE	igd	NA	NA	NA	NA	NA	NA	NA	1.51E-10	331226	0.00394386	3	9504099	ukb-a-283	Arm fat mass (right) || id:ukb-a-283	TRUE	reported	igd	2	TRUE	NA	NA	NA	472174
197	rs62261725	G	A	G	A	-0.0212875	-0.00081273	0.327437	0.321449	FALSE	FALSE	FALSE	ieu-b-4879	3	85898626	0.00214435	472174	0.7	telomere length || id:ieu-b-4879	telomere length	telomere length || ||	TRUE	igd	NA	NA	NA	NA	NA	NA	NA	5.18E-17	331226	0.00253936	3	85898626	ukb-a-283	Arm fat mass (right) || id:ukb-a-283	TRUE	reported	igd	2	TRUE	NA	NA	NA	472174
198	rs62343137	C	G	C	G	0.0175165	-0.00261104	0.370694	0.361121	FALSE	TRUE	FALSE	ieu-b-4879	4	145885961	0.00209078	472174	0.21	telomere length || id:ieu-b-4879	telomere length	telomere length || ||	TRUE	igd	NA	NA	NA	NA	NA	NA	NA	1.18E-12	331226	0.00246438	4	145885961	ukb-a-283	Arm fat mass (right) || id:ukb-a-283	TRUE	reported	igd	2	TRUE	NA	NA	NA	472174
199	rs62396185	C	G	C	G	-0.0287564	-0.00087224	0.256464	0.261306	FALSE	TRUE	FALSE	ieu-b-4879	6	26180634	0.00229272	472174	0.7	telomere length || id:ieu-b-4879	telomere length	telomere length || ||	TRUE	igd	NA	NA	NA	NA	NA	NA	NA	5.85E-26	331226	0.00272895	6	26180634	ukb-a-283	Arm fat mass (right) || id:ukb-a-283	TRUE	reported	igd	2	TRUE	NA	NA	NA	472174
200	rs62477684	T	C	T	C	-0.0206049	-0.00057476	0.419638	0.415411	FALSE	FALSE	FALSE	ieu-b-4879	7	75101427	0.00204047	472174	0.780001	telomere length || id:ieu-b-4879	telomere length	telomere length || ||	TRUE	igd	NA	NA	NA	NA	NA	NA	NA	1.30E-17	331226	0.00241155	7	75101427	ukb-a-283	Arm fat mass (right) || id:ukb-a-283	TRUE	reported	igd	2	TRUE	NA	NA	NA	472174
201	rs649648	G	A	G	A	-0.0184483	0.0027089	0.836453	0.829918	FALSE	FALSE	FALSE	ieu-b-4879	1	23374951	0.00266908	472174	0.31	telomere length || id:ieu-b-4879	telomere length	telomere length || ||	TRUE	igd	NA	NA	NA	NA	NA	NA	NA	9.89E-09	331226	0.00321806	1	23374951	ukb-a-283	Arm fat mass (right) || id:ukb-a-283	TRUE	reported	igd	2	TRUE	NA	NA	NA	472174
202	rs6542924	A	C	A	C	-0.0174187	0.00327878	0.682213	0.668676	FALSE	FALSE	FALSE	ieu-b-4879	2	100894887	0.00214419	472174	0.13	telomere length || id:ieu-b-4879	telomere length	telomere length || ||	TRUE	igd	TRUE	rs6542924	rs4851284	C	A	C	T	1.29E-11	331226	0.00257314	2	100893113	ukb-a-283	Arm fat mass (right) || id:ukb-a-283	TRUE	reported	igd	2	TRUE	NA	NA	NA	472174
203	rs6575340	A	G	A	G	0.0199932	-0.00098952	0.637416	0.629559	FALSE	FALSE	FALSE	ieu-b-4879	14	94023972	0.0020791	472174	0.630001	telomere length || id:ieu-b-4879	telomere length	telomere length || ||	TRUE	igd	NA	NA	NA	NA	NA	NA	NA	7.60E-16	331226	0.00248025	14	94023972	ukb-a-283	Arm fat mass (right) || id:ukb-a-283	TRUE	reported	igd	2	TRUE	NA	NA	NA	472174
204	rs6601527	A	C	A	C	-0.0187032	0.0004314	0.587819	0.590711	FALSE	FALSE	FALSE	ieu-b-4879	8	10665444	0.00204591	472174	0.83	telomere length || id:ieu-b-4879	telomere length	telomere length || ||	TRUE	igd	NA	NA	NA	NA	NA	NA	NA	1.16E-14	331226	0.00242248	8	10665444	ukb-a-283	Arm fat mass (right) || id:ukb-a-283	TRUE	reported	igd	2	TRUE	NA	NA	NA	472174
205	rs6656785	G	A	G	A	0.0151178	0.00010573	0.392436	0.38925	FALSE	FALSE	FALSE	ieu-b-4879	1	75005776	0.00205448	472174	0.96	telomere length || id:ieu-b-4879	telomere length	telomere length || ||	TRUE	igd	NA	NA	NA	NA	NA	NA	NA	5.49E-10	331226	0.00243654	1	75005776	ukb-a-283	Arm fat mass (right) || id:ukb-a-283	TRUE	reported	igd	2	TRUE	NA	NA	NA	472174
206	rs66679256	T	C	T	C	0.0190601	-0.00064206	0.446142	0.444662	FALSE	FALSE	FALSE	ieu-b-4879	4	18351898	0.00201811	472174	0.75	telomere length || id:ieu-b-4879	telomere length	telomere length || ||	TRUE	igd	NA	NA	NA	NA	NA	NA	NA	1.93E-15	331226	0.00239857	4	18351898	ukb-a-283	Arm fat mass (right) || id:ukb-a-283	TRUE	reported	igd	2	TRUE	NA	NA	NA	472174
207	rs668799	T	C	T	C	0.0172765	-0.00318513	0.279718	0.280118	FALSE	FALSE	FALSE	ieu-b-4879	17	40716235	0.00222956	472174	0.15	telomere length || id:ieu-b-4879	telomere length	telomere length || ||	TRUE	igd	NA	NA	NA	NA	NA	NA	NA	7.28E-11	331226	0.00265185	17	40716235	ukb-a-283	Arm fat mass (right) || id:ukb-a-283	TRUE	reported	igd	2	TRUE	NA	NA	NA	472174
208	rs6739755	G	A	G	A	-0.0199879	0.00089351	0.602976	0.610749	FALSE	FALSE	FALSE	ieu-b-4879	2	59330227	0.0020578	472174	0.66	telomere length || id:ieu-b-4879	telomere length	telomere length || ||	TRUE	igd	NA	NA	NA	NA	NA	NA	NA	2.38E-16	331226	0.0024371	2	59330227	ukb-a-283	Arm fat mass (right) || id:ukb-a-283	TRUE	reported	igd	2	TRUE	NA	NA	NA	472174
209	rs67602344	A	C	A	C	-0.0178927	0.00088017	0.192947	0.195523	FALSE	FALSE	FALSE	ieu-b-4879	19	4056207	0.00253348	472174	0.73	telomere length || id:ieu-b-4879	telomere length	telomere length || ||	TRUE	igd	NA	NA	NA	NA	NA	NA	NA	3.26E-09	331226	0.00302335	19	4056207	ukb-a-283	Arm fat mass (right) || id:ukb-a-283	TRUE	reported	igd	2	TRUE	NA	NA	NA	472174
210	rs6861649	C	T	C	T	0.014417	0.00631897	0.607485	0.609227	FALSE	FALSE	FALSE	ieu-b-4879	5	50864788	0.00205781	472174	0.0021	telomere length || id:ieu-b-4879	telomere length	telomere length || ||	TRUE	igd	NA	NA	NA	NA	NA	NA	NA	3.75E-09	331226	0.0024457	5	50864788	ukb-a-283	Arm fat mass (right) || id:ukb-a-283	TRUE	reported	igd	2	TRUE	NA	NA	NA	472174
211	rs7030732	A	C	A	C	-0.0141513	-0.00143506	0.607889	0.612349	FALSE	FALSE	FALSE	ieu-b-4879	9	124630006	0.0020535	472174	0.48	telomere length || id:ieu-b-4879	telomere length	telomere length || ||	TRUE	igd	NA	NA	NA	NA	NA	NA	NA	6.25E-09	331226	0.00243565	9	124630006	ukb-a-283	Arm fat mass (right) || id:ukb-a-283	TRUE	reported	igd	2	TRUE	NA	NA	NA	472174
212	rs704061	C	T	C	T	0.0187646	-0.00420609	0.452703	0.45842	FALSE	FALSE	FALSE	ieu-b-4879	12	89771903	0.00200559	472174	0.0359998	telomere length || id:ieu-b-4879	telomere length	telomere length || ||	TRUE	igd	NA	NA	NA	NA	NA	NA	NA	4.28E-15	331226	0.00239134	12	89771903	ukb-a-283	Arm fat mass (right) || id:ukb-a-283	TRUE	reported	igd	2	TRUE	NA	NA	NA	472174
213	rs7094644	A	G	A	G	0.0153659	-0.00413931	0.674176	0.685335	FALSE	FALSE	FALSE	ieu-b-4879	10	16773864	0.0021987	472174	0.0599998	telomere length || id:ieu-b-4879	telomere length	telomere length || ||	TRUE	igd	NA	NA	NA	NA	NA	NA	NA	2.80E-09	331226	0.00258545	10	16773864	ukb-a-283	Arm fat mass (right) || id:ukb-a-283	TRUE	reported	igd	2	TRUE	NA	NA	NA	472174
214	rs7116641	G	T	G	T	0.0243928	0.00094544	0.316797	0.316761	FALSE	FALSE	FALSE	ieu-b-4879	11	43696917	0.00215263	472174	0.66	telomere length || id:ieu-b-4879	telomere length	telomere length || ||	TRUE	igd	NA	NA	NA	NA	NA	NA	NA	1.72E-21	331226	0.00256184	11	43696917	ukb-a-283	Arm fat mass (right) || id:ukb-a-283	TRUE	reported	igd	2	TRUE	NA	NA	NA	472174
215	rs7124681	A	C	A	C	0.0255556	0.00019119	0.408057	0.403053	FALSE	FALSE	FALSE	ieu-b-4879	11	47529947	0.00203185	472174	0.93	telomere length || id:ieu-b-4879	telomere length	telomere length || ||	TRUE	igd	NA	NA	NA	NA	NA	NA	NA	3.96E-26	331226	0.00241679	11	47529947	ukb-a-283	Arm fat mass (right) || id:ukb-a-283	TRUE	reported	igd	2	TRUE	NA	NA	NA	472174
216	rs713586	C	T	C	T	0.0298215	0.00188868	0.489512	0.496142	FALSE	FALSE	FALSE	ieu-b-4879	2	25158008	0.00200841	472174	0.35	telomere length || id:ieu-b-4879	telomere length	telomere length || ||	TRUE	igd	NA	NA	NA	NA	NA	NA	NA	4.18E-36	331226	0.00237669	2	25158008	ukb-a-283	Arm fat mass (right) || id:ukb-a-283	TRUE	reported	igd	2	TRUE	NA	NA	NA	472174
217	rs7141420	T	C	T	C	0.0215579	0.00141372	0.514078	0.519052	FALSE	FALSE	FALSE	ieu-b-4879	14	79899454	0.0020162	472174	0.48	telomere length || id:ieu-b-4879	telomere length	telomere length || ||	TRUE	igd	NA	NA	NA	NA	NA	NA	NA	2.34E-19	331226	0.00239622	14	79899454	ukb-a-283	Arm fat mass (right) || id:ukb-a-283	TRUE	reported	igd	2	TRUE	NA	NA	NA	472174
218	rs7201895	A	G	A	G	-0.0170455	0.00136782	0.355984	0.359174	FALSE	FALSE	FALSE	ieu-b-4879	16	407723	0.00211341	472174	0.52	telomere length || id:ieu-b-4879	telomere length	telomere length || ||	TRUE	igd	NA	NA	NA	NA	NA	NA	NA	9.32E-12	331226	0.00250048	16	407723	ukb-a-283	Arm fat mass (right) || id:ukb-a-283	TRUE	reported	igd	2	TRUE	NA	NA	NA	472174
219	rs7218014	C	T	C	T	0.0262751	0.00229858	0.196595	0.208362	FALSE	FALSE	FALSE	ieu-b-4879	17	65832016	0.0024943	472174	0.36	telomere length || id:ieu-b-4879	telomere length	telomere length || ||	TRUE	igd	NA	NA	NA	NA	NA	NA	NA	1.87E-18	331226	0.0029976	17	65832016	ukb-a-283	Arm fat mass (right) || id:ukb-a-283	TRUE	reported	igd	2	TRUE	NA	NA	NA	472174
220	rs7259070	C	T	C	T	0.0204224	-0.00346213	0.599006	0.587045	FALSE	FALSE	FALSE	ieu-b-4879	19	47562509	0.00205762	472174	0.0920005	telomere length || id:ieu-b-4879	telomere length	telomere length || ||	TRUE	igd	NA	NA	NA	NA	NA	NA	NA	7.75E-17	331226	0.00245007	19	47562509	ukb-a-283	Arm fat mass (right) || id:ukb-a-283	TRUE	reported	igd	2	TRUE	NA	NA	NA	472174
221	rs72740701	G	A	G	A	-0.0145504	0.00173384	0.28206	0.279281	FALSE	FALSE	FALSE	ieu-b-4879	5	27188876	0.00223462	472174	0.44	telomere length || id:ieu-b-4879	telomere length	telomere length || ||	TRUE	igd	NA	NA	NA	NA	NA	NA	NA	4.04E-08	331226	0.00265066	5	27188876	ukb-a-283	Arm fat mass (right) || id:ukb-a-283	TRUE	reported	igd	2	TRUE	NA	NA	NA	472174
222	rs72892910	T	G	T	G	0.0364929	-0.00355412	0.170442	0.171849	FALSE	FALSE	FALSE	ieu-b-4879	6	50816887	0.00265555	472174	0.18	telomere length || id:ieu-b-4879	telomere length	telomere length || ||	TRUE	igd	NA	NA	NA	NA	NA	NA	NA	1.35E-30	331226	0.00317356	6	50816887	ukb-a-283	Arm fat mass (right) || id:ukb-a-283	TRUE	reported	igd	2	TRUE	NA	NA	NA	472174
223	rs72917533	C	T	C	T	-0.0174237	0.00323822	0.186273	0.179544	FALSE	FALSE	FALSE	ieu-b-4879	2	175238924	0.00261522	472174	0.22	telomere length || id:ieu-b-4879	telomere length	telomere length || ||	TRUE	igd	NA	NA	NA	NA	NA	NA	NA	1.30E-08	331226	0.00306444	2	175238924	ukb-a-283	Arm fat mass (right) || id:ukb-a-283	TRUE	reported	igd	2	TRUE	NA	NA	NA	472174
224	rs73213484	T	A	T	A	-0.0224948	-0.00187008	0.139056	0.143512	FALSE	TRUE	FALSE	ieu-b-4879	4	28489339	0.00285411	472174	0.51	telomere length || id:ieu-b-4879	telomere length	telomere length || ||	TRUE	igd	NA	NA	NA	NA	NA	NA	NA	6.25E-11	331226	0.00344071	4	28489339	ukb-a-283	Arm fat mass (right) || id:ukb-a-283	TRUE	reported	igd	2	TRUE	NA	NA	NA	472174
225	rs7442885	G	C	G	C	-0.0238574	0.00271422	0.210104	0.22092	FALSE	TRUE	FALSE	ieu-b-4879	5	87682877	0.00243259	472174	0.26	telomere length || id:ieu-b-4879	telomere length	telomere length || ||	TRUE	igd	NA	NA	NA	NA	NA	NA	NA	3.73E-16	331226	0.00292817	5	87682877	ukb-a-283	Arm fat mass (right) || id:ukb-a-283	TRUE	reported	igd	2	TRUE	NA	NA	NA	472174
226	rs745249	T	C	T	C	0.0150596	-0.00192041	0.283944	0.285751	FALSE	FALSE	FALSE	ieu-b-4879	2	105460333	0.00222264	472174	0.39	telomere length || id:ieu-b-4879	telomere length	telomere length || ||	TRUE	igd	NA	NA	NA	NA	NA	NA	NA	1.33E-08	331226	0.00265026	2	105460333	ukb-a-283	Arm fat mass (right) || id:ukb-a-283	TRUE	reported	igd	2	TRUE	NA	NA	NA	472174
227	rs750090	C	T	C	T	-0.015704	-0.00093251	0.356153	0.365718	FALSE	FALSE	FALSE	ieu-b-4879	4	152931436	0.00210933	472174	0.66	telomere length || id:ieu-b-4879	telomere length	telomere length || ||	TRUE	igd	NA	NA	NA	NA	NA	NA	NA	4.01E-10	331226	0.00251107	4	152931436	ukb-a-283	Arm fat mass (right) || id:ukb-a-283	TRUE	reported	igd	2	TRUE	NA	NA	NA	472174
228	rs756717	A	G	A	G	-0.0153845	-0.0003819	0.398859	0.39148	FALSE	FALSE	FALSE	ieu-b-4879	16	72996162	0.00207765	472174	0.85	telomere length || id:ieu-b-4879	telomere length	telomere length || ||	TRUE	igd	NA	NA	NA	NA	NA	NA	NA	3.89E-10	331226	0.00245822	16	72996162	ukb-a-283	Arm fat mass (right) || id:ukb-a-283	TRUE	reported	igd	2	TRUE	NA	NA	NA	472174
229	rs7584391	A	G	A	G	-0.0172157	-0.000742	0.185546	0.190291	FALSE	FALSE	FALSE	ieu-b-4879	2	142290620	0.00255168	472174	0.77	telomere length || id:ieu-b-4879	telomere length	telomere length || ||	TRUE	igd	NA	NA	NA	NA	NA	NA	NA	1.83E-08	331226	0.00305898	2	142290620	ukb-a-283	Arm fat mass (right) || id:ukb-a-283	TRUE	reported	igd	2	TRUE	NA	NA	NA	472174
230	rs76040172	A	G	A	G	-0.0394801	0.0093279	0.0544397	0.05409	FALSE	FALSE	FALSE	ieu-b-4879	21	46488959	0.00444967	472174	0.0359998	telomere length || id:ieu-b-4879	telomere length	telomere length || ||	TRUE	igd	NA	NA	NA	NA	NA	NA	NA	6.09E-14	331226	0.00525954	21	46488959	ukb-a-283	Arm fat mass (right) || id:ukb-a-283	TRUE	reported	igd	2	TRUE	NA	NA	NA	472174
231	rs7649970	T	C	T	C	0.0241287	-0.00017357	0.120866	0.121017	FALSE	FALSE	FALSE	ieu-b-4879	3	12392272	0.00305167	472174	0.95	telomere length || id:ieu-b-4879	telomere length	telomere length || ||	TRUE	igd	NA	NA	NA	NA	NA	NA	NA	3.49E-11	331226	0.00364246	3	12392272	ukb-a-283	Arm fat mass (right) || id:ukb-a-283	TRUE	reported	igd	2	TRUE	NA	NA	NA	472174
232	rs765876	G	A	G	A	-0.0133322	0.00131949	0.488439	0.487116	FALSE	FALSE	FALSE	ieu-b-4879	6	143185891	0.00200257	472174	0.51	telomere length || id:ieu-b-4879	telomere length	telomere length || ||	TRUE	igd	NA	NA	NA	NA	NA	NA	NA	2.06E-08	331226	0.0023777	6	143185891	ukb-a-283	Arm fat mass (right) || id:ukb-a-283	TRUE	reported	igd	2	TRUE	NA	NA	NA	472174
233	rs7811825	A	G	A	G	0.0213473	0.00481009	0.133058	0.132322	FALSE	FALSE	FALSE	ieu-b-4879	7	3123631	0.00295054	472174	0.1	telomere length || id:ieu-b-4879	telomere length	telomere length || ||	TRUE	igd	NA	NA	NA	NA	NA	NA	NA	1.14E-09	331226	0.00350598	7	3123631	ukb-a-283	Arm fat mass (right) || id:ukb-a-283	TRUE	reported	igd	2	TRUE	NA	NA	NA	472174
234	rs7845090	A	G	A	G	-0.0226174	0.00079249	0.711116	0.702901	FALSE	FALSE	FALSE	ieu-b-4879	8	73449940	0.00220211	472174	0.719999	telomere length || id:ieu-b-4879	telomere length	telomere length || ||	TRUE	igd	NA	NA	NA	NA	NA	NA	NA	1.05E-17	331226	0.00263954	8	73449940	ukb-a-283	Arm fat mass (right) || id:ukb-a-283	TRUE	reported	igd	2	TRUE	NA	NA	NA	472174
235	rs78719460	A	G	A	G	0.0141983	0.00131476	0.310942	0.298139	FALSE	FALSE	FALSE	ieu-b-4879	12	133395038	0.00219667	472174	0.55	telomere length || id:ieu-b-4879	telomere length	telomere length || ||	TRUE	igd	NA	NA	NA	NA	NA	NA	NA	3.37E-08	331226	0.00257164	12	133395038	ukb-a-283	Arm fat mass (right) || id:ukb-a-283	TRUE	reported	igd	2	TRUE	NA	NA	NA	472174
236	rs79113395	A	G	A	G	-0.0172044	0.00440806	0.265449	0.266015	FALSE	FALSE	FALSE	ieu-b-4879	1	1590521	0.00227352	472174	0.0530005	telomere length || id:ieu-b-4879	telomere length	telomere length || ||	TRUE	igd	NA	NA	NA	NA	NA	NA	NA	2.07E-10	331226	0.00270655	1	1590521	ukb-a-283	Arm fat mass (right) || id:ukb-a-283	TRUE	reported	igd	2	TRUE	NA	NA	NA	472174
237	rs7915723	A	C	A	C	-0.0147973	0.00227475	0.558756	0.552525	FALSE	FALSE	FALSE	ieu-b-4879	10	134007008	0.00201832	472174	0.26	telomere length || id:ieu-b-4879	telomere length	telomere length || ||	TRUE	igd	NA	NA	NA	NA	NA	NA	NA	6.96E-10	331226	0.00239938	10	134007008	ukb-a-283	Arm fat mass (right) || id:ukb-a-283	TRUE	reported	igd	2	TRUE	NA	NA	NA	472174
238	rs7917983	C	T	C	T	-0.0130387	7.03E-06	0.465592	0.477087	FALSE	FALSE	FALSE	ieu-b-4879	10	114732882	0.00200863	472174	1	telomere length || id:ieu-b-4879	telomere length	telomere length || ||	TRUE	igd	NA	NA	NA	NA	NA	NA	NA	4.43E-08	331226	0.00238238	10	114732882	ukb-a-283	Arm fat mass (right) || id:ukb-a-283	TRUE	reported	igd	2	TRUE	NA	NA	NA	472174
239	rs7925100	A	G	A	G	0.0137229	-0.00634108	0.396337	0.391313	FALSE	FALSE	FALSE	ieu-b-4879	11	118941596	0.00204768	472174	0.002	telomere length || id:ieu-b-4879	telomere length	telomere length || ||	TRUE	igd	NA	NA	NA	NA	NA	NA	NA	1.68E-08	331226	0.00243238	11	118941596	ukb-a-283	Arm fat mass (right) || id:ukb-a-283	TRUE	reported	igd	2	TRUE	NA	NA	NA	472174
240	rs7930275	T	C	T	C	0.0195824	-0.00193242	0.221254	0.223185	FALSE	FALSE	FALSE	ieu-b-4879	11	134611807	0.0024515	472174	0.43	telomere length || id:ieu-b-4879	telomere length	telomere length || ||	TRUE	igd	NA	NA	NA	NA	NA	NA	NA	1.73E-11	331226	0.00291068	11	134611807	ukb-a-283	Arm fat mass (right) || id:ukb-a-283	TRUE	reported	igd	2	TRUE	NA	NA	NA	472174
241	rs79535757	T	A	T	A	-0.0747597	0.00893026	0.00819546	0.008051	FALSE	TRUE	FALSE	ieu-b-4879	12	17007584	0.0113357	472174	0.43	telomere length || id:ieu-b-4879	telomere length	telomere length || ||	TRUE	igd	NA	NA	NA	NA	NA	NA	NA	2.89E-08	331226	0.0134745	12	17007584	ukb-a-283	Arm fat mass (right) || id:ukb-a-283	TRUE	reported	igd	2	TRUE	NA	NA	NA	472174
242	rs7987928	A	G	A	G	-0.0177892	0.00452963	0.79963	0.792924	FALSE	FALSE	FALSE	ieu-b-4879	13	54372377	0.00248551	472174	0.0680002	telomere length || id:ieu-b-4879	telomere length	telomere length || ||	TRUE	igd	NA	NA	NA	NA	NA	NA	NA	2.21E-09	331226	0.00297396	13	54372377	ukb-a-283	Arm fat mass (right) || id:ukb-a-283	TRUE	reported	igd	2	TRUE	NA	NA	NA	472174
243	rs801738	G	C	G	C	-0.0165104	0.00158041	0.35841	0.349844	FALSE	TRUE	FALSE	ieu-b-4879	11	65924217	0.00209912	472174	0.450001	telomere length || id:ieu-b-4879	telomere length	telomere length || ||	TRUE	igd	NA	NA	NA	NA	NA	NA	NA	2.85E-11	331226	0.00248122	11	65924217	ukb-a-283	Arm fat mass (right) || id:ukb-a-283	TRUE	reported	igd	2	TRUE	NA	NA	NA	472174
244	rs8026927	A	C	A	C	-0.0138549	-0.00112391	0.36361	0.369981	FALSE	FALSE	FALSE	ieu-b-4879	15	27001117	0.0020942	472174	0.59	telomere length || id:ieu-b-4879	telomere length	telomere length || ||	TRUE	igd	NA	NA	NA	NA	NA	NA	NA	2.73E-08	331226	0.00249287	15	27001117	ukb-a-283	Arm fat mass (right) || id:ukb-a-283	TRUE	reported	igd	2	TRUE	NA	NA	NA	472174
245	rs8087074	T	G	T	G	0.0175733	0.00200493	0.261119	0.262092	FALSE	FALSE	FALSE	ieu-b-4879	18	45923482	0.00228648	472174	0.38	telomere length || id:ieu-b-4879	telomere length	telomere length || ||	TRUE	igd	NA	NA	NA	NA	NA	NA	NA	1.07E-10	331226	0.00272159	18	45923482	ukb-a-283	Arm fat mass (right) || id:ukb-a-283	TRUE	reported	igd	2	TRUE	NA	NA	NA	472174
246	rs815163	C	T	C	T	-0.0165555	0.00099109	0.561603	0.564072	FALSE	FALSE	FALSE	ieu-b-4879	1	190294726	0.00201221	472174	0.62	telomere length || id:ieu-b-4879	telomere length	telomere length || ||	TRUE	igd	NA	NA	NA	NA	NA	NA	NA	4.97E-12	331226	0.00239704	1	190294726	ukb-a-283	Arm fat mass (right) || id:ukb-a-283	TRUE	reported	igd	2	TRUE	NA	NA	NA	472174
247	rs8192675	C	T	C	T	0.0176983	-0.00324248	0.287375	0.296835	FALSE	FALSE	FALSE	ieu-b-4879	3	170724883	0.00220086	472174	0.14	telomere length || id:ieu-b-4879	telomere length	telomere length || ||	TRUE	igd	NA	NA	NA	NA	NA	NA	NA	1.57E-11	331226	0.00262522	3	170724883	ukb-a-283	Arm fat mass (right) || id:ukb-a-283	TRUE	reported	igd	2	TRUE	NA	NA	NA	472174
248	rs845084	A	G	A	G	0.0183297	0.00082081	0.257551	0.260273	FALSE	FALSE	FALSE	ieu-b-4879	10	125220036	0.00228704	472174	0.719999	telomere length || id:ieu-b-4879	telomere length	telomere length || ||	TRUE	igd	NA	NA	NA	NA	NA	NA	NA	1.92E-11	331226	0.00273068	10	125220036	ukb-a-283	Arm fat mass (right) || id:ukb-a-283	TRUE	reported	igd	2	TRUE	NA	NA	NA	472174
249	rs846545	C	T	C	T	-0.0147226	-0.00081954	0.420316	0.433052	FALSE	FALSE	FALSE	ieu-b-4879	1	210261708	0.0020324	472174	0.69	telomere length || id:ieu-b-4879	telomere length	telomere length || ||	TRUE	igd	NA	NA	NA	NA	NA	NA	NA	1.09E-09	331226	0.00241535	1	210261708	ukb-a-283	Arm fat mass (right) || id:ukb-a-283	TRUE	reported	igd	2	TRUE	NA	NA	NA	472174
251	rs862320	T	C	T	C	-0.0200301	0.00747526	0.410152	0.402733	FALSE	FALSE	FALSE	ieu-b-4879	16	69651866	0.00204359	472174	0.00025	telomere length || id:ieu-b-4879	telomere length	telomere length || ||	TRUE	igd	NA	NA	NA	NA	NA	NA	NA	1.38E-16	331226	0.00242297	16	69651866	ukb-a-283	Arm fat mass (right) || id:ukb-a-283	TRUE	reported	igd	2	TRUE	NA	NA	NA	472174
252	rs879620	T	C	T	C	0.0265083	-0.00763672	0.615276	0.597466	FALSE	FALSE	FALSE	ieu-b-4879	16	4015729	0.00206514	472174	0.000219999	telomere length || id:ieu-b-4879	telomere length	telomere length || ||	TRUE	igd	NA	NA	NA	NA	NA	NA	NA	3.52E-27	331226	0.0024547	16	4015729	ukb-a-283	Arm fat mass (right) || id:ukb-a-283	TRUE	reported	igd	2	TRUE	NA	NA	NA	472174
253	rs9289630	C	G	C	G	0.0197191	-0.00252398	0.390762	0.391113	FALSE	TRUE	FALSE	ieu-b-4879	3	141178670	0.00206152	472174	0.22	telomere length || id:ieu-b-4879	telomere length	telomere length || ||	TRUE	igd	NA	NA	NA	NA	NA	NA	NA	8.06E-16	331226	0.00244847	3	141178670	ukb-a-283	Arm fat mass (right) || id:ukb-a-283	TRUE	reported	igd	2	TRUE	NA	NA	NA	472174
254	rs9291822	T	C	T	C	-0.0138728	0.00199884	0.515455	0.521066	FALSE	FALSE	FALSE	ieu-b-4879	5	64076808	0.00202321	472174	0.32	telomere length || id:ieu-b-4879	telomere length	telomere length || ||	TRUE	igd	TRUE	rs9291822	rs4425461	C	T	T	G	7.82E-09	331226	0.00240324	5	64076515	ukb-a-283	Arm fat mass (right) || id:ukb-a-283	TRUE	reported	igd	2	TRUE	NA	NA	NA	472174
255	rs9320823	C	T	C	T	0.0179936	-0.000345	0.601901	0.609485	FALSE	FALSE	FALSE	ieu-b-4879	6	98429337	0.00205463	472174	0.87	telomere length || id:ieu-b-4879	telomere length	telomere length || ||	TRUE	igd	NA	NA	NA	NA	NA	NA	NA	1.46E-13	331226	0.00243458	6	98429337	ukb-a-283	Arm fat mass (right) || id:ukb-a-283	TRUE	reported	igd	2	TRUE	NA	NA	NA	472174
258	rs947088	T	G	T	G	0.0147551	0.00015056	0.718359	0.724871	FALSE	FALSE	FALSE	ieu-b-4879	20	17171373	0.00224816	472174	0.95	telomere length || id:ieu-b-4879	telomere length	telomere length || ||	TRUE	igd	NA	NA	NA	NA	NA	NA	NA	2.68E-08	331226	0.00265331	20	17171373	ukb-a-283	Arm fat mass (right) || id:ukb-a-283	TRUE	reported	igd	2	TRUE	NA	NA	NA	472174
259	rs9515455	A	G	A	G	0.014898	-0.00121343	0.416606	0.406542	FALSE	FALSE	FALSE	ieu-b-4879	13	112239671	0.00205548	472174	0.55	telomere length || id:ieu-b-4879	telomere length	telomere length || ||	TRUE	igd	NA	NA	NA	NA	NA	NA	NA	8.29E-10	331226	0.00242658	13	112239671	ukb-a-283	Arm fat mass (right) || id:ukb-a-283	TRUE	reported	igd	2	TRUE	NA	NA	NA	472174
260	rs9549099	C	T	C	T	0.0155063	-0.00134777	0.264093	0.264432	FALSE	FALSE	FALSE	ieu-b-4879	13	40766349	0.00227479	472174	0.55	telomere length || id:ieu-b-4879	telomere length	telomere length || ||	TRUE	igd	NA	NA	NA	NA	NA	NA	NA	9.96E-09	331226	0.00270541	13	40766349	ukb-a-283	Arm fat mass (right) || id:ukb-a-283	TRUE	reported	igd	2	TRUE	NA	NA	NA	472174
261	rs9688977	C	T	C	T	0.0233378	-0.00151227	0.146486	0.140656	FALSE	FALSE	FALSE	ieu-b-4879	6	154336892	0.00288431	472174	0.6	telomere length || id:ieu-b-4879	telomere length	telomere length || ||	TRUE	igd	NA	NA	NA	NA	NA	NA	NA	4.67E-12	331226	0.00337463	6	154336892	ukb-a-283	Arm fat mass (right) || id:ukb-a-283	TRUE	reported	igd	2	TRUE	NA	NA	NA	472174
262	rs9843007	T	A	T	A	-0.0145842	-0.00149843	0.375399	0.377167	FALSE	TRUE	FALSE	ieu-b-4879	3	61207077	0.00205903	472174	0.47	telomere length || id:ieu-b-4879	telomere length	telomere length || ||	TRUE	igd	NA	NA	NA	NA	NA	NA	NA	2.90E-09	331226	0.00245639	3	61207077	ukb-a-283	Arm fat mass (right) || id:ukb-a-283	TRUE	reported	igd	2	TRUE	NA	NA	NA	472174
264	rs9847186	A	G	A	G	-0.0152063	0.00142058	0.427737	0.430136	FALSE	FALSE	FALSE	ieu-b-4879	3	25081857	0.00202037	472174	0.48	telomere length || id:ieu-b-4879	telomere length	telomere length || ||	TRUE	igd	NA	NA	NA	NA	NA	NA	NA	2.82E-10	331226	0.00241041	3	25081857	ukb-a-283	Arm fat mass (right) || id:ukb-a-283	TRUE	reported	igd	2	TRUE	NA	NA	NA	472174
265	rs9861443	C	A	C	A	0.015771	-0.00268587	0.713659	0.707313	FALSE	FALSE	FALSE	ieu-b-4879	3	88196211	0.00223694	472174	0.23	telomere length || id:ieu-b-4879	telomere length	telomere length || ||	TRUE	igd	NA	NA	NA	NA	NA	NA	NA	2.62E-09	331226	0.0026487	3	88196211	ukb-a-283	Arm fat mass (right) || id:ukb-a-283	TRUE	reported	igd	2	TRUE	NA	NA	NA	472174
266	rs9883422	G	A	G	A	-0.0146256	-0.00066646	0.278733	0.295504	FALSE	FALSE	FALSE	ieu-b-4879	3	31458411	0.00223709	472174	0.77	telomere length || id:ieu-b-4879	telomere length	telomere length || ||	TRUE	igd	NA	NA	NA	NA	NA	NA	NA	4.17E-08	331226	0.00266717	3	31458411	ukb-a-283	Arm fat mass (right) || id:ukb-a-283	TRUE	reported	igd	2	TRUE	NA	NA	NA	472174
267	rs9964122	G	A	G	A	0.0156492	-0.00010963	0.24998	0.264274	FALSE	FALSE	FALSE	ieu-b-4879	18	63405308	0.00229607	472174	0.96	telomere length || id:ieu-b-4879	telomere length	telomere length || ||	TRUE	igd	TRUE	rs9964122	rs7226378	G	A	A	G	1.22E-08	331226	0.00274658	18	63404286	ukb-a-283	Arm fat mass (right) || id:ukb-a-283	TRUE	reported	igd	2	TRUE	NA	NA	NA	472174
268	rs9968060	T	C	T	C	0.0155022	-0.00606681	0.646614	0.633486	FALSE	FALSE	FALSE	ieu-b-4879	3	62471282	0.00213109	472174	0.00439997	telomere length || id:ieu-b-4879	telomere length	telomere length || ||	TRUE	igd	NA	NA	NA	NA	NA	NA	NA	9.16E-10	331226	0.00253153	3	62471282	ukb-a-283	Arm fat mass (right) || id:ukb-a-283	TRUE	reported	igd	2	TRUE	NA	NA	NA	472174
