# Supplementary material for: Identifying effects of genetic obesity exposure on leukocyte telomere length using Mendelian randomization
Source: PeerJ. 2023 Mar 21;11:e15085. doi: 10.7717/peerj.15085 (PMC10038084; doi:10.7717/peerj.15085)
Supplement: File S3 [file peerj-11-15085-s003.zip › RAW_data_csv_files/6_Arm-fat-mass-(left)_LTL.csv]

	SNP	effect_allele.exposure	other_allele.exposure	effect_allele.outcome	other_allele.outcome	beta.exposure	beta.outcome	eaf.exposure	eaf.outcome	remove	palindromic	ambiguous	id.outcome	chr	pos	se.outcome	samplesize.outcome	pval.outcome	outcome	originalname.outcome	outcome.deprecated	mr_keep.outcome	data_source.outcome	proxy.outcome	target_snp.outcome	proxy_snp.outcome	target_a1.outcome	target_a2.outcome	proxy_a1.outcome	proxy_a2.outcome	chr.exposure	pos.exposure	pval.exposure	samplesize.exposure	se.exposure	id.exposure	exposure	mr_keep.exposure	pval_origin.exposure	data_source.exposure	action	mr_keep	ncase.exposure	ncontrol.exposure	ncase.outcome	ncontrol.outcome
1	rs10100245	A	G	A	G	0.0208385	-0.00160556	0.56644	0.560248	FALSE	FALSE	FALSE	ieu-b-4879	8	77226919	0.00201727	472174	0.43	telomere length || id:ieu-b-4879	telomere length	telomere length || ||	TRUE	igd	NA	NA	NA	NA	NA	NA	NA	8	77226919	4.00E-18	331164	0.00240094	ukb-a-287	Arm fat mass (left) || id:ukb-a-287	TRUE	reported	igd	2	TRUE	NA	NA	NA	472174
2	rs1011326	G	A	G	A	0.0158392	0.00048361	0.250976	0.263247	FALSE	FALSE	FALSE	ieu-b-4879	18	63394547	0.00228809	472174	0.83	telomere length || id:ieu-b-4879	telomere length	telomere length || ||	TRUE	igd	NA	NA	NA	NA	NA	NA	NA	18	63394547	7.80E-09	331164	0.00274375	ukb-a-287	Arm fat mass (left) || id:ukb-a-287	TRUE	reported	igd	2	TRUE	NA	NA	NA	472174
3	rs10132436	C	A	C	A	-0.0149267	0.00200378	0.276263	0.274343	FALSE	FALSE	FALSE	ieu-b-4879	14	104012194	0.00225677	472174	0.37	telomere length || id:ieu-b-4879	telomere length	telomere length || ||	TRUE	igd	NA	NA	NA	NA	NA	NA	NA	14	104012194	2.60E-08	331164	0.00268164	ukb-a-287	Arm fat mass (left) || id:ukb-a-287	TRUE	reported	igd	2	TRUE	NA	NA	NA	472174
4	rs1013293	A	G	A	G	-0.0195416	-0.00109678	0.433339	0.417552	FALSE	FALSE	FALSE	ieu-b-4879	1	62570321	0.00204678	472174	0.59	telomere length || id:ieu-b-4879	telomere length	telomere length || ||	TRUE	igd	NA	NA	NA	NA	NA	NA	NA	1	62570321	5.37E-16	331164	0.00241155	ukb-a-287	Arm fat mass (left) || id:ukb-a-287	TRUE	reported	igd	2	TRUE	NA	NA	NA	472174
5	rs10187101	T	C	T	C	-0.0153041	0.00611849	0.359822	0.360512	FALSE	FALSE	FALSE	ieu-b-4879	2	50742227	0.00208359	472174	0.00329997	telomere length || id:ieu-b-4879	telomere length	telomere length || ||	TRUE	igd	NA	NA	NA	NA	NA	NA	NA	2	50742227	6.96E-10	331164	0.00248154	ukb-a-287	Arm fat mass (left) || id:ukb-a-287	TRUE	reported	igd	2	TRUE	NA	NA	NA	472174
6	rs10237317	G	A	G	A	0.0158721	-0.00159631	0.416966	0.420546	FALSE	FALSE	FALSE	ieu-b-4879	7	70045941	0.00203583	472174	0.43	telomere length || id:ieu-b-4879	telomere length	telomere length || ||	TRUE	igd	NA	NA	NA	NA	NA	NA	NA	7	70045941	5.90E-11	331164	0.00242453	ukb-a-287	Arm fat mass (left) || id:ukb-a-287	TRUE	reported	igd	2	TRUE	NA	NA	NA	472174
7	rs10259620	G	A	G	A	-0.0169822	0.00749845	0.787171	0.78387	FALSE	FALSE	FALSE	ieu-b-4879	7	27202289	0.0024486	472174	0.00219999	telomere length || id:ieu-b-4879	telomere length	telomere length || ||	TRUE	igd	NA	NA	NA	NA	NA	NA	NA	7	27202289	6.61E-09	331164	0.00292757	ukb-a-287	Arm fat mass (left) || id:ukb-a-287	TRUE	reported	igd	2	TRUE	NA	NA	NA	472174
8	rs10269774	A	G	A	G	0.0156317	0.00302556	0.323543	0.323996	FALSE	FALSE	FALSE	ieu-b-4879	7	92253972	0.00213842	472174	0.16	telomere length || id:ieu-b-4879	telomere length	telomere length || ||	TRUE	igd	NA	NA	NA	NA	NA	NA	NA	7	92253972	8.23E-10	331164	0.00254567	ukb-a-287	Arm fat mass (left) || id:ukb-a-287	TRUE	reported	igd	2	TRUE	NA	NA	NA	472174
9	rs10404726	T	C	T	C	-0.0183694	0.00404119	0.466784	0.47511	FALSE	FALSE	FALSE	ieu-b-4879	19	18834514	0.0020151	472174	0.0449997	telomere length || id:ieu-b-4879	telomere length	telomere length || ||	TRUE	igd	NA	NA	NA	NA	NA	NA	NA	19	18834514	1.34E-14	331164	0.00238491	ukb-a-287	Arm fat mass (left) || id:ukb-a-287	TRUE	reported	igd	2	TRUE	NA	NA	NA	472174
10	rs10756798	T	C	T	C	-0.0178139	0.00123756	0.645026	0.6189	FALSE	FALSE	FALSE	ieu-b-4879	9	16739763	0.00211294	472174	0.56	telomere length || id:ieu-b-4879	telomere length	telomere length || ||	TRUE	igd	NA	NA	NA	NA	NA	NA	NA	9	16739763	8.26E-13	331164	0.00248898	ukb-a-287	Arm fat mass (left) || id:ukb-a-287	TRUE	reported	igd	2	TRUE	NA	NA	NA	472174
11	rs10760724	C	T	C	T	0.0153215	-0.00144331	0.473935	0.490507	FALSE	FALSE	FALSE	ieu-b-4879	9	103085144	0.00201197	472174	0.47	telomere length || id:ieu-b-4879	telomere length	telomere length || ||	TRUE	igd	NA	NA	NA	NA	NA	NA	NA	9	103085144	1.27E-10	331164	0.00238238	ukb-a-287	Arm fat mass (left) || id:ukb-a-287	TRUE	reported	igd	2	TRUE	NA	NA	NA	472174
12	rs10787738	T	C	T	C	0.0189004	-0.00128579	0.253303	0.260663	FALSE	FALSE	FALSE	ieu-b-4879	10	118777371	0.00231863	472174	0.58	telomere length || id:ieu-b-4879	telomere length	telomere length || ||	TRUE	igd	NA	NA	NA	NA	NA	NA	NA	10	118777371	9.68E-12	331164	0.00277483	ukb-a-287	Arm fat mass (left) || id:ukb-a-287	TRUE	reported	igd	2	TRUE	NA	NA	NA	472174
13	rs10820852	A	C	A	C	-0.0162218	0.00137803	0.274338	0.283297	FALSE	FALSE	FALSE	ieu-b-4879	9	94186973	0.00223386	472174	0.54	telomere length || id:ieu-b-4879	telomere length	telomere length || ||	TRUE	igd	NA	NA	NA	NA	NA	NA	NA	9	94186973	1.29E-09	331164	0.00267278	ukb-a-287	Arm fat mass (left) || id:ukb-a-287	TRUE	reported	igd	2	TRUE	NA	NA	NA	472174
15	rs10938398	A	G	A	G	0.0280422	0.00095779	0.433341	0.427661	FALSE	FALSE	FALSE	ieu-b-4879	4	45186139	0.00202655	472174	0.64	telomere length || id:ieu-b-4879	telomere length	telomere length || ||	TRUE	igd	NA	NA	NA	NA	NA	NA	NA	4	45186139	2.56E-31	331164	0.00240876	ukb-a-287	Arm fat mass (left) || id:ukb-a-287	TRUE	reported	igd	2	TRUE	NA	NA	NA	472174
16	rs10947793	G	A	G	A	-0.0143468	0.00056213	0.373604	0.363354	FALSE	FALSE	FALSE	ieu-b-4879	6	12142817	0.00209738	472174	0.79	telomere length || id:ieu-b-4879	telomere length	telomere length || ||	TRUE	igd	NA	NA	NA	NA	NA	NA	NA	6	12142817	6.67E-09	331164	0.00247398	ukb-a-287	Arm fat mass (left) || id:ukb-a-287	TRUE	reported	igd	2	TRUE	NA	NA	NA	472174
17	rs10954772	C	T	C	T	-0.0172986	0.00537889	0.685712	0.680933	FALSE	FALSE	FALSE	ieu-b-4879	8	30863938	0.00216877	472174	0.0129999	telomere length || id:ieu-b-4879	telomere length	telomere length || ||	TRUE	igd	NA	NA	NA	NA	NA	NA	NA	8	30863938	2.02E-11	331164	0.00258004	ukb-a-287	Arm fat mass (left) || id:ukb-a-287	TRUE	reported	igd	2	TRUE	NA	NA	NA	472174
18	rs11001963	T	C	T	C	0.0139766	-0.00716979	0.582334	0.576038	FALSE	FALSE	FALSE	ieu-b-4879	10	78760959	0.00204295	472174	0.000449997	telomere length || id:ieu-b-4879	telomere length	telomere length || ||	TRUE	igd	NA	NA	NA	NA	NA	NA	NA	10	78760959	8.92E-09	331164	0.00243062	ukb-a-287	Arm fat mass (left) || id:ukb-a-287	TRUE	reported	igd	2	TRUE	NA	NA	NA	472174
19	rs11012732	G	A	G	A	0.0221367	0.00410416	0.331106	0.327101	FALSE	FALSE	FALSE	ieu-b-4879	10	21830104	0.00213322	472174	0.0539995	telomere length || id:ieu-b-4879	telomere length	telomere length || ||	TRUE	igd	NA	NA	NA	NA	NA	NA	NA	10	21830104	2.22E-18	331164	0.00253101	ukb-a-287	Arm fat mass (left) || id:ukb-a-287	TRUE	reported	igd	2	TRUE	NA	NA	NA	472174
20	rs11030119	A	G	A	G	0.032293	-0.00483889	0.308813	0.304952	FALSE	FALSE	FALSE	ieu-b-4879	11	27728102	0.00217239	472174	0.0259998	telomere length || id:ieu-b-4879	telomere length	telomere length || ||	TRUE	igd	NA	NA	NA	NA	NA	NA	NA	11	27728102	5.15E-36	331164	0.00257705	ukb-a-287	Arm fat mass (left) || id:ukb-a-287	TRUE	reported	igd	2	TRUE	NA	NA	NA	472174
21	rs11042030	C	T	C	T	-0.0186076	0.00347314	0.274009	0.279781	FALSE	FALSE	FALSE	ieu-b-4879	11	8690718	0.00223348	472174	0.12	telomere length || id:ieu-b-4879	telomere length	telomere length || ||	TRUE	igd	NA	NA	NA	NA	NA	NA	NA	11	8690718	3.26E-12	331164	0.00267108	ukb-a-287	Arm fat mass (left) || id:ukb-a-287	TRUE	reported	igd	2	TRUE	NA	NA	NA	472174
22	rs11099020	T	C	T	C	-0.0160387	-0.00340949	0.642739	0.626211	FALSE	FALSE	FALSE	ieu-b-4879	4	130724902	0.00209103	472174	0.1	telomere length || id:ieu-b-4879	telomere length	telomere length || ||	TRUE	igd	NA	NA	NA	NA	NA	NA	NA	4	130724902	1.15E-10	331164	0.00248841	ukb-a-287	Arm fat mass (left) || id:ukb-a-287	TRUE	reported	igd	2	TRUE	NA	NA	NA	472174
23	rs11135450	G	A	G	A	0.0145494	-0.00093261	0.668877	0.661531	FALSE	FALSE	FALSE	ieu-b-4879	5	95554016	0.00212743	472174	0.66	telomere length || id:ieu-b-4879	telomere length	telomere length || ||	TRUE	igd	NA	NA	NA	NA	NA	NA	NA	5	95554016	9.76E-09	331164	0.00253693	ukb-a-287	Arm fat mass (left) || id:ukb-a-287	TRUE	reported	igd	2	TRUE	NA	NA	NA	472174
24	rs11150745	G	A	G	A	-0.0194379	0.00011172	0.319489	0.311556	FALSE	FALSE	FALSE	ieu-b-4879	17	78757626	0.00216589	472174	0.96	telomere length || id:ieu-b-4879	telomere length	telomere length || ||	TRUE	igd	NA	NA	NA	NA	NA	NA	NA	17	78757626	2.85E-14	331164	0.00255589	ukb-a-287	Arm fat mass (left) || id:ukb-a-287	TRUE	reported	igd	2	TRUE	NA	NA	NA	472174
25	rs11152135	C	G	C	G	0.0160035	0.00331332	0.76339	0.761389	FALSE	TRUE	FALSE	ieu-b-4879	18	56883278	0.00235791	472174	0.16	telomere length || id:ieu-b-4879	telomere length	telomere length || ||	TRUE	igd	NA	NA	NA	NA	NA	NA	NA	18	56883278	1.26E-08	331164	0.00281152	ukb-a-287	Arm fat mass (left) || id:ukb-a-287	TRUE	reported	igd	2	TRUE	NA	NA	NA	472174
27	rs11165643	T	C	T	C	0.0200878	0.00112209	0.592305	0.581056	FALSE	FALSE	FALSE	ieu-b-4879	1	96924097	0.00203915	472174	0.58	telomere length || id:ieu-b-4879	telomere length	telomere length || ||	TRUE	igd	NA	NA	NA	NA	NA	NA	NA	1	96924097	1.09E-16	331164	0.00242179	ukb-a-287	Arm fat mass (left) || id:ukb-a-287	TRUE	reported	igd	2	TRUE	NA	NA	NA	472174
28	rs11205617	A	G	A	G	0.0204635	-0.00364918	0.31713	0.320747	FALSE	FALSE	FALSE	ieu-b-4879	1	49732337	0.00213966	472174	0.0879995	telomere length || id:ieu-b-4879	telomere length	telomere length || ||	TRUE	igd	NA	NA	NA	NA	NA	NA	NA	1	49732337	1.05E-15	331164	0.00255115	ukb-a-287	Arm fat mass (left) || id:ukb-a-287	TRUE	reported	igd	2	TRUE	NA	NA	NA	472174
30	rs112094960	C	A	C	A	0.0158838	0.00735658	0.214909	0.213043	FALSE	FALSE	FALSE	ieu-b-4879	8	95633765	0.0024652	472174	0.00280001	telomere length || id:ieu-b-4879	telomere length	telomere length || ||	TRUE	igd	NA	NA	NA	NA	NA	NA	NA	8	95633765	5.00E-08	331164	0.00291364	ukb-a-287	Arm fat mass (left) || id:ukb-a-287	TRUE	reported	igd	2	TRUE	NA	NA	NA	472174
32	rs1127100	C	T	C	T	0.0162398	-0.00126648	0.648239	0.646336	FALSE	FALSE	FALSE	ieu-b-4879	1	32193647	0.00209418	472174	0.55	telomere length || id:ieu-b-4879	telomere length	telomere length || ||	TRUE	igd	NA	NA	NA	NA	NA	NA	NA	1	32193647	8.06E-11	331164	0.00249852	ukb-a-287	Arm fat mass (left) || id:ukb-a-287	TRUE	reported	igd	2	TRUE	NA	NA	NA	472174
33	rs113182412	A	G	A	G	-0.0180834	-0.00253936	0.165919	0.163715	FALSE	FALSE	FALSE	ieu-b-4879	15	66503584	0.00276508	472174	0.36	telomere length || id:ieu-b-4879	telomere length	telomere length || ||	TRUE	igd	NA	NA	NA	NA	NA	NA	NA	15	66503584	2.75E-08	331164	0.00325437	ukb-a-287	Arm fat mass (left) || id:ukb-a-287	TRUE	reported	igd	2	TRUE	NA	NA	NA	472174
34	rs113230003	A	G	A	G	-0.0196782	0.00063263	0.260185	0.26401	FALSE	FALSE	FALSE	ieu-b-4879	19	18460956	0.00228981	472174	0.780001	telomere length || id:ieu-b-4879	telomere length	telomere length || ||	TRUE	igd	NA	NA	NA	NA	NA	NA	NA	19	18460956	6.08E-13	331164	0.00273344	ukb-a-287	Arm fat mass (left) || id:ukb-a-287	TRUE	reported	igd	2	TRUE	NA	NA	NA	472174
35	rs113603865	T	C	T	C	0.0203445	-0.00785979	0.212428	0.206014	FALSE	FALSE	FALSE	ieu-b-4879	1	39564930	0.00248916	472174	0.0016	telomere length || id:ieu-b-4879	telomere length	telomere length || ||	TRUE	igd	NA	NA	NA	NA	NA	NA	NA	1	39564930	3.80E-12	331164	0.00292945	ukb-a-287	Arm fat mass (left) || id:ukb-a-287	TRUE	reported	igd	2	TRUE	NA	NA	NA	472174
36	rs113866544	C	T	C	T	0.0342315	0.00015644	0.0676841	0.068644	FALSE	FALSE	FALSE	ieu-b-4879	17	46270606	0.00395814	472174	0.97	telomere length || id:ieu-b-4879	telomere length	telomere length || ||	TRUE	igd	NA	NA	NA	NA	NA	NA	NA	17	46270606	5.33E-13	331164	0.0047433	ukb-a-287	Arm fat mass (left) || id:ukb-a-287	TRUE	reported	igd	2	TRUE	NA	NA	NA	472174
37	rs11515071	T	C	T	C	-0.0235459	0.00034456	0.365135	0.358559	FALSE	FALSE	FALSE	ieu-b-4879	9	15855545	0.00210458	472174	0.87	telomere length || id:ieu-b-4879	telomere length	telomere length || ||	TRUE	igd	NA	NA	NA	NA	NA	NA	NA	9	15855545	2.46E-21	331164	0.00248268	ukb-a-287	Arm fat mass (left) || id:ukb-a-287	TRUE	reported	igd	2	TRUE	NA	NA	NA	472174
38	rs11538	G	A	G	A	0.0173066	0.00060865	0.172127	0.165849	FALSE	FALSE	FALSE	ieu-b-4879	22	18220831	0.00269124	472174	0.82	telomere length || id:ieu-b-4879	telomere length	telomere length || ||	TRUE	igd	NA	NA	NA	NA	NA	NA	NA	22	18220831	3.95E-08	331164	0.00315045	ukb-a-287	Arm fat mass (left) || id:ukb-a-287	TRUE	reported	igd	2	TRUE	NA	NA	NA	472174
39	rs11642015	T	C	T	C	0.0648356	-0.00456919	0.40236	0.394493	FALSE	FALSE	FALSE	ieu-b-4879	16	53802494	0.00205248	472174	0.0259998	telomere length || id:ieu-b-4879	telomere length	telomere length || ||	TRUE	igd	NA	NA	NA	NA	NA	NA	NA	16	53802494	2.75E-157	331164	0.00242517	ukb-a-287	Arm fat mass (left) || id:ukb-a-287	TRUE	reported	igd	2	TRUE	NA	NA	NA	472174
41	rs11742930	T	C	T	C	0.0150342	0.0021494	0.566428	0.569249	FALSE	FALSE	FALSE	ieu-b-4879	5	105774098	0.00202476	472174	0.29	telomere length || id:ieu-b-4879	telomere length	telomere length || ||	TRUE	igd	NA	NA	NA	NA	NA	NA	NA	5	105774098	4.17E-10	331164	0.00240629	ukb-a-287	Arm fat mass (left) || id:ukb-a-287	TRUE	reported	igd	2	TRUE	NA	NA	NA	472174
42	rs11766945	A	G	A	G	-0.0207323	0.005898	0.20101	0.208288	FALSE	FALSE	FALSE	ieu-b-4879	7	1888054	0.0024792	472174	0.017	telomere length || id:ieu-b-4879	telomere length	telomere length || ||	TRUE	igd	NA	NA	NA	NA	NA	NA	NA	7	1888054	4.07E-12	331164	0.00298958	ukb-a-287	Arm fat mass (left) || id:ukb-a-287	TRUE	reported	igd	2	TRUE	NA	NA	NA	472174
44	rs11786089	G	A	G	A	0.0137027	-0.00017931	0.456852	0.463218	FALSE	FALSE	FALSE	ieu-b-4879	8	21975521	0.00201095	472174	0.93	telomere length || id:ieu-b-4879	telomere length	telomere length || ||	TRUE	igd	NA	NA	NA	NA	NA	NA	NA	8	21975521	1.04E-08	331164	0.0023938	ukb-a-287	Arm fat mass (left) || id:ukb-a-287	TRUE	reported	igd	2	TRUE	NA	NA	NA	472174
45	rs1182143	C	T	C	T	-0.0197577	-0.00068296	0.2963	0.292296	FALSE	FALSE	FALSE	ieu-b-4879	7	2912928	0.00219709	472174	0.760001	telomere length || id:ieu-b-4879	telomere length	telomere length || ||	TRUE	igd	NA	NA	NA	NA	NA	NA	NA	7	2912928	3.46E-14	331164	0.0026065	ukb-a-287	Arm fat mass (left) || id:ukb-a-287	TRUE	reported	igd	2	TRUE	NA	NA	NA	472174
46	rs11882409	A	C	A	C	0.0188129	-0.00155667	0.286356	0.284064	FALSE	FALSE	FALSE	ieu-b-4879	19	34019685	0.00225847	472174	0.49	telomere length || id:ieu-b-4879	telomere length	telomere length || ||	TRUE	igd	NA	NA	NA	NA	NA	NA	NA	19	34019685	2.08E-12	331164	0.00267638	ukb-a-287	Arm fat mass (left) || id:ukb-a-287	TRUE	reported	igd	2	TRUE	NA	NA	NA	472174
47	rs11920781	C	T	C	T	0.016507	-0.00032881	0.365172	0.36193	FALSE	FALSE	FALSE	ieu-b-4879	3	82736642	0.00207906	472174	0.87	telomere length || id:ieu-b-4879	telomere length	telomere length || ||	TRUE	igd	NA	NA	NA	NA	NA	NA	NA	3	82736642	2.56E-11	331164	0.00247468	ukb-a-287	Arm fat mass (left) || id:ukb-a-287	TRUE	reported	igd	2	TRUE	NA	NA	NA	472174
49	rs12037698	A	G	A	G	-0.0189228	-0.00072717	0.141878	0.137764	FALSE	FALSE	FALSE	ieu-b-4879	1	243584345	0.00289938	472174	0.8	telomere length || id:ieu-b-4879	telomere length	telomere length || ||	TRUE	igd	NA	NA	NA	NA	NA	NA	NA	1	243584345	2.94E-08	331164	0.00341264	ukb-a-287	Arm fat mass (left) || id:ukb-a-287	TRUE	reported	igd	2	TRUE	NA	NA	NA	472174
50	rs12072739	G	A	G	A	0.0174735	0.00031626	0.2246	0.223557	FALSE	FALSE	FALSE	ieu-b-4879	1	98315893	0.00240029	472174	0.9	telomere length || id:ieu-b-4879	telomere length	telomere length || ||	TRUE	igd	NA	NA	NA	NA	NA	NA	NA	1	98315893	9.38E-10	331164	0.00285523	ukb-a-287	Arm fat mass (left) || id:ukb-a-287	TRUE	reported	igd	2	TRUE	NA	NA	NA	472174
51	rs12103006	G	A	G	A	0.014849	-0.00576987	0.570767	0.567885	FALSE	FALSE	FALSE	ieu-b-4879	16	24726237	0.00201827	472174	0.00430002	telomere length || id:ieu-b-4879	telomere length	telomere length || ||	TRUE	igd	NA	NA	NA	NA	NA	NA	NA	16	24726237	7.09E-10	331164	0.00240892	ukb-a-287	Arm fat mass (left) || id:ukb-a-287	TRUE	reported	igd	2	TRUE	NA	NA	NA	472174
52	rs12121667	A	G	A	G	0.0139225	-0.00080387	0.617549	0.623644	FALSE	FALSE	FALSE	ieu-b-4879	1	209264128	0.00206888	472174	0.7	telomere length || id:ieu-b-4879	telomere length	telomere length || ||	TRUE	igd	TRUE	rs12121667	rs12119679	G	A	A	G	1	209262232	1.33E-08	331164	0.00244998	ukb-a-287	Arm fat mass (left) || id:ukb-a-287	TRUE	reported	igd	2	TRUE	NA	NA	NA	472174
53	rs12144626	C	T	C	T	-0.0171504	0.00041351	0.581821	0.574168	FALSE	FALSE	FALSE	ieu-b-4879	1	47670525	0.00203394	472174	0.84	telomere length || id:ieu-b-4879	telomere length	telomere length || ||	TRUE	igd	NA	NA	NA	NA	NA	NA	NA	1	47670525	1.42E-12	331164	0.00242163	ukb-a-287	Arm fat mass (left) || id:ukb-a-287	TRUE	reported	igd	2	TRUE	NA	NA	NA	472174
54	rs1218824	A	G	A	G	0.0167677	-0.00016073	0.66205	0.654018	FALSE	FALSE	FALSE	ieu-b-4879	13	28010734	0.00211485	472174	0.94	telomere length || id:ieu-b-4879	telomere length	telomere length || ||	TRUE	igd	NA	NA	NA	NA	NA	NA	NA	13	28010734	2.68E-11	331164	0.00251634	ukb-a-287	Arm fat mass (left) || id:ukb-a-287	TRUE	reported	igd	2	TRUE	NA	NA	NA	472174
55	rs12254441	T	C	T	C	-0.0152034	-0.00284399	0.372835	0.359611	FALSE	FALSE	FALSE	ieu-b-4879	10	76617857	0.00217351	472174	0.19	telomere length || id:ieu-b-4879	telomere length	telomere length || ||	TRUE	igd	NA	NA	NA	NA	NA	NA	NA	10	76617857	2.39E-09	331164	0.00254698	ukb-a-287	Arm fat mass (left) || id:ukb-a-287	TRUE	reported	igd	2	TRUE	NA	NA	NA	472174
56	rs12339822	G	A	G	A	0.0160739	-4.73E-05	0.5432	0.539923	FALSE	FALSE	FALSE	ieu-b-4879	9	92187178	0.00201898	472174	0.98	telomere length || id:ieu-b-4879	telomere length	telomere length || ||	TRUE	igd	NA	NA	NA	NA	NA	NA	NA	9	92187178	2.10E-11	331164	0.00239932	ukb-a-287	Arm fat mass (left) || id:ukb-a-287	TRUE	reported	igd	2	TRUE	NA	NA	NA	472174
58	rs12506689	A	G	A	G	0.0165411	-0.00258102	0.366143	0.356868	FALSE	FALSE	FALSE	ieu-b-4879	4	145925105	0.00209713	472174	0.22	telomere length || id:ieu-b-4879	telomere length	telomere length || ||	TRUE	igd	NA	NA	NA	NA	NA	NA	NA	4	145925105	2.26E-11	331164	0.00247301	ukb-a-287	Arm fat mass (left) || id:ukb-a-287	TRUE	reported	igd	2	TRUE	NA	NA	NA	472174
59	rs12578952	G	A	G	A	-0.017273	0.00319022	0.251697	0.261176	FALSE	FALSE	FALSE	ieu-b-4879	12	103755097	0.00228237	472174	0.16	telomere length || id:ieu-b-4879	telomere length	telomere length || ||	TRUE	igd	NA	NA	NA	NA	NA	NA	NA	12	103755097	3.01E-10	331164	0.0027425	ukb-a-287	Arm fat mass (left) || id:ukb-a-287	TRUE	reported	igd	2	TRUE	NA	NA	NA	472174
60	rs12619178	T	C	T	C	-0.0171423	-9.34E-06	0.402922	0.392425	FALSE	FALSE	FALSE	ieu-b-4879	2	100838157	0.00205524	472174	1	telomere length || id:ieu-b-4879	telomere length	telomere length || ||	TRUE	igd	NA	NA	NA	NA	NA	NA	NA	2	100838157	1.60E-12	331164	0.00242604	ukb-a-287	Arm fat mass (left) || id:ukb-a-287	TRUE	reported	igd	2	TRUE	NA	NA	NA	472174
61	rs12619626	G	A	G	A	-0.0150236	0.0057778	0.248739	0.245235	FALSE	FALSE	FALSE	ieu-b-4879	2	166148746	0.00232305	472174	0.0129999	telomere length || id:ieu-b-4879	telomere length	telomere length || ||	TRUE	igd	NA	NA	NA	NA	NA	NA	NA	2	166148746	4.91E-08	331164	0.00275418	ukb-a-287	Arm fat mass (left) || id:ukb-a-287	TRUE	reported	igd	2	TRUE	NA	NA	NA	472174
63	rs12692738	C	T	C	T	0.0196036	-0.00496531	0.225305	0.233461	FALSE	FALSE	FALSE	ieu-b-4879	2	165558252	0.00240191	472174	0.0389996	telomere length || id:ieu-b-4879	telomere length	telomere length || ||	TRUE	igd	NA	NA	NA	NA	NA	NA	NA	2	165558252	8.38E-12	331164	0.00286928	ukb-a-287	Arm fat mass (left) || id:ukb-a-287	TRUE	reported	igd	2	TRUE	NA	NA	NA	472174
64	rs1286138	G	T	G	T	0.0155459	0.00037312	0.673439	0.676634	FALSE	FALSE	FALSE	ieu-b-4879	14	91485445	0.00213821	472174	0.86	telomere length || id:ieu-b-4879	telomere length	telomere length || ||	TRUE	igd	NA	NA	NA	NA	NA	NA	NA	14	91485445	9.39E-10	331164	0.00254031	ukb-a-287	Arm fat mass (left) || id:ukb-a-287	TRUE	reported	igd	2	TRUE	NA	NA	NA	472174
65	rs12877270	A	G	A	G	0.0155897	0.00258669	0.43845	0.447899	FALSE	FALSE	FALSE	ieu-b-4879	13	97047020	0.0020312	472174	0.2	telomere length || id:ieu-b-4879	telomere length	telomere length || ||	TRUE	igd	NA	NA	NA	NA	NA	NA	NA	13	97047020	1.12E-10	331164	0.00241702	ukb-a-287	Arm fat mass (left) || id:ukb-a-287	TRUE	reported	igd	2	TRUE	NA	NA	NA	472174
66	rs12885458	G	T	G	T	-0.0147946	0.00222118	0.509982	0.507671	FALSE	FALSE	FALSE	ieu-b-4879	14	47305486	0.00200348	472174	0.27	telomere length || id:ieu-b-4879	telomere length	telomere length || ||	TRUE	igd	TRUE	rs12885458	rs10139619	T	G	A	G	14	47303114	5.28E-10	331164	0.00238207	ukb-a-287	Arm fat mass (left) || id:ukb-a-287	TRUE	reported	igd	2	TRUE	NA	NA	NA	472174
67	rs12887636	G	T	G	T	-0.0155	-0.00047601	0.347396	0.340045	FALSE	FALSE	FALSE	ieu-b-4879	14	29702590	0.00213185	472174	0.82	telomere length || id:ieu-b-4879	telomere length	telomere length || ||	TRUE	igd	NA	NA	NA	NA	NA	NA	NA	14	29702590	7.28E-10	331164	0.00251618	ukb-a-287	Arm fat mass (left) || id:ukb-a-287	TRUE	reported	igd	2	TRUE	NA	NA	NA	472174
68	rs1296328	C	A	C	A	-0.0173066	0.00055971	0.559914	0.544754	FALSE	FALSE	FALSE	ieu-b-4879	4	137083193	0.00203684	472174	0.780001	telomere length || id:ieu-b-4879	telomere length	telomere length || ||	TRUE	igd	NA	NA	NA	NA	NA	NA	NA	4	137083193	6.73E-13	331164	0.00240869	ukb-a-287	Arm fat mass (left) || id:ukb-a-287	TRUE	reported	igd	2	TRUE	NA	NA	NA	472174
69	rs12992672	A	G	A	G	0.0458936	-0.00227677	0.828635	0.830621	FALSE	FALSE	FALSE	ieu-b-4879	2	632723	0.00265769	472174	0.39	telomere length || id:ieu-b-4879	telomere length	telomere length || ||	TRUE	igd	TRUE	rs12992672	rs13013021	G	A	C	T	2	632592	5.70E-48	331164	0.00315333	ukb-a-287	Arm fat mass (left) || id:ukb-a-287	TRUE	reported	igd	2	TRUE	NA	NA	NA	472174
70	rs13062093	G	T	G	T	0.0161533	-0.00672361	0.366444	0.368505	FALSE	FALSE	FALSE	ieu-b-4879	3	35667057	0.0020672	472174	0.00109999	telomere length || id:ieu-b-4879	telomere length	telomere length || ||	TRUE	igd	NA	NA	NA	NA	NA	NA	NA	3	35667057	5.95E-11	331164	0.00246799	ukb-a-287	Arm fat mass (left) || id:ukb-a-287	TRUE	reported	igd	2	TRUE	NA	NA	NA	472174
71	rs13076052	G	C	G	C	0.0146163	-0.00177165	0.277037	0.276682	FALSE	TRUE	FALSE	ieu-b-4879	3	44456573	0.00226304	472174	0.43	telomere length || id:ieu-b-4879	telomere length	telomere length || ||	TRUE	igd	NA	NA	NA	NA	NA	NA	NA	3	44456573	4.69E-08	331164	0.00267567	ukb-a-287	Arm fat mass (left) || id:ukb-a-287	TRUE	reported	igd	2	TRUE	NA	NA	NA	472174
72	rs13135092	G	A	G	A	0.0420036	-0.0011162	0.0832342	0.080034	FALSE	FALSE	FALSE	ieu-b-4879	4	103198082	0.00370796	472174	0.760001	telomere length || id:ieu-b-4879	telomere length	telomere length || ||	TRUE	igd	NA	NA	NA	NA	NA	NA	NA	4	103198082	3.42E-22	331164	0.0043357	ukb-a-287	Arm fat mass (left) || id:ukb-a-287	TRUE	reported	igd	2	TRUE	NA	NA	NA	472174
75	rs1335055	A	G	A	G	-0.0152467	-3.88E-05	0.655777	0.65154	FALSE	FALSE	FALSE	ieu-b-4879	1	107624563	0.002122	472174	0.99	telomere length || id:ieu-b-4879	telomere length	telomere length || ||	TRUE	igd	NA	NA	NA	NA	NA	NA	NA	1	107624563	1.66E-09	331164	0.00252925	ukb-a-287	Arm fat mass (left) || id:ukb-a-287	TRUE	reported	igd	2	TRUE	NA	NA	NA	472174
76	rs13427822	G	A	G	A	-0.0164851	0.00339598	0.272052	0.270115	FALSE	FALSE	FALSE	ieu-b-4879	2	213414265	0.00228168	472174	0.14	telomere length || id:ieu-b-4879	telomere length	telomere length || ||	TRUE	igd	NA	NA	NA	NA	NA	NA	NA	2	213414265	1.08E-09	331164	0.00270376	ukb-a-287	Arm fat mass (left) || id:ukb-a-287	TRUE	reported	igd	2	TRUE	NA	NA	NA	472174
77	rs1406778	C	T	C	T	0.0231718	-0.00352873	0.197536	0.197011	FALSE	FALSE	FALSE	ieu-b-4879	3	131750466	0.00250397	472174	0.16	telomere length || id:ieu-b-4879	telomere length	telomere length || ||	TRUE	igd	NA	NA	NA	NA	NA	NA	NA	3	131750466	8.62E-15	331164	0.00298662	ukb-a-287	Arm fat mass (left) || id:ukb-a-287	TRUE	reported	igd	2	TRUE	NA	NA	NA	472174
81	rs1459189	T	C	T	C	-0.0137669	0.00210183	0.52003	0.527728	FALSE	FALSE	FALSE	ieu-b-4879	5	64070883	0.00202546	472174	0.3	telomere length || id:ieu-b-4879	telomere length	telomere length || ||	TRUE	igd	NA	NA	NA	NA	NA	NA	NA	5	64070883	1.03E-08	331164	0.00240453	ukb-a-287	Arm fat mass (left) || id:ukb-a-287	TRUE	reported	igd	2	TRUE	NA	NA	NA	472174
82	rs1470749	T	G	T	G	-0.0136974	-0.00358169	0.510604	0.502309	FALSE	FALSE	FALSE	ieu-b-4879	7	50578023	0.00200446	472174	0.0739997	telomere length || id:ieu-b-4879	telomere length	telomere length || ||	TRUE	igd	NA	NA	NA	NA	NA	NA	NA	7	50578023	9.04E-09	331164	0.00238303	ukb-a-287	Arm fat mass (left) || id:ukb-a-287	TRUE	reported	igd	2	TRUE	NA	NA	NA	472174
83	rs1471338	G	A	G	A	0.014473	0.0014337	0.290803	0.283578	FALSE	FALSE	FALSE	ieu-b-4879	8	14273998	0.00222662	472174	0.52	telomere length || id:ieu-b-4879	telomere length	telomere length || ||	TRUE	igd	TRUE	rs1471338	rs13264759	G	A	C	G	8	14272963	3.54E-08	331164	0.00262553	ukb-a-287	Arm fat mass (left) || id:ukb-a-287	TRUE	reported	igd	2	TRUE	NA	NA	NA	472174
84	rs1477290	C	T	C	T	0.0317889	0.00079051	0.135362	0.141618	FALSE	FALSE	FALSE	ieu-b-4879	5	87988934	0.0029008	472174	0.79	telomere length || id:ieu-b-4879	telomere length	telomere length || ||	TRUE	igd	NA	NA	NA	NA	NA	NA	NA	5	87988934	1.21E-19	331164	0.00350531	ukb-a-287	Arm fat mass (left) || id:ukb-a-287	TRUE	reported	igd	2	TRUE	NA	NA	NA	472174
86	rs1503526	C	T	C	T	0.0168283	-0.00207036	0.479184	0.478884	FALSE	FALSE	FALSE	ieu-b-4879	5	63020706	0.00201168	472174	0.3	telomere length || id:ieu-b-4879	telomere length	telomere length || ||	TRUE	igd	NA	NA	NA	NA	NA	NA	NA	5	63020706	1.62E-12	331164	0.00238223	ukb-a-287	Arm fat mass (left) || id:ukb-a-287	TRUE	reported	igd	2	TRUE	NA	NA	NA	472174
88	rs1568488	C	G	C	G	0.0158936	-0.00119532	0.595632	0.591387	FALSE	TRUE	FALSE	ieu-b-4879	3	153657951	0.00204993	472174	0.56	telomere length || id:ieu-b-4879	telomere length	telomere length || ||	TRUE	igd	NA	NA	NA	NA	NA	NA	NA	3	153657951	8.20E-11	331164	0.00244626	ukb-a-287	Arm fat mass (left) || id:ukb-a-287	TRUE	reported	igd	2	TRUE	NA	NA	NA	472174
89	rs1582931	A	G	A	G	-0.0168485	-0.00232868	0.472057	0.478798	FALSE	FALSE	FALSE	ieu-b-4879	5	122657199	0.00201906	472174	0.25	telomere length || id:ieu-b-4879	telomere length	telomere length || ||	TRUE	igd	NA	NA	NA	NA	NA	NA	NA	5	122657199	2.38E-12	331164	0.00240326	ukb-a-287	Arm fat mass (left) || id:ukb-a-287	TRUE	reported	igd	2	TRUE	NA	NA	NA	472174
90	rs1609303	A	T	A	T	0.0170289	-0.00203272	0.631218	0.63234	FALSE	TRUE	FALSE	ieu-b-4879	2	181567556	0.0020784	472174	0.33	telomere length || id:ieu-b-4879	telomere length	telomere length || ||	TRUE	igd	NA	NA	NA	NA	NA	NA	NA	2	181567556	6.18E-12	331164	0.00247669	ukb-a-287	Arm fat mass (left) || id:ukb-a-287	TRUE	reported	igd	2	TRUE	NA	NA	NA	472174
91	rs1652376	T	G	T	G	-0.0204549	0.00131858	0.464221	0.468389	FALSE	FALSE	FALSE	ieu-b-4879	18	21109466	0.00200775	472174	0.51	telomere length || id:ieu-b-4879	telomere length	telomere length || ||	TRUE	igd	NA	NA	NA	NA	NA	NA	NA	18	21109466	1.03E-17	331164	0.0023866	ukb-a-287	Arm fat mass (left) || id:ukb-a-287	TRUE	reported	igd	2	TRUE	NA	NA	NA	472174
92	rs17024393	C	T	C	T	0.0689282	-0.00849444	0.0257993	0.026217	FALSE	FALSE	FALSE	ieu-b-4879	1	110154688	0.00628337	472174	0.18	telomere length || id:ieu-b-4879	telomere length	telomere length || ||	TRUE	igd	NA	NA	NA	NA	NA	NA	NA	1	110154688	5.66E-20	331164	0.00753209	ukb-a-287	Arm fat mass (left) || id:ukb-a-287	TRUE	reported	igd	2	TRUE	NA	NA	NA	472174
93	rs17149254	C	T	C	T	-0.0205848	0.00418338	0.808564	0.799061	FALSE	FALSE	FALSE	ieu-b-4879	7	76634463	0.00256807	472174	0.1	telomere length || id:ieu-b-4879	telomere length	telomere length || ||	TRUE	igd	NA	NA	NA	NA	NA	NA	NA	7	76634463	2.60E-11	331164	0.00308723	ukb-a-287	Arm fat mass (left) || id:ukb-a-287	TRUE	reported	igd	2	TRUE	NA	NA	NA	472174
94	rs17311369	T	C	T	C	-0.0156314	0.00272466	0.319509	0.315405	FALSE	FALSE	FALSE	ieu-b-4879	15	47709199	0.00217098	472174	0.21	telomere length || id:ieu-b-4879	telomere length	telomere length || ||	TRUE	igd	NA	NA	NA	NA	NA	NA	NA	15	47709199	1.14E-09	331164	0.00256743	ukb-a-287	Arm fat mass (left) || id:ukb-a-287	TRUE	reported	igd	2	TRUE	NA	NA	NA	472174
95	rs17627049	A	C	A	C	0.0165164	-0.00129869	0.274251	0.268267	FALSE	FALSE	FALSE	ieu-b-4879	6	33537802	0.00225759	472174	0.57	telomere length || id:ieu-b-4879	telomere length	telomere length || ||	TRUE	igd	NA	NA	NA	NA	NA	NA	NA	6	33537802	5.89E-10	331164	0.00266674	ukb-a-287	Arm fat mass (left) || id:ukb-a-287	TRUE	reported	igd	2	TRUE	NA	NA	NA	472174
96	rs17716502	T	C	T	C	-0.0242539	0.00174366	0.207243	0.197843	FALSE	FALSE	FALSE	ieu-b-4879	8	116659731	0.00253804	472174	0.49	telomere length || id:ieu-b-4879	telomere length	telomere length || ||	TRUE	igd	NA	NA	NA	NA	NA	NA	NA	8	116659731	2.43E-16	331164	0.00295816	ukb-a-287	Arm fat mass (left) || id:ukb-a-287	TRUE	reported	igd	2	TRUE	NA	NA	NA	472174
97	rs17770336	T	C	T	C	0.0232375	-0.00204965	0.323821	0.315678	FALSE	FALSE	FALSE	ieu-b-4879	9	28414625	0.00215152	472174	0.34	telomere length || id:ieu-b-4879	telomere length	telomere length || ||	TRUE	igd	NA	NA	NA	NA	NA	NA	NA	9	28414625	5.64E-20	331164	0.00253915	ukb-a-287	Arm fat mass (left) || id:ukb-a-287	TRUE	reported	igd	2	TRUE	NA	NA	NA	472174
98	rs1782508	G	C	G	C	-0.0158437	0.00201176	0.656325	0.657365	FALSE	TRUE	FALSE	ieu-b-4879	11	30243795	0.00210089	472174	0.34	telomere length || id:ieu-b-4879	telomere length	telomere length || ||	TRUE	igd	NA	NA	NA	NA	NA	NA	NA	11	30243795	2.43E-10	331164	0.0025023	ukb-a-287	Arm fat mass (left) || id:ukb-a-287	TRUE	reported	igd	2	TRUE	NA	NA	NA	472174
99	rs1783541	T	C	T	C	0.016371	0.00391924	0.218469	0.213291	FALSE	FALSE	FALSE	ieu-b-4879	11	65294799	0.00244227	472174	0.11	telomere length || id:ieu-b-4879	telomere length	telomere length || ||	TRUE	igd	NA	NA	NA	NA	NA	NA	NA	11	65294799	1.36E-08	331164	0.0028831	ukb-a-287	Arm fat mass (left) || id:ukb-a-287	TRUE	reported	igd	2	TRUE	NA	NA	NA	472174
101	rs1881505	C	T	C	T	-0.0281515	0.00400952	0.942104	0.94478	FALSE	FALSE	FALSE	ieu-b-4879	11	1483177	0.0044074	472174	0.36	telomere length || id:ieu-b-4879	telomere length	telomere length || ||	TRUE	igd	NA	NA	NA	NA	NA	NA	NA	11	1483177	4.47E-08	331164	0.0051451	ukb-a-287	Arm fat mass (left) || id:ukb-a-287	TRUE	reported	igd	2	TRUE	NA	NA	NA	472174
102	rs1899689	T	C	T	C	0.0150264	-0.00157442	0.387322	0.388106	FALSE	FALSE	FALSE	ieu-b-4879	7	121964349	0.00204771	472174	0.44	telomere length || id:ieu-b-4879	telomere length	telomere length || ||	TRUE	igd	NA	NA	NA	NA	NA	NA	NA	7	121964349	7.84E-10	331164	0.00244397	ukb-a-287	Arm fat mass (left) || id:ukb-a-287	TRUE	reported	igd	2	TRUE	NA	NA	NA	472174
103	rs1928496	T	C	T	C	0.0164409	0.00077879	0.742388	0.74386	FALSE	FALSE	FALSE	ieu-b-4879	13	31012904	0.00228996	472174	0.73	telomere length || id:ieu-b-4879	telomere length	telomere length || ||	TRUE	igd	NA	NA	NA	NA	NA	NA	NA	13	31012904	1.47E-09	331164	0.00271852	ukb-a-287	Arm fat mass (left) || id:ukb-a-287	TRUE	reported	igd	2	TRUE	NA	NA	NA	472174
104	rs1964599	T	C	T	C	-0.0158935	-0.00161235	0.343712	0.355883	FALSE	FALSE	FALSE	ieu-b-4879	12	124580119	0.00215306	472174	0.450001	telomere length || id:ieu-b-4879	telomere length	telomere length || ||	TRUE	igd	NA	NA	NA	NA	NA	NA	NA	12	124580119	5.37E-10	331164	0.00256015	ukb-a-287	Arm fat mass (left) || id:ukb-a-287	TRUE	reported	igd	2	TRUE	NA	NA	NA	472174
105	rs2016469	A	G	A	G	0.0145461	-0.0009723	0.373695	0.366589	FALSE	FALSE	FALSE	ieu-b-4879	3	108023965	0.00209092	472174	0.64	telomere length || id:ieu-b-4879	telomere length	telomere length || ||	TRUE	igd	NA	NA	NA	NA	NA	NA	NA	3	108023965	4.45E-09	331164	0.0024795	ukb-a-287	Arm fat mass (left) || id:ukb-a-287	TRUE	reported	igd	2	TRUE	NA	NA	NA	472174
106	rs2052607	A	G	A	G	-0.0183428	0.00024525	0.344774	0.347955	FALSE	FALSE	FALSE	ieu-b-4879	18	40788387	0.0021106	472174	0.91	telomere length || id:ieu-b-4879	telomere length	telomere length || ||	TRUE	igd	NA	NA	NA	NA	NA	NA	NA	18	40788387	2.76E-13	331164	0.00251062	ukb-a-287	Arm fat mass (left) || id:ukb-a-287	TRUE	reported	igd	2	TRUE	NA	NA	NA	472174
107	rs2098870	A	T	A	T	0.014488	-0.00066849	0.307206	0.306168	FALSE	TRUE	FALSE	ieu-b-4879	8	25651800	0.00216707	472174	0.760001	telomere length || id:ieu-b-4879	telomere length	telomere length || ||	TRUE	igd	NA	NA	NA	NA	NA	NA	NA	8	25651800	1.93E-08	331164	0.00257866	ukb-a-287	Arm fat mass (left) || id:ukb-a-287	TRUE	reported	igd	2	TRUE	NA	NA	NA	472174
109	rs2172131	C	T	C	T	-0.0166502	0.00128312	0.580636	0.585059	FALSE	FALSE	FALSE	ieu-b-4879	10	133978962	0.00203206	472174	0.53	telomere length || id:ieu-b-4879	telomere length	telomere length || ||	TRUE	igd	NA	NA	NA	NA	NA	NA	NA	10	133978962	5.18E-12	331164	0.00241279	ukb-a-287	Arm fat mass (left) || id:ukb-a-287	TRUE	reported	igd	2	TRUE	NA	NA	NA	472174
110	rs217672	C	A	C	A	0.0163767	0.00424176	0.272013	0.275619	FALSE	FALSE	FALSE	ieu-b-4879	14	62361021	0.00224364	472174	0.0589997	telomere length || id:ieu-b-4879	telomere length	telomere length || ||	TRUE	igd	NA	NA	NA	NA	NA	NA	NA	14	62361021	9.96E-10	331164	0.00268023	ukb-a-287	Arm fat mass (left) || id:ukb-a-287	TRUE	reported	igd	2	TRUE	NA	NA	NA	472174
111	rs2239647	C	A	C	A	-0.0193273	0.00182303	0.551791	0.559907	FALSE	FALSE	FALSE	ieu-b-4879	14	33292743	0.00202457	472174	0.37	telomere length || id:ieu-b-4879	telomere length	telomere length || ||	TRUE	igd	NA	NA	NA	NA	NA	NA	NA	14	33292743	7.00E-16	331164	0.00239466	ukb-a-287	Arm fat mass (left) || id:ukb-a-287	TRUE	reported	igd	2	TRUE	NA	NA	NA	472174
112	rs2253310	G	C	G	C	0.019442	-0.00151474	0.628085	0.614995	FALSE	TRUE	FALSE	ieu-b-4879	6	108888593	0.00207083	472174	0.46	telomere length || id:ieu-b-4879	telomere length	telomere length || ||	TRUE	igd	NA	NA	NA	NA	NA	NA	NA	6	108888593	2.84E-15	331164	0.00246153	ukb-a-287	Arm fat mass (left) || id:ukb-a-287	TRUE	reported	igd	2	TRUE	NA	NA	NA	472174
113	rs2287214	G	A	G	A	0.0161021	-0.00200199	0.397832	0.388784	FALSE	FALSE	FALSE	ieu-b-4879	12	108090518	0.00205867	472174	0.33	telomere length || id:ieu-b-4879	telomere length	telomere length || ||	TRUE	igd	NA	NA	NA	NA	NA	NA	NA	12	108090518	3.53E-11	331164	0.00243136	ukb-a-287	Arm fat mass (left) || id:ukb-a-287	TRUE	reported	igd	2	TRUE	NA	NA	NA	472174
114	rs2289379	T	C	T	C	-0.0170285	0.00598181	0.394972	0.387751	FALSE	FALSE	FALSE	ieu-b-4879	7	44804225	0.00206334	472174	0.00369999	telomere length || id:ieu-b-4879	telomere length	telomere length || ||	TRUE	igd	NA	NA	NA	NA	NA	NA	NA	7	44804225	3.15E-12	331164	0.00244275	ukb-a-287	Arm fat mass (left) || id:ukb-a-287	TRUE	reported	igd	2	TRUE	NA	NA	NA	472174
115	rs2292238	C	A	C	A	-0.0149426	0.00065567	0.408667	0.399795	FALSE	FALSE	FALSE	ieu-b-4879	12	56493822	0.0020474	472174	0.75	telomere length || id:ieu-b-4879	telomere length	telomere length || ||	TRUE	igd	NA	NA	NA	NA	NA	NA	NA	12	56493822	7.28E-10	331164	0.00242574	ukb-a-287	Arm fat mass (left) || id:ukb-a-287	TRUE	reported	igd	2	TRUE	NA	NA	NA	472174
116	rs2306593	T	C	T	C	-0.0175728	0.00423603	0.488522	0.482565	FALSE	FALSE	FALSE	ieu-b-4879	17	34866546	0.00200613	472174	0.0350002	telomere length || id:ieu-b-4879	telomere length	telomere length || ||	TRUE	igd	NA	NA	NA	NA	NA	NA	NA	17	34866546	1.73E-13	331164	0.00238478	ukb-a-287	Arm fat mass (left) || id:ukb-a-287	TRUE	reported	igd	2	TRUE	NA	NA	NA	472174
117	rs2307111	C	T	C	T	-0.0278844	-0.00189435	0.393183	0.409337	FALSE	FALSE	FALSE	ieu-b-4879	5	75003678	0.00205471	472174	0.36	telomere length || id:ieu-b-4879	telomere length	telomere length || ||	TRUE	igd	NA	NA	NA	NA	NA	NA	NA	5	75003678	2.96E-30	331164	0.00243931	ukb-a-287	Arm fat mass (left) || id:ukb-a-287	TRUE	reported	igd	2	TRUE	NA	NA	NA	472174
118	rs2318543	G	A	G	A	-0.0183724	0.00170149	0.782495	0.787682	FALSE	FALSE	FALSE	ieu-b-4879	4	67803263	0.00245352	472174	0.49	telomere length || id:ieu-b-4879	telomere length	telomere length || ||	TRUE	igd	NA	NA	NA	NA	NA	NA	NA	4	67803263	2.21E-10	331164	0.00289497	ukb-a-287	Arm fat mass (left) || id:ukb-a-287	TRUE	reported	igd	2	TRUE	NA	NA	NA	472174
119	rs2370982	T	C	T	C	0.0264769	0.00078618	0.215336	0.216689	FALSE	FALSE	FALSE	ieu-b-4879	14	79891882	0.00244443	472174	0.75	telomere length || id:ieu-b-4879	telomere length	telomere length || ||	TRUE	igd	TRUE	rs2370982	rs10150482	T	C	A	G	14	79890677	1.15E-19	331164	0.00291784	ukb-a-287	Arm fat mass (left) || id:ukb-a-287	TRUE	reported	igd	2	TRUE	NA	NA	NA	472174
120	rs2374947	G	A	G	A	0.0166475	-0.0057515	0.760979	0.769862	FALSE	FALSE	FALSE	ieu-b-4879	12	108327605	0.00239649	472174	0.016	telomere length || id:ieu-b-4879	telomere length	telomere length || ||	TRUE	igd	NA	NA	NA	NA	NA	NA	NA	12	108327605	2.87E-09	331164	0.00280296	ukb-a-287	Arm fat mass (left) || id:ukb-a-287	TRUE	reported	igd	2	TRUE	NA	NA	NA	472174
122	rs2425024	C	A	C	A	0.0158302	0.00468269	0.323742	0.326043	FALSE	FALSE	FALSE	ieu-b-4879	20	33844938	0.00212733	472174	0.0280001	telomere length || id:ieu-b-4879	telomere length	telomere length || ||	TRUE	igd	NA	NA	NA	NA	NA	NA	NA	20	33844938	4.74E-10	331164	0.00254188	ukb-a-287	Arm fat mass (left) || id:ukb-a-287	TRUE	reported	igd	2	TRUE	NA	NA	NA	472174
123	rs2439823	G	A	G	A	0.0200726	0.00293539	0.547705	0.54375	FALSE	FALSE	FALSE	ieu-b-4879	10	99778226	0.00201594	472174	0.15	telomere length || id:ieu-b-4879	telomere length	telomere length || ||	TRUE	igd	NA	NA	NA	NA	NA	NA	NA	10	99778226	5.61E-17	331164	0.0023971	ukb-a-287	Arm fat mass (left) || id:ukb-a-287	TRUE	reported	igd	2	TRUE	NA	NA	NA	472174
124	rs2444253	G	C	G	C	-0.0133169	-0.00124172	0.392546	0.39629	FALSE	TRUE	FALSE	ieu-b-4879	11	84800038	0.00204576	472174	0.54	telomere length || id:ieu-b-4879	telomere length	telomere length || ||	TRUE	igd	NA	NA	NA	NA	NA	NA	NA	11	84800038	4.83E-08	331164	0.00243999	ukb-a-287	Arm fat mass (left) || id:ukb-a-287	TRUE	reported	igd	2	TRUE	NA	NA	NA	472174
125	rs245775	G	A	G	A	0.0209343	0.00475843	0.728826	0.732868	FALSE	FALSE	FALSE	ieu-b-4879	5	170535815	0.00226332	472174	0.0359998	telomere length || id:ieu-b-4879	telomere length	telomere length || ||	TRUE	igd	TRUE	rs245775	rs173465	A	G	G	A	5	170532105	5.60E-15	331164	0.00267942	ukb-a-287	Arm fat mass (left) || id:ukb-a-287	TRUE	reported	igd	2	TRUE	NA	NA	NA	472174
126	rs2470619	G	A	G	A	-0.0134898	0.0007002	0.465234	0.460903	FALSE	FALSE	FALSE	ieu-b-4879	15	52174565	0.00200701	472174	0.73	telomere length || id:ieu-b-4879	telomere length	telomere length || ||	TRUE	igd	NA	NA	NA	NA	NA	NA	NA	15	52174565	1.63E-08	331164	0.00238844	ukb-a-287	Arm fat mass (left) || id:ukb-a-287	TRUE	reported	igd	2	TRUE	NA	NA	NA	472174
127	rs2479958	G	A	G	A	-0.016125	0.00052127	0.515151	0.512347	FALSE	FALSE	FALSE	ieu-b-4879	13	111984244	0.00202671	472174	0.8	telomere length || id:ieu-b-4879	telomere length	telomere length || ||	TRUE	igd	NA	NA	NA	NA	NA	NA	NA	13	111984244	2.10E-11	331164	0.00240711	ukb-a-287	Arm fat mass (left) || id:ukb-a-287	TRUE	reported	igd	2	TRUE	NA	NA	NA	472174
128	rs2494196	A	C	A	C	0.0179288	0.00044	0.287662	0.283129	FALSE	FALSE	FALSE	ieu-b-4879	1	219762581	0.00221585	472174	0.84	telomere length || id:ieu-b-4879	telomere length	telomere length || ||	TRUE	igd	NA	NA	NA	NA	NA	NA	NA	1	219762581	9.16E-12	331164	0.0026291	ukb-a-287	Arm fat mass (left) || id:ukb-a-287	TRUE	reported	igd	2	TRUE	NA	NA	NA	472174
129	rs2499468	A	C	A	C	0.0155797	-0.00080627	0.652736	0.656092	FALSE	FALSE	FALSE	ieu-b-4879	6	51809081	0.0021119	472174	0.7	telomere length || id:ieu-b-4879	telomere length	telomere length || ||	TRUE	igd	NA	NA	NA	NA	NA	NA	NA	6	51809081	4.91E-10	331164	0.00250388	ukb-a-287	Arm fat mass (left) || id:ukb-a-287	TRUE	reported	igd	2	TRUE	NA	NA	NA	472174
130	rs252749	A	G	A	G	-0.0192087	-0.00343922	0.246565	0.245594	FALSE	FALSE	FALSE	ieu-b-4879	5	77389973	0.00232116	472174	0.14	telomere length || id:ieu-b-4879	telomere length	telomere length || ||	TRUE	igd	NA	NA	NA	NA	NA	NA	NA	5	77389973	3.16E-12	331164	0.00275568	ukb-a-287	Arm fat mass (left) || id:ukb-a-287	TRUE	reported	igd	2	TRUE	NA	NA	NA	472174
131	rs2678204	G	T	G	T	0.0250993	-0.00462613	0.341813	0.337294	FALSE	FALSE	FALSE	ieu-b-4879	1	201800511	0.00211772	472174	0.0290001	telomere length || id:ieu-b-4879	telomere length	telomere length || ||	TRUE	igd	NA	NA	NA	NA	NA	NA	NA	1	201800511	1.66E-23	331164	0.00251186	ukb-a-287	Arm fat mass (left) || id:ukb-a-287	TRUE	reported	igd	2	TRUE	NA	NA	NA	472174
132	rs273505	C	T	C	T	0.0203081	-3.26E-06	0.419906	0.421476	FALSE	FALSE	FALSE	ieu-b-4879	19	18217147	0.00202883	472174	1	telomere length || id:ieu-b-4879	telomere length	telomere length || ||	TRUE	igd	NA	NA	NA	NA	NA	NA	NA	19	18217147	3.78E-17	331164	0.00241189	ukb-a-287	Arm fat mass (left) || id:ukb-a-287	TRUE	reported	igd	2	TRUE	NA	NA	NA	472174
133	rs2814943	A	G	A	G	0.044793	-0.0049458	0.139971	0.13982	FALSE	FALSE	FALSE	ieu-b-4879	6	34552736	0.00287968	472174	0.0860003	telomere length || id:ieu-b-4879	telomere length	telomere length || ||	TRUE	igd	NA	NA	NA	NA	NA	NA	NA	6	34552736	4.70E-39	331164	0.00342593	ukb-a-287	Arm fat mass (left) || id:ukb-a-287	TRUE	reported	igd	2	TRUE	NA	NA	NA	472174
134	rs28366156	C	T	C	T	-0.0273389	0.00826611	0.131356	0.133445	FALSE	FALSE	FALSE	ieu-b-4879	6	31671498	0.0029429	472174	0.005	telomere length || id:ieu-b-4879	telomere length	telomere length || ||	TRUE	igd	NA	NA	NA	NA	NA	NA	NA	6	31671498	8.53E-15	331164	0.00352317	ukb-a-287	Arm fat mass (left) || id:ukb-a-287	TRUE	reported	igd	2	TRUE	NA	NA	NA	472174
136	rs28489620	A	G	A	G	-0.0166059	0.00116088	0.290982	0.281603	FALSE	FALSE	FALSE	ieu-b-4879	22	41804716	0.00224751	472174	0.61	telomere length || id:ieu-b-4879	telomere length	telomere length || ||	TRUE	igd	NA	NA	NA	NA	NA	NA	NA	22	41804716	3.11E-10	331164	0.00263856	ukb-a-287	Arm fat mass (left) || id:ukb-a-287	TRUE	reported	igd	2	TRUE	NA	NA	NA	472174
138	rs2861685	C	T	C	T	-0.0161727	-0.00216594	0.411371	0.413702	FALSE	FALSE	FALSE	ieu-b-4879	2	67837553	0.00202254	472174	0.28	telomere length || id:ieu-b-4879	telomere length	telomere length || ||	TRUE	igd	NA	NA	NA	NA	NA	NA	NA	2	67837553	2.15E-11	331164	0.00241549	ukb-a-287	Arm fat mass (left) || id:ukb-a-287	TRUE	reported	igd	2	TRUE	NA	NA	NA	472174
139	rs286818	A	T	A	T	-0.0228554	0.00050693	0.170248	0.176774	FALSE	TRUE	FALSE	ieu-b-4879	5	107433446	0.00263951	472174	0.85	telomere length || id:ieu-b-4879	telomere length	telomere length || ||	TRUE	igd	NA	NA	NA	NA	NA	NA	NA	5	107433446	6.11E-13	331164	0.00317513	ukb-a-287	Arm fat mass (left) || id:ukb-a-287	TRUE	reported	igd	2	TRUE	NA	NA	NA	472174
140	rs3134404	T	C	T	C	0.0151699	-0.00165291	0.278388	0.288026	FALSE	FALSE	FALSE	ieu-b-4879	11	122751108	0.00222636	472174	0.46	telomere length || id:ieu-b-4879	telomere length	telomere length || ||	TRUE	igd	NA	NA	NA	NA	NA	NA	NA	11	122751108	1.28E-08	331164	0.00266673	ukb-a-287	Arm fat mass (left) || id:ukb-a-287	TRUE	reported	igd	2	TRUE	NA	NA	NA	472174
141	rs3211995	A	G	A	G	-0.0186392	0.00238726	0.158791	0.164318	FALSE	FALSE	FALSE	ieu-b-4879	16	2089006	0.00273401	472174	0.38	telomere length || id:ieu-b-4879	telomere length	telomere length || ||	TRUE	igd	NA	NA	NA	NA	NA	NA	NA	16	2089006	1.20E-08	331164	0.00327019	ukb-a-287	Arm fat mass (left) || id:ukb-a-287	TRUE	reported	igd	2	TRUE	NA	NA	NA	472174
142	rs34045288	T	C	T	C	0.0238772	0.00276571	0.335903	0.330351	FALSE	FALSE	FALSE	ieu-b-4879	6	40369081	0.00212579	472174	0.19	telomere length || id:ieu-b-4879	telomere length	telomere length || ||	TRUE	igd	NA	NA	NA	NA	NA	NA	NA	6	40369081	2.85E-21	331164	0.00252167	ukb-a-287	Arm fat mass (left) || id:ukb-a-287	TRUE	reported	igd	2	TRUE	NA	NA	NA	472174
143	rs34045894	A	G	A	G	0.0181611	-0.00248251	0.157391	0.157393	FALSE	FALSE	FALSE	ieu-b-4879	10	33967489	0.00274433	472174	0.37	telomere length || id:ieu-b-4879	telomere length	telomere length || ||	TRUE	igd	NA	NA	NA	NA	NA	NA	NA	10	33967489	2.72E-08	331164	0.00326718	ukb-a-287	Arm fat mass (left) || id:ukb-a-287	TRUE	reported	igd	2	TRUE	NA	NA	NA	472174
144	rs34292685	T	C	T	C	-0.0200332	0.00030427	0.162091	0.157491	FALSE	FALSE	FALSE	ieu-b-4879	11	64049021	0.00274091	472174	0.91	telomere length || id:ieu-b-4879	telomere length	telomere length || ||	TRUE	igd	NA	NA	NA	NA	NA	NA	NA	11	64049021	5.18E-10	331164	0.00322403	ukb-a-287	Arm fat mass (left) || id:ukb-a-287	TRUE	reported	igd	2	TRUE	NA	NA	NA	472174
146	rs34769775	T	C	T	C	-0.0170853	0.00603592	0.297863	0.29831	FALSE	FALSE	FALSE	ieu-b-4879	15	80989172	0.00218517	472174	0.00569994	telomere length || id:ieu-b-4879	telomere length	telomere length || ||	TRUE	igd	NA	NA	NA	NA	NA	NA	NA	15	80989172	4.89E-11	331164	0.00259871	ukb-a-287	Arm fat mass (left) || id:ukb-a-287	TRUE	reported	igd	2	TRUE	NA	NA	NA	472174
147	rs34811474	A	G	A	G	-0.0214276	0.00443263	0.231875	0.222074	FALSE	FALSE	FALSE	ieu-b-4879	4	25408838	0.00241287	472174	0.0659994	telomere length || id:ieu-b-4879	telomere length	telomere length || ||	TRUE	igd	NA	NA	NA	NA	NA	NA	NA	4	25408838	2.83E-14	331164	0.00281706	ukb-a-287	Arm fat mass (left) || id:ukb-a-287	TRUE	reported	igd	2	TRUE	NA	NA	NA	472174
148	rs35537311	T	C	T	C	-0.013669	0.00233797	0.38988	0.379169	FALSE	FALSE	FALSE	ieu-b-4879	17	71126150	0.00207232	472174	0.26	telomere length || id:ieu-b-4879	telomere length	telomere length || ||	TRUE	igd	NA	NA	NA	NA	NA	NA	NA	17	71126150	2.20E-08	331164	0.00244264	ukb-a-287	Arm fat mass (left) || id:ukb-a-287	TRUE	reported	igd	2	TRUE	NA	NA	NA	472174
149	rs35851183	G	A	G	A	0.0161274	-0.00526595	0.357777	0.357473	FALSE	FALSE	FALSE	ieu-b-4879	4	80717182	0.00209144	472174	0.012	telomere length || id:ieu-b-4879	telomere length	telomere length || ||	TRUE	igd	NA	NA	NA	NA	NA	NA	NA	4	80717182	8.65E-11	331164	0.00248532	ukb-a-287	Arm fat mass (left) || id:ukb-a-287	TRUE	reported	igd	2	TRUE	NA	NA	NA	472174
150	rs35882248	T	C	T	C	0.0198203	-0.00165167	0.314642	0.315361	FALSE	FALSE	FALSE	ieu-b-4879	2	230627955	0.00215147	472174	0.44	telomere length || id:ieu-b-4879	telomere length	telomere length || ||	TRUE	igd	NA	NA	NA	NA	NA	NA	NA	2	230627955	1.12E-14	331164	0.00256583	ukb-a-287	Arm fat mass (left) || id:ukb-a-287	TRUE	reported	igd	2	TRUE	NA	NA	NA	472174
151	rs362307	T	C	T	C	0.0260128	-0.00404655	0.0760278	0.072251	FALSE	FALSE	FALSE	ieu-b-4879	4	3241845	0.00389366	472174	0.3	telomere length || id:ieu-b-4879	telomere length	telomere length || ||	TRUE	igd	NA	NA	NA	NA	NA	NA	NA	4	3241845	1.02E-08	331164	0.00454138	ukb-a-287	Arm fat mass (left) || id:ukb-a-287	TRUE	reported	igd	2	TRUE	NA	NA	NA	472174
152	rs3729793	G	C	G	C	0.0223806	-0.00424683	0.0938808	0.093747	FALSE	TRUE	FALSE	ieu-b-4879	7	6431457	0.00343428	472174	0.22	telomere length || id:ieu-b-4879	telomere length	telomere length || ||	TRUE	igd	NA	NA	NA	NA	NA	NA	NA	7	6431457	4.48E-08	331164	0.00409072	ukb-a-287	Arm fat mass (left) || id:ukb-a-287	TRUE	reported	igd	2	TRUE	NA	NA	NA	472174
153	rs3770821	C	T	C	T	0.0148588	-0.00108543	0.331315	0.327222	FALSE	FALSE	FALSE	ieu-b-4879	2	36762126	0.00214599	472174	0.61	telomere length || id:ieu-b-4879	telomere length	telomere length || ||	TRUE	igd	NA	NA	NA	NA	NA	NA	NA	2	36762126	5.22E-09	331164	0.00254419	ukb-a-287	Arm fat mass (left) || id:ukb-a-287	TRUE	reported	igd	2	TRUE	NA	NA	NA	472174
154	rs3803286	G	A	G	A	-0.0187793	0.00023681	0.666379	0.641679	FALSE	FALSE	FALSE	ieu-b-4879	14	103261300	0.00209907	472174	0.91	telomere length || id:ieu-b-4879	telomere length	telomere length || ||	TRUE	igd	TRUE	rs3803286	rs12432777	A	G	T	C	14	103246470	9.53E-14	331164	0.00252154	ukb-a-287	Arm fat mass (left) || id:ukb-a-287	TRUE	reported	igd	2	TRUE	NA	NA	NA	472174
155	rs3810291	A	G	A	G	0.0258895	-0.00621986	0.677478	0.657616	FALSE	FALSE	FALSE	ieu-b-4879	19	47569003	0.00213737	472174	0.00359998	telomere length || id:ieu-b-4879	telomere length	telomere length || ||	TRUE	igd	NA	NA	NA	NA	NA	NA	NA	19	47569003	2.59E-24	331164	0.0025445	ukb-a-287	Arm fat mass (left) || id:ukb-a-287	TRUE	reported	igd	2	TRUE	NA	NA	NA	472174
156	rs3826408	T	C	T	C	0.0145714	-0.00221013	0.457214	0.453171	FALSE	FALSE	FALSE	ieu-b-4879	17	7101292	0.00200448	472174	0.27	telomere length || id:ieu-b-4879	telomere length	telomere length || ||	TRUE	igd	NA	NA	NA	NA	NA	NA	NA	17	7101292	1.06E-09	331164	0.00238862	ukb-a-287	Arm fat mass (left) || id:ukb-a-287	TRUE	reported	igd	2	TRUE	NA	NA	NA	472174
158	rs4072917	A	G	A	G	0.0140836	0.0009895	0.475421	0.472301	FALSE	FALSE	FALSE	ieu-b-4879	8	143300279	0.00201422	472174	0.62	telomere length || id:ieu-b-4879	telomere length	telomere length || ||	TRUE	igd	NA	NA	NA	NA	NA	NA	NA	8	143300279	3.96E-09	331164	0.00239279	ukb-a-287	Arm fat mass (left) || id:ukb-a-287	TRUE	reported	igd	2	TRUE	NA	NA	NA	472174
159	rs4073582	A	G	A	G	-0.0164811	0.00142155	0.359785	0.349104	FALSE	FALSE	FALSE	ieu-b-4879	11	66050712	0.00210555	472174	0.5	telomere length || id:ieu-b-4879	telomere length	telomere length || ||	TRUE	igd	NA	NA	NA	NA	NA	NA	NA	11	66050712	3.09E-11	331164	0.00248111	ukb-a-287	Arm fat mass (left) || id:ukb-a-287	TRUE	reported	igd	2	TRUE	NA	NA	NA	472174
160	rs4246657	T	C	T	C	0.0163888	-0.00596331	0.340914	0.337517	FALSE	FALSE	FALSE	ieu-b-4879	2	229006134	0.00211647	472174	0.00479999	telomere length || id:ieu-b-4879	telomere length	telomere length || ||	TRUE	igd	NA	NA	NA	NA	NA	NA	NA	2	229006134	6.73E-11	331164	0.00251103	ukb-a-287	Arm fat mass (left) || id:ukb-a-287	TRUE	reported	igd	2	TRUE	NA	NA	NA	472174
161	rs4402589	G	T	G	T	0.0299313	0.00019039	0.55278	0.54806	FALSE	FALSE	FALSE	ieu-b-4879	16	29954654	0.00200653	472174	0.92	telomere length || id:ieu-b-4879	telomere length	telomere length || ||	TRUE	igd	NA	NA	NA	NA	NA	NA	NA	16	29954654	7.68E-36	331164	0.00239465	ukb-a-287	Arm fat mass (left) || id:ukb-a-287	TRUE	reported	igd	2	TRUE	NA	NA	NA	472174
162	rs4477562	T	C	T	C	0.0274227	-0.00065488	0.128516	0.128991	FALSE	FALSE	FALSE	ieu-b-4879	13	54104968	0.00301418	472174	0.83	telomere length || id:ieu-b-4879	telomere length	telomere length || ||	TRUE	igd	NA	NA	NA	NA	NA	NA	NA	13	54104968	1.92E-14	331164	0.00358185	ukb-a-287	Arm fat mass (left) || id:ukb-a-287	TRUE	reported	igd	2	TRUE	NA	NA	NA	472174
163	rs4482463	A	C	A	C	-0.0330956	0.00216697	0.924181	0.915954	FALSE	FALSE	FALSE	ieu-b-4879	2	205375909	0.00366311	472174	0.55	telomere length || id:ieu-b-4879	telomere length	telomere length || ||	TRUE	igd	NA	NA	NA	NA	NA	NA	NA	2	205375909	2.05E-13	331164	0.00450524	ukb-a-287	Arm fat mass (left) || id:ukb-a-287	TRUE	reported	igd	2	TRUE	NA	NA	NA	472174
164	rs4502882	T	C	T	C	-0.0159033	0.00021243	0.656893	0.666209	FALSE	FALSE	FALSE	ieu-b-4879	5	153093998	0.00212439	472174	0.92	telomere length || id:ieu-b-4879	telomere length	telomere length || ||	TRUE	igd	NA	NA	NA	NA	NA	NA	NA	5	153093998	2.21E-10	331164	0.00250593	ukb-a-287	Arm fat mass (left) || id:ukb-a-287	TRUE	reported	igd	2	TRUE	NA	NA	NA	472174
165	rs4503172	T	C	T	C	-0.0136247	-0.00137713	0.607824	0.611434	FALSE	FALSE	FALSE	ieu-b-4879	9	124640841	0.00205565	472174	0.5	telomere length || id:ieu-b-4879	telomere length	telomere length || ||	TRUE	igd	NA	NA	NA	NA	NA	NA	NA	9	124640841	2.34E-08	331164	0.00243956	ukb-a-287	Arm fat mass (left) || id:ukb-a-287	TRUE	reported	igd	2	TRUE	NA	NA	NA	472174
166	rs4648450	A	C	A	C	-0.0134986	0.00277468	0.466133	0.461312	FALSE	FALSE	FALSE	ieu-b-4879	1	2723214	0.0020185	472174	0.17	telomere length || id:ieu-b-4879	telomere length	telomere length || ||	TRUE	igd	NA	NA	NA	NA	NA	NA	NA	1	2723214	1.86E-08	331164	0.00239998	ukb-a-287	Arm fat mass (left) || id:ukb-a-287	TRUE	reported	igd	2	TRUE	NA	NA	NA	472174
168	rs4673617	T	C	T	C	0.0177855	0.00214821	0.271641	0.275634	FALSE	FALSE	FALSE	ieu-b-4879	2	212290579	0.00225004	472174	0.34	telomere length || id:ieu-b-4879	telomere length	telomere length || ||	TRUE	igd	NA	NA	NA	NA	NA	NA	NA	2	212290579	3.46E-11	331164	0.00268422	ukb-a-287	Arm fat mass (left) || id:ukb-a-287	TRUE	reported	igd	2	TRUE	NA	NA	NA	472174
170	rs4740383	A	G	A	G	0.0133841	0.00156208	0.403509	0.410904	FALSE	FALSE	FALSE	ieu-b-4879	9	133788361	0.00204605	472174	0.450001	telomere length || id:ieu-b-4879	telomere length	telomere length || ||	TRUE	igd	TRUE	rs4740383	rs6597652	A	G	A	G	9	133783566	3.79E-08	331164	0.00243329	ukb-a-287	Arm fat mass (left) || id:ukb-a-287	TRUE	reported	igd	2	TRUE	NA	NA	NA	472174
171	rs4757142	A	G	A	G	0.0160946	-0.00483059	0.610143	0.596422	FALSE	FALSE	FALSE	ieu-b-4879	11	13325695	0.00206339	472174	0.0189998	telomere length || id:ieu-b-4879	telomere length	telomere length || ||	TRUE	igd	NA	NA	NA	NA	NA	NA	NA	11	13325695	5.60E-11	331164	0.00245555	ukb-a-287	Arm fat mass (left) || id:ukb-a-287	TRUE	reported	igd	2	TRUE	NA	NA	NA	472174
172	rs4776970	T	A	T	A	-0.0241673	0.0030514	0.35707	0.366698	FALSE	TRUE	FALSE	ieu-b-4879	15	68080886	0.00208064	472174	0.14	telomere length || id:ieu-b-4879	telomere length	telomere length || ||	TRUE	igd	NA	NA	NA	NA	NA	NA	NA	15	68080886	2.19E-22	331164	0.00248293	ukb-a-287	Arm fat mass (left) || id:ukb-a-287	TRUE	reported	igd	2	TRUE	NA	NA	NA	472174
173	rs4777541	T	C	T	C	0.0194386	-0.00080744	0.765041	0.759087	FALSE	FALSE	FALSE	ieu-b-4879	15	73082240	0.0023617	472174	0.73	telomere length || id:ieu-b-4879	telomere length	telomere length || ||	TRUE	igd	NA	NA	NA	NA	NA	NA	NA	15	73082240	5.47E-12	331164	0.00282001	ukb-a-287	Arm fat mass (left) || id:ukb-a-287	TRUE	reported	igd	2	TRUE	NA	NA	NA	472174
174	rs4790841	T	C	T	C	-0.0297514	0.00094329	0.154867	0.150208	FALSE	FALSE	FALSE	ieu-b-4879	17	1835482	0.00281117	472174	0.74	telomere length || id:ieu-b-4879	telomere length	telomere length || ||	TRUE	igd	NA	NA	NA	NA	NA	NA	NA	17	1835482	1.84E-19	331164	0.00329733	ukb-a-287	Arm fat mass (left) || id:ukb-a-287	TRUE	reported	igd	2	TRUE	NA	NA	NA	472174
175	rs4886039	G	A	G	A	-0.0205215	-0.0029312	0.17143	0.174745	FALSE	FALSE	FALSE	ieu-b-4879	13	58501075	0.00264534	472174	0.27	telomere length || id:ieu-b-4879	telomere length	telomere length || ||	TRUE	igd	NA	NA	NA	NA	NA	NA	NA	13	58501075	8.21E-11	331164	0.0031587	ukb-a-287	Arm fat mass (left) || id:ukb-a-287	TRUE	reported	igd	2	TRUE	NA	NA	NA	472174
176	rs4921301	T	C	T	C	-0.0172186	0.00056143	0.209817	0.212764	FALSE	FALSE	FALSE	ieu-b-4879	5	159984492	0.00247781	472174	0.82	telomere length || id:ieu-b-4879	telomere length	telomere length || ||	TRUE	igd	NA	NA	NA	NA	NA	NA	NA	5	159984492	5.75E-09	331164	0.0029565	ukb-a-287	Arm fat mass (left) || id:ukb-a-287	TRUE	reported	igd	2	TRUE	NA	NA	NA	472174
177	rs4958702	C	T	C	T	-0.0157866	-0.00110575	0.573675	0.571497	FALSE	FALSE	FALSE	ieu-b-4879	5	153544512	0.00202254	472174	0.58	telomere length || id:ieu-b-4879	telomere length	telomere length || ||	TRUE	igd	NA	NA	NA	NA	NA	NA	NA	5	153544512	5.19E-11	331164	0.00240444	ukb-a-287	Arm fat mass (left) || id:ukb-a-287	TRUE	reported	igd	2	TRUE	NA	NA	NA	472174
178	rs4962424	A	T	A	T	0.0141097	0.00065365	0.327153	0.323497	FALSE	TRUE	FALSE	ieu-b-4879	10	126730214	0.0021357	472174	0.760001	telomere length || id:ieu-b-4879	telomere length	telomere length || ||	TRUE	igd	NA	NA	NA	NA	NA	NA	NA	10	126730214	2.68E-08	331164	0.00253699	ukb-a-287	Arm fat mass (left) || id:ukb-a-287	TRUE	reported	igd	2	TRUE	NA	NA	NA	472174
180	rs543874	G	A	G	A	0.0452636	-0.00324183	0.207808	0.205005	FALSE	FALSE	FALSE	ieu-b-4879	1	177889480	0.00247356	472174	0.19	telomere length || id:ieu-b-4879	telomere length	telomere length || ||	TRUE	igd	NA	NA	NA	NA	NA	NA	NA	1	177889480	8.26E-54	331164	0.00293027	ukb-a-287	Arm fat mass (left) || id:ukb-a-287	TRUE	reported	igd	2	TRUE	NA	NA	NA	472174
181	rs55637757	T	C	T	C	-0.0210973	-0.00213032	0.133438	0.12671	FALSE	FALSE	FALSE	ieu-b-4879	16	89535888	0.00304907	472174	0.48	telomere length || id:ieu-b-4879	telomere length	telomere length || ||	TRUE	igd	NA	NA	NA	NA	NA	NA	NA	16	89535888	3.03E-09	331164	0.00355767	ukb-a-287	Arm fat mass (left) || id:ukb-a-287	TRUE	reported	igd	2	TRUE	NA	NA	NA	472174
182	rs55655049	T	C	T	C	-0.0153038	0.00472864	0.236469	0.22889	FALSE	FALSE	FALSE	ieu-b-4879	15	78042708	0.00239207	472174	0.0479999	telomere length || id:ieu-b-4879	telomere length	telomere length || ||	TRUE	igd	NA	NA	NA	NA	NA	NA	NA	15	78042708	4.90E-08	331164	0.0028054	ukb-a-287	Arm fat mass (left) || id:ukb-a-287	TRUE	reported	igd	2	TRUE	NA	NA	NA	472174
183	rs55726687	A	G	A	G	0.0226422	-0.00805348	0.211138	0.206175	FALSE	FALSE	FALSE	ieu-b-4879	12	991306	0.00247011	472174	0.00109999	telomere length || id:ieu-b-4879	telomere length	telomere length || ||	TRUE	igd	NA	NA	NA	NA	NA	NA	NA	12	991306	8.04E-15	331164	0.00291508	ukb-a-287	Arm fat mass (left) || id:ukb-a-287	TRUE	reported	igd	2	TRUE	NA	NA	NA	472174
184	rs55966114	T	C	T	C	0.0179369	0.00387381	0.19304	0.188406	FALSE	FALSE	FALSE	ieu-b-4879	12	97584357	0.00256659	472174	0.13	telomere length || id:ieu-b-4879	telomere length	telomere length || ||	TRUE	igd	NA	NA	NA	NA	NA	NA	NA	12	97584357	2.92E-09	331164	0.00302158	ukb-a-287	Arm fat mass (left) || id:ukb-a-287	TRUE	reported	igd	2	TRUE	NA	NA	NA	472174
186	rs56803094	G	A	G	A	-0.0186817	0.00114442	0.227111	0.222994	FALSE	FALSE	FALSE	ieu-b-4879	15	99222509	0.00241049	472174	0.630001	telomere length || id:ieu-b-4879	telomere length	telomere length || ||	TRUE	igd	NA	NA	NA	NA	NA	NA	NA	15	99222509	5.36E-11	331164	0.00284746	ukb-a-287	Arm fat mass (left) || id:ukb-a-287	TRUE	reported	igd	2	TRUE	NA	NA	NA	472174
187	rs57636386	C	T	C	T	-0.0410569	0.00365757	0.0834151	0.092819	FALSE	FALSE	FALSE	ieu-b-4879	18	58048295	0.00353704	472174	0.3	telomere length || id:ieu-b-4879	telomere length	telomere length || ||	TRUE	igd	NA	NA	NA	NA	NA	NA	NA	18	58048295	1.72E-21	331164	0.00431195	ukb-a-287	Arm fat mass (left) || id:ukb-a-287	TRUE	reported	igd	2	TRUE	NA	NA	NA	472174
188	rs58084604	T	C	T	C	0.0504863	-0.00064433	0.234405	0.236687	FALSE	FALSE	FALSE	ieu-b-4879	18	57850583	0.00235121	472174	0.780001	telomere length || id:ieu-b-4879	telomere length	telomere length || ||	TRUE	igd	TRUE	rs58084604	rs17175518	T	C	A	C	18	57849429	2.32E-72	331164	0.00280563	ukb-a-287	Arm fat mass (left) || id:ukb-a-287	TRUE	reported	igd	2	TRUE	NA	NA	NA	472174
189	rs6029180	G	A	G	A	0.0140688	-0.00213092	0.327231	0.326661	FALSE	FALSE	FALSE	ieu-b-4879	20	39185278	0.00215951	472174	0.32	telomere length || id:ieu-b-4879	telomere length	telomere length || ||	TRUE	igd	TRUE	rs6029180	rs6129629	G	A	A	G	20	39178923	4.07E-08	331164	0.00256363	ukb-a-287	Arm fat mass (left) || id:ukb-a-287	TRUE	reported	igd	2	TRUE	NA	NA	NA	472174
190	rs6050446	G	A	G	A	0.0430792	0.00383705	0.966803	0.968849	FALSE	FALSE	FALSE	ieu-b-4879	20	25195509	0.00578748	472174	0.51	telomere length || id:ieu-b-4879	telomere length	telomere length || ||	TRUE	igd	NA	NA	NA	NA	NA	NA	NA	20	25195509	1.25E-10	331164	0.00669561	ukb-a-287	Arm fat mass (left) || id:ukb-a-287	TRUE	reported	igd	2	TRUE	NA	NA	NA	472174
191	rs60764613	T	G	T	G	0.0220514	0.00220621	0.144857	0.148025	FALSE	FALSE	FALSE	ieu-b-4879	18	1839911	0.00284641	472174	0.44	telomere length || id:ieu-b-4879	telomere length	telomere length || ||	TRUE	igd	NA	NA	NA	NA	NA	NA	NA	18	1839911	8.24E-11	331164	0.00339446	ukb-a-287	Arm fat mass (left) || id:ukb-a-287	TRUE	reported	igd	2	TRUE	NA	NA	NA	472174
192	rs61649432	T	C	T	C	0.0140838	0.0014561	0.309586	0.297356	FALSE	FALSE	FALSE	ieu-b-4879	12	133473809	0.00219695	472174	0.51	telomere length || id:ieu-b-4879	telomere length	telomere length || ||	TRUE	igd	NA	NA	NA	NA	NA	NA	NA	12	133473809	4.51E-08	331164	0.0025748	ukb-a-287	Arm fat mass (left) || id:ukb-a-287	TRUE	reported	igd	2	TRUE	NA	NA	NA	472174
193	rs61813324	T	C	T	C	0.0258579	-0.00208415	0.134883	0.131137	FALSE	FALSE	FALSE	ieu-b-4879	1	156049877	0.00300625	472174	0.49	telomere length || id:ieu-b-4879	telomere length	telomere length || ||	TRUE	igd	NA	NA	NA	NA	NA	NA	NA	1	156049877	2.42E-13	331164	0.00353075	ukb-a-287	Arm fat mass (left) || id:ukb-a-287	TRUE	reported	igd	2	TRUE	NA	NA	NA	472174
194	rs61871615	T	C	T	C	-0.0290349	-0.00464181	0.0905228	0.088578	FALSE	FALSE	FALSE	ieu-b-4879	10	102487140	0.00369288	472174	0.21	telomere length || id:ieu-b-4879	telomere length	telomere length || ||	TRUE	igd	NA	NA	NA	NA	NA	NA	NA	10	102487140	2.07E-11	331164	0.00433275	ukb-a-287	Arm fat mass (left) || id:ukb-a-287	TRUE	reported	igd	2	TRUE	NA	NA	NA	472174
196	rs62104483	A	G	A	G	0.023462	0.00503012	0.329506	0.321147	FALSE	FALSE	FALSE	ieu-b-4879	19	30300017	0.00215055	472174	0.0189998	telomere length || id:ieu-b-4879	telomere length	telomere length || ||	TRUE	igd	NA	NA	NA	NA	NA	NA	NA	19	30300017	2.12E-20	331164	0.00253455	ukb-a-287	Arm fat mass (left) || id:ukb-a-287	TRUE	reported	igd	2	TRUE	NA	NA	NA	472174
197	rs62106258	C	T	C	T	-0.0861754	0.00931884	0.0484669	0.046582	FALSE	FALSE	FALSE	ieu-b-4879	2	417167	0.00473739	472174	0.0490004	telomere length || id:ieu-b-4879	telomere length	telomere length || ||	TRUE	igd	NA	NA	NA	NA	NA	NA	NA	2	417167	1.71E-54	331164	0.00554249	ukb-a-287	Arm fat mass (left) || id:ukb-a-287	TRUE	reported	igd	2	TRUE	NA	NA	NA	472174
198	rs62246314	A	G	A	G	0.0244734	-0.00089017	0.101276	0.099509	FALSE	FALSE	FALSE	ieu-b-4879	3	9504099	0.00333555	472174	0.79	telomere length || id:ieu-b-4879	telomere length	telomere length || ||	TRUE	igd	NA	NA	NA	NA	NA	NA	NA	3	9504099	5.52E-10	331164	0.00394491	ukb-a-287	Arm fat mass (left) || id:ukb-a-287	TRUE	reported	igd	2	TRUE	NA	NA	NA	472174
199	rs62261725	G	A	G	A	-0.0213976	-0.00081273	0.327437	0.321449	FALSE	FALSE	FALSE	ieu-b-4879	3	85898626	0.00214435	472174	0.7	telomere length || id:ieu-b-4879	telomere length	telomere length || ||	TRUE	igd	NA	NA	NA	NA	NA	NA	NA	3	85898626	3.65E-17	331164	0.00254001	ukb-a-287	Arm fat mass (left) || id:ukb-a-287	TRUE	reported	igd	2	TRUE	NA	NA	NA	472174
200	rs62396185	C	G	C	G	-0.0293808	-0.00087224	0.256464	0.261306	FALSE	TRUE	FALSE	ieu-b-4879	6	26180634	0.00229272	472174	0.7	telomere length || id:ieu-b-4879	telomere length	telomere length || ||	TRUE	igd	NA	NA	NA	NA	NA	NA	NA	6	26180634	5.18E-27	331164	0.00272971	ukb-a-287	Arm fat mass (left) || id:ukb-a-287	TRUE	reported	igd	2	TRUE	NA	NA	NA	472174
201	rs62477684	T	C	T	C	-0.0200922	-0.00057476	0.419638	0.415411	FALSE	FALSE	FALSE	ieu-b-4879	7	75101427	0.00204047	472174	0.780001	telomere length || id:ieu-b-4879	telomere length	telomere length || ||	TRUE	igd	NA	NA	NA	NA	NA	NA	NA	7	75101427	8.17E-17	331164	0.00241226	ukb-a-287	Arm fat mass (left) || id:ukb-a-287	TRUE	reported	igd	2	TRUE	NA	NA	NA	472174
202	rs6445198	T	G	T	G	-0.0148277	-0.00098379	0.416647	0.427143	FALSE	FALSE	FALSE	ieu-b-4879	3	61219865	0.00203464	472174	0.630001	telomere length || id:ieu-b-4879	telomere length	telomere length || ||	TRUE	igd	NA	NA	NA	NA	NA	NA	NA	3	61219865	8.76E-10	331164	0.00241864	ukb-a-287	Arm fat mass (left) || id:ukb-a-287	TRUE	reported	igd	2	TRUE	NA	NA	NA	472174
203	rs649648	G	A	G	A	-0.0180948	0.0027089	0.836453	0.829918	FALSE	FALSE	FALSE	ieu-b-4879	1	23374951	0.00266908	472174	0.31	telomere length || id:ieu-b-4879	telomere length	telomere length || ||	TRUE	igd	NA	NA	NA	NA	NA	NA	NA	1	23374951	1.89E-08	331164	0.00321884	ukb-a-287	Arm fat mass (left) || id:ukb-a-287	TRUE	reported	igd	2	TRUE	NA	NA	NA	472174
204	rs6575340	A	G	A	G	0.0202088	-0.00098952	0.637416	0.629559	FALSE	FALSE	FALSE	ieu-b-4879	14	94023972	0.0020791	472174	0.630001	telomere length || id:ieu-b-4879	telomere length	telomere length || ||	TRUE	igd	NA	NA	NA	NA	NA	NA	NA	14	94023972	3.78E-16	331164	0.00248088	ukb-a-287	Arm fat mass (left) || id:ukb-a-287	TRUE	reported	igd	2	TRUE	NA	NA	NA	472174
205	rs6601527	A	C	A	C	-0.0181712	0.0004314	0.587819	0.590711	FALSE	FALSE	FALSE	ieu-b-4879	8	10665444	0.00204591	472174	0.83	telomere length || id:ieu-b-4879	telomere length	telomere length || ||	TRUE	igd	NA	NA	NA	NA	NA	NA	NA	8	10665444	6.43E-14	331164	0.00242307	ukb-a-287	Arm fat mass (left) || id:ukb-a-287	TRUE	reported	igd	2	TRUE	NA	NA	NA	472174
206	rs6656785	G	A	G	A	0.0158222	0.00010573	0.392436	0.38925	FALSE	FALSE	FALSE	ieu-b-4879	1	75005776	0.00205448	472174	0.96	telomere length || id:ieu-b-4879	telomere length	telomere length || ||	TRUE	igd	NA	NA	NA	NA	NA	NA	NA	1	75005776	8.48E-11	331164	0.00243715	ukb-a-287	Arm fat mass (left) || id:ukb-a-287	TRUE	reported	igd	2	TRUE	NA	NA	NA	472174
207	rs66679256	T	C	T	C	0.0190012	-0.00064206	0.446142	0.444662	FALSE	FALSE	FALSE	ieu-b-4879	4	18351898	0.00201811	472174	0.75	telomere length || id:ieu-b-4879	telomere length	telomere length || ||	TRUE	igd	NA	NA	NA	NA	NA	NA	NA	4	18351898	2.39E-15	331164	0.0023992	ukb-a-287	Arm fat mass (left) || id:ukb-a-287	TRUE	reported	igd	2	TRUE	NA	NA	NA	472174
208	rs668799	T	C	T	C	0.0171946	-0.00318513	0.279718	0.280118	FALSE	FALSE	FALSE	ieu-b-4879	17	40716235	0.00222956	472174	0.15	telomere length || id:ieu-b-4879	telomere length	telomere length || ||	TRUE	igd	NA	NA	NA	NA	NA	NA	NA	17	40716235	9.05E-11	331164	0.00265256	ukb-a-287	Arm fat mass (left) || id:ukb-a-287	TRUE	reported	igd	2	TRUE	NA	NA	NA	472174
209	rs6739755	G	A	G	A	-0.0205783	0.00089351	0.602976	0.610749	FALSE	FALSE	FALSE	ieu-b-4879	2	59330227	0.0020578	472174	0.66	telomere length || id:ieu-b-4879	telomere length	telomere length || ||	TRUE	igd	NA	NA	NA	NA	NA	NA	NA	2	59330227	3.14E-17	331164	0.0024377	ukb-a-287	Arm fat mass (left) || id:ukb-a-287	TRUE	reported	igd	2	TRUE	NA	NA	NA	472174
210	rs67602344	A	C	A	C	-0.0185839	0.00088017	0.192947	0.195523	FALSE	FALSE	FALSE	ieu-b-4879	19	4056207	0.00253348	472174	0.73	telomere length || id:ieu-b-4879	telomere length	telomere length || ||	TRUE	igd	NA	NA	NA	NA	NA	NA	NA	19	4056207	7.99E-10	331164	0.00302409	ukb-a-287	Arm fat mass (left) || id:ukb-a-287	TRUE	reported	igd	2	TRUE	NA	NA	NA	472174
211	rs67807996	A	G	A	G	0.017466	0.00060639	0.401994	0.386552	FALSE	FALSE	FALSE	ieu-b-4879	1	149995265	0.00212887	472174	0.780001	telomere length || id:ieu-b-4879	telomere length	telomere length || ||	TRUE	igd	NA	NA	NA	NA	NA	NA	NA	1	149995265	3.30E-12	331164	0.00250776	ukb-a-287	Arm fat mass (left) || id:ukb-a-287	TRUE	reported	igd	2	TRUE	NA	NA	NA	472174
212	rs67844506	G	A	G	A	-0.0242168	0.00024543	0.183242	0.182019	FALSE	FALSE	FALSE	ieu-b-4879	20	51103807	0.00259036	472174	0.92	telomere length || id:ieu-b-4879	telomere length	telomere length || ||	TRUE	igd	NA	NA	NA	NA	NA	NA	NA	20	51103807	3.76E-15	331164	0.00307984	ukb-a-287	Arm fat mass (left) || id:ukb-a-287	TRUE	reported	igd	2	TRUE	NA	NA	NA	472174
213	rs6802087	T	C	T	C	-0.0134788	0.00119083	0.490817	0.496089	FALSE	FALSE	FALSE	ieu-b-4879	3	184001146	0.00200159	472174	0.55	telomere length || id:ieu-b-4879	telomere length	telomere length || ||	TRUE	igd	TRUE	rs6802087	rs56172794	C	T	C	T	3	183999801	1.57E-08	331164	0.00238419	ukb-a-287	Arm fat mass (left) || id:ukb-a-287	TRUE	reported	igd	2	TRUE	NA	NA	NA	472174
214	rs6861649	C	T	C	T	0.0142256	0.00631897	0.607485	0.609227	FALSE	FALSE	FALSE	ieu-b-4879	5	50864788	0.00205781	472174	0.0021	telomere length || id:ieu-b-4879	telomere length	telomere length || ||	TRUE	igd	NA	NA	NA	NA	NA	NA	NA	5	50864788	6.06E-09	331164	0.00244632	ukb-a-287	Arm fat mass (left) || id:ukb-a-287	TRUE	reported	igd	2	TRUE	NA	NA	NA	472174
215	rs705145	A	C	A	C	0.0147697	0.00031622	0.343895	0.346937	FALSE	FALSE	FALSE	ieu-b-4879	10	125228161	0.002106	472174	0.88	telomere length || id:ieu-b-4879	telomere length	telomere length || ||	TRUE	igd	TRUE	rs705145	rs705147	A	C	T	C	10	125226178	3.68E-09	331164	0.00250422	ukb-a-287	Arm fat mass (left) || id:ukb-a-287	TRUE	reported	igd	2	TRUE	NA	NA	NA	472174
216	rs7094644	A	G	A	G	0.015025	-0.00413931	0.674176	0.685335	FALSE	FALSE	FALSE	ieu-b-4879	10	16773864	0.0021987	472174	0.0599998	telomere length || id:ieu-b-4879	telomere length	telomere length || ||	TRUE	igd	NA	NA	NA	NA	NA	NA	NA	10	16773864	6.26E-09	331164	0.00258613	ukb-a-287	Arm fat mass (left) || id:ukb-a-287	TRUE	reported	igd	2	TRUE	NA	NA	NA	472174
217	rs7116641	G	T	G	T	0.0245172	0.00094544	0.316797	0.316761	FALSE	FALSE	FALSE	ieu-b-4879	11	43696917	0.00215263	472174	0.66	telomere length || id:ieu-b-4879	telomere length	telomere length || ||	TRUE	igd	NA	NA	NA	NA	NA	NA	NA	11	43696917	1.10E-21	331164	0.00256254	ukb-a-287	Arm fat mass (left) || id:ukb-a-287	TRUE	reported	igd	2	TRUE	NA	NA	NA	472174
218	rs7124681	A	C	A	C	0.0258243	0.00019119	0.408057	0.403053	FALSE	FALSE	FALSE	ieu-b-4879	11	47529947	0.00203185	472174	0.93	telomere length || id:ieu-b-4879	telomere length	telomere length || ||	TRUE	igd	NA	NA	NA	NA	NA	NA	NA	11	47529947	1.24E-26	331164	0.00241739	ukb-a-287	Arm fat mass (left) || id:ukb-a-287	TRUE	reported	igd	2	TRUE	NA	NA	NA	472174
219	rs713586	C	T	C	T	0.0298828	0.00188868	0.489512	0.496142	FALSE	FALSE	FALSE	ieu-b-4879	2	25158008	0.00200841	472174	0.35	telomere length || id:ieu-b-4879	telomere length	telomere length || ||	TRUE	igd	NA	NA	NA	NA	NA	NA	NA	2	25158008	3.15E-36	331164	0.00237733	ukb-a-287	Arm fat mass (left) || id:ukb-a-287	TRUE	reported	igd	2	TRUE	NA	NA	NA	472174
220	rs7149242	G	T	G	T	-0.0155585	-0.00405396	0.719062	0.707128	FALSE	FALSE	FALSE	ieu-b-4879	14	101159416	0.0022089	472174	0.0659994	telomere length || id:ieu-b-4879	telomere length	telomere length || ||	TRUE	igd	NA	NA	NA	NA	NA	NA	NA	14	101159416	4.17E-09	331164	0.00264707	ukb-a-287	Arm fat mass (left) || id:ukb-a-287	TRUE	reported	igd	2	TRUE	NA	NA	NA	472174
221	rs7201895	A	G	A	G	-0.0173717	0.00136782	0.355984	0.359174	FALSE	FALSE	FALSE	ieu-b-4879	16	407723	0.00211341	472174	0.52	telomere length || id:ieu-b-4879	telomere length	telomere length || ||	TRUE	igd	NA	NA	NA	NA	NA	NA	NA	16	407723	3.77E-12	331164	0.00250107	ukb-a-287	Arm fat mass (left) || id:ukb-a-287	TRUE	reported	igd	2	TRUE	NA	NA	NA	472174
222	rs7218014	C	T	C	T	0.0264917	0.00229858	0.196595	0.208362	FALSE	FALSE	FALSE	ieu-b-4879	17	65832016	0.0024943	472174	0.36	telomere length || id:ieu-b-4879	telomere length	telomere length || ||	TRUE	igd	NA	NA	NA	NA	NA	NA	NA	17	65832016	1.00E-18	331164	0.00299844	ukb-a-287	Arm fat mass (left) || id:ukb-a-287	TRUE	reported	igd	2	TRUE	NA	NA	NA	472174
223	rs72892910	T	G	T	G	0.0368602	-0.00355412	0.170442	0.171849	FALSE	FALSE	FALSE	ieu-b-4879	6	50816887	0.00265555	472174	0.18	telomere length || id:ieu-b-4879	telomere length	telomere length || ||	TRUE	igd	NA	NA	NA	NA	NA	NA	NA	6	50816887	3.64E-31	331164	0.00317438	ukb-a-287	Arm fat mass (left) || id:ukb-a-287	TRUE	reported	igd	2	TRUE	NA	NA	NA	472174
224	rs72917533	C	T	C	T	-0.017561	0.00323822	0.186273	0.179544	FALSE	FALSE	FALSE	ieu-b-4879	2	175238924	0.00261522	472174	0.22	telomere length || id:ieu-b-4879	telomere length	telomere length || ||	TRUE	igd	NA	NA	NA	NA	NA	NA	NA	2	175238924	1.01E-08	331164	0.00306519	ukb-a-287	Arm fat mass (left) || id:ukb-a-287	TRUE	reported	igd	2	TRUE	NA	NA	NA	472174
225	rs73213484	T	A	T	A	-0.0220885	-0.00187008	0.139056	0.143512	FALSE	TRUE	FALSE	ieu-b-4879	4	28489339	0.00285411	472174	0.51	telomere length || id:ieu-b-4879	telomere length	telomere length || ||	TRUE	igd	NA	NA	NA	NA	NA	NA	NA	4	28489339	1.38E-10	331164	0.00344155	ukb-a-287	Arm fat mass (left) || id:ukb-a-287	TRUE	reported	igd	2	TRUE	NA	NA	NA	472174
226	rs7442885	G	C	G	C	-0.0238298	0.00271422	0.210104	0.22092	FALSE	TRUE	FALSE	ieu-b-4879	5	87682877	0.00243259	472174	0.26	telomere length || id:ieu-b-4879	telomere length	telomere length || ||	TRUE	igd	NA	NA	NA	NA	NA	NA	NA	5	87682877	4.10E-16	331164	0.0029289	ukb-a-287	Arm fat mass (left) || id:ukb-a-287	TRUE	reported	igd	2	TRUE	NA	NA	NA	472174
227	rs745249	T	C	T	C	0.0153124	-0.00192041	0.283944	0.285751	FALSE	FALSE	FALSE	ieu-b-4879	2	105460333	0.00222264	472174	0.39	telomere length || id:ieu-b-4879	telomere length	telomere length || ||	TRUE	igd	NA	NA	NA	NA	NA	NA	NA	2	105460333	7.65E-09	331164	0.00265097	ukb-a-287	Arm fat mass (left) || id:ukb-a-287	TRUE	reported	igd	2	TRUE	NA	NA	NA	472174
228	rs7498044	A	G	A	G	-0.016163	0.00617542	0.218661	0.213213	FALSE	FALSE	FALSE	ieu-b-4879	15	92573639	0.00246811	472174	0.012	telomere length || id:ieu-b-4879	telomere length	telomere length || ||	TRUE	igd	NA	NA	NA	NA	NA	NA	NA	15	92573639	2.64E-08	331164	0.00290486	ukb-a-287	Arm fat mass (left) || id:ukb-a-287	TRUE	reported	igd	2	TRUE	NA	NA	NA	472174
229	rs750090	C	T	C	T	-0.0156204	-0.00093251	0.356153	0.365718	FALSE	FALSE	FALSE	ieu-b-4879	4	152931436	0.00210933	472174	0.66	telomere length || id:ieu-b-4879	telomere length	telomere length || ||	TRUE	igd	NA	NA	NA	NA	NA	NA	NA	4	152931436	5.01E-10	331164	0.00251179	ukb-a-287	Arm fat mass (left) || id:ukb-a-287	TRUE	reported	igd	2	TRUE	NA	NA	NA	472174
230	rs756717	A	G	A	G	-0.0156563	-0.0003819	0.398859	0.39148	FALSE	FALSE	FALSE	ieu-b-4879	16	72996162	0.00207765	472174	0.85	telomere length || id:ieu-b-4879	telomere length	telomere length || ||	TRUE	igd	NA	NA	NA	NA	NA	NA	NA	16	72996162	1.93E-10	331164	0.0024589	ukb-a-287	Arm fat mass (left) || id:ukb-a-287	TRUE	reported	igd	2	TRUE	NA	NA	NA	472174
231	rs76040172	A	G	A	G	-0.040561	0.0093279	0.0544397	0.05409	FALSE	FALSE	FALSE	ieu-b-4879	21	46488959	0.00444967	472174	0.0359998	telomere length || id:ieu-b-4879	telomere length	telomere length || ||	TRUE	igd	NA	NA	NA	NA	NA	NA	NA	21	46488959	1.26E-14	331164	0.00526081	ukb-a-287	Arm fat mass (left) || id:ukb-a-287	TRUE	reported	igd	2	TRUE	NA	NA	NA	472174
232	rs764729	C	A	C	A	0.0153731	0.00096201	0.72893	0.724682	FALSE	FALSE	FALSE	ieu-b-4879	2	161126732	0.00224442	472174	0.67	telomere length || id:ieu-b-4879	telomere length	telomere length || ||	TRUE	igd	NA	NA	NA	NA	NA	NA	NA	2	161126732	1.00E-08	331164	0.00268278	ukb-a-287	Arm fat mass (left) || id:ukb-a-287	TRUE	reported	igd	2	TRUE	NA	NA	NA	472174
233	rs7649970	T	C	T	C	0.0236071	-0.00017357	0.120866	0.121017	FALSE	FALSE	FALSE	ieu-b-4879	3	12392272	0.00305167	472174	0.95	telomere length || id:ieu-b-4879	telomere length	telomere length || ||	TRUE	igd	NA	NA	NA	NA	NA	NA	NA	3	12392272	9.23E-11	331164	0.00364353	ukb-a-287	Arm fat mass (left) || id:ukb-a-287	TRUE	reported	igd	2	TRUE	NA	NA	NA	472174
234	rs765876	G	A	G	A	-0.0135059	0.00131949	0.488439	0.487116	FALSE	FALSE	FALSE	ieu-b-4879	6	143185891	0.00200257	472174	0.51	telomere length || id:ieu-b-4879	telomere length	telomere length || ||	TRUE	igd	NA	NA	NA	NA	NA	NA	NA	6	143185891	1.36E-08	331164	0.00237828	ukb-a-287	Arm fat mass (left) || id:ukb-a-287	TRUE	reported	igd	2	TRUE	NA	NA	NA	472174
235	rs770082	A	G	A	G	0.018352	-0.00453272	0.434789	0.44084	FALSE	FALSE	FALSE	ieu-b-4879	12	89776485	0.00202247	472174	0.025	telomere length || id:ieu-b-4879	telomere length	telomere length || ||	TRUE	igd	NA	NA	NA	NA	NA	NA	NA	12	89776485	2.82E-14	331164	0.00241258	ukb-a-287	Arm fat mass (left) || id:ukb-a-287	TRUE	reported	igd	2	TRUE	NA	NA	NA	472174
236	rs7723426	C	T	C	T	0.014203	-0.0001783	0.675017	0.674539	FALSE	FALSE	FALSE	ieu-b-4879	5	43186097	0.00213707	472174	0.93	telomere length || id:ieu-b-4879	telomere length	telomere length || ||	TRUE	igd	NA	NA	NA	NA	NA	NA	NA	5	43186097	2.31E-08	331164	0.00254192	ukb-a-287	Arm fat mass (left) || id:ukb-a-287	TRUE	reported	igd	2	TRUE	NA	NA	NA	472174
237	rs7755574	T	G	T	G	0.0155644	0.00056662	0.281153	0.297254	FALSE	FALSE	FALSE	ieu-b-4879	6	153365100	0.00220375	472174	0.8	telomere length || id:ieu-b-4879	telomere length	telomere length || ||	TRUE	igd	TRUE	rs7755574	rs2295230	T	G	C	A	6	153364643	4.25E-09	331164	0.00264954	ukb-a-287	Arm fat mass (left) || id:ukb-a-287	TRUE	reported	igd	2	TRUE	NA	NA	NA	472174
238	rs7811825	A	G	A	G	0.020381	0.00481009	0.133058	0.132322	FALSE	FALSE	FALSE	ieu-b-4879	7	3123631	0.00295054	472174	0.1	telomere length || id:ieu-b-4879	telomere length	telomere length || ||	TRUE	igd	NA	NA	NA	NA	NA	NA	NA	7	3123631	6.19E-09	331164	0.00350694	ukb-a-287	Arm fat mass (left) || id:ukb-a-287	TRUE	reported	igd	2	TRUE	NA	NA	NA	472174
239	rs7845090	A	G	A	G	-0.0215755	0.00079249	0.711116	0.702901	FALSE	FALSE	FALSE	ieu-b-4879	8	73449940	0.00220211	472174	0.719999	telomere length || id:ieu-b-4879	telomere length	telomere length || ||	TRUE	igd	NA	NA	NA	NA	NA	NA	NA	8	73449940	3.05E-16	331164	0.00264021	ukb-a-287	Arm fat mass (left) || id:ukb-a-287	TRUE	reported	igd	2	TRUE	NA	NA	NA	472174
240	rs78784145	A	G	A	G	-0.034048	-0.00149978	0.0489607	0.046864	FALSE	FALSE	FALSE	ieu-b-4879	19	46207586	0.00478219	472174	0.75	telomere length || id:ieu-b-4879	telomere length	telomere length || ||	TRUE	igd	NA	NA	NA	NA	NA	NA	NA	19	46207586	9.45E-10	331164	0.00556462	ukb-a-287	Arm fat mass (left) || id:ukb-a-287	TRUE	reported	igd	2	TRUE	NA	NA	NA	472174
241	rs79113395	A	G	A	G	-0.017549	0.00440806	0.265449	0.266015	FALSE	FALSE	FALSE	ieu-b-4879	1	1590521	0.00227352	472174	0.0530005	telomere length || id:ieu-b-4879	telomere length	telomere length || ||	TRUE	igd	NA	NA	NA	NA	NA	NA	NA	1	1590521	9.04E-11	331164	0.0027072	ukb-a-287	Arm fat mass (left) || id:ukb-a-287	TRUE	reported	igd	2	TRUE	NA	NA	NA	472174
242	rs7930275	T	C	T	C	0.0193578	-0.00193242	0.221254	0.223185	FALSE	FALSE	FALSE	ieu-b-4879	11	134611807	0.0024515	472174	0.43	telomere length || id:ieu-b-4879	telomere length	telomere length || ||	TRUE	igd	NA	NA	NA	NA	NA	NA	NA	11	134611807	2.96E-11	331164	0.00291148	ukb-a-287	Arm fat mass (left) || id:ukb-a-287	TRUE	reported	igd	2	TRUE	NA	NA	NA	472174
243	rs79535757	T	A	T	A	-0.0741989	0.00893026	0.00819546	0.008051	FALSE	TRUE	FALSE	ieu-b-4879	12	17007584	0.0113357	472174	0.43	telomere length || id:ieu-b-4879	telomere length	telomere length || ||	TRUE	igd	NA	NA	NA	NA	NA	NA	NA	12	17007584	3.68E-08	331164	0.0134768	ukb-a-287	Arm fat mass (left) || id:ukb-a-287	TRUE	reported	igd	2	TRUE	NA	NA	NA	472174
244	rs7959830	T	G	T	G	-0.0145719	0.0001859	0.410597	0.395562	FALSE	FALSE	FALSE	ieu-b-4879	12	66353891	0.00205561	472174	0.93	telomere length || id:ieu-b-4879	telomere length	telomere length || ||	TRUE	igd	TRUE	rs7959830	rs7138102	T	G	A	G	12	66347368	1.76E-09	331164	0.00242114	ukb-a-287	Arm fat mass (left) || id:ukb-a-287	TRUE	reported	igd	2	TRUE	NA	NA	NA	472174
245	rs7987928	A	G	A	G	-0.0178659	0.00452963	0.79963	0.792924	FALSE	FALSE	FALSE	ieu-b-4879	13	54372377	0.00248551	472174	0.0680002	telomere length || id:ieu-b-4879	telomere length	telomere length || ||	TRUE	igd	NA	NA	NA	NA	NA	NA	NA	13	54372377	1.91E-09	331164	0.00297483	ukb-a-287	Arm fat mass (left) || id:ukb-a-287	TRUE	reported	igd	2	TRUE	NA	NA	NA	472174
246	rs8087074	T	G	T	G	0.0171828	0.00200493	0.261119	0.262092	FALSE	FALSE	FALSE	ieu-b-4879	18	45923482	0.00228648	472174	0.38	telomere length || id:ieu-b-4879	telomere length	telomere length || ||	TRUE	igd	NA	NA	NA	NA	NA	NA	NA	18	45923482	2.76E-10	331164	0.0027223	ukb-a-287	Arm fat mass (left) || id:ukb-a-287	TRUE	reported	igd	2	TRUE	NA	NA	NA	472174
247	rs811715	A	G	A	G	-0.0146564	0.00162713	0.475944	0.490512	FALSE	FALSE	FALSE	ieu-b-4879	8	64725317	0.00201585	472174	0.42	telomere length || id:ieu-b-4879	telomere length	telomere length || ||	TRUE	igd	NA	NA	NA	NA	NA	NA	NA	8	64725317	7.97E-10	331164	0.00238485	ukb-a-287	Arm fat mass (left) || id:ukb-a-287	TRUE	reported	igd	2	TRUE	NA	NA	NA	472174
248	rs815163	C	T	C	T	-0.0166423	0.00099109	0.561603	0.564072	FALSE	FALSE	FALSE	ieu-b-4879	1	190294726	0.00201221	472174	0.62	telomere length || id:ieu-b-4879	telomere length	telomere length || ||	TRUE	igd	NA	NA	NA	NA	NA	NA	NA	1	190294726	3.90E-12	331164	0.00239767	ukb-a-287	Arm fat mass (left) || id:ukb-a-287	TRUE	reported	igd	2	TRUE	NA	NA	NA	472174
249	rs8192675	C	T	C	T	0.0175917	-0.00324248	0.287375	0.296835	FALSE	FALSE	FALSE	ieu-b-4879	3	170724883	0.00220086	472174	0.14	telomere length || id:ieu-b-4879	telomere length	telomere length || ||	TRUE	igd	NA	NA	NA	NA	NA	NA	NA	3	170724883	2.10E-11	331164	0.00262588	ukb-a-287	Arm fat mass (left) || id:ukb-a-287	TRUE	reported	igd	2	TRUE	NA	NA	NA	472174
250	rs846545	C	T	C	T	-0.0150604	-0.00081954	0.420316	0.433052	FALSE	FALSE	FALSE	ieu-b-4879	1	210261708	0.0020324	472174	0.69	telomere length || id:ieu-b-4879	telomere length	telomere length || ||	TRUE	igd	NA	NA	NA	NA	NA	NA	NA	1	210261708	4.56E-10	331164	0.00241595	ukb-a-287	Arm fat mass (left) || id:ukb-a-287	TRUE	reported	igd	2	TRUE	NA	NA	NA	472174
251	rs854917	T	C	T	C	-0.0169656	3.88E-05	0.738006	0.736475	FALSE	FALSE	FALSE	ieu-b-4879	6	90127390	0.00228523	472174	0.99	telomere length || id:ieu-b-4879	telomere length	telomere length || ||	TRUE	igd	NA	NA	NA	NA	NA	NA	NA	6	90127390	4.47E-10	331164	0.0027202	ukb-a-287	Arm fat mass (left) || id:ukb-a-287	TRUE	reported	igd	2	TRUE	NA	NA	NA	472174
252	rs862320	T	C	T	C	-0.0203216	0.00747526	0.410152	0.402733	FALSE	FALSE	FALSE	ieu-b-4879	16	69651866	0.00204359	472174	0.00025	telomere length || id:ieu-b-4879	telomere length	telomere length || ||	TRUE	igd	NA	NA	NA	NA	NA	NA	NA	16	69651866	5.09E-17	331164	0.00242357	ukb-a-287	Arm fat mass (left) || id:ukb-a-287	TRUE	reported	igd	2	TRUE	NA	NA	NA	472174
253	rs869400	G	T	G	T	0.0241917	0.00213192	0.815827	0.814946	FALSE	FALSE	FALSE	ieu-b-4879	3	185826740	0.00257712	472174	0.41	telomere length || id:ieu-b-4879	telomere length	telomere length || ||	TRUE	igd	NA	NA	NA	NA	NA	NA	NA	3	185826740	3.88E-15	331164	0.00307816	ukb-a-287	Arm fat mass (left) || id:ukb-a-287	TRUE	reported	igd	2	TRUE	NA	NA	NA	472174
254	rs879620	T	C	T	C	0.0260486	-0.00763672	0.615276	0.597466	FALSE	FALSE	FALSE	ieu-b-4879	16	4015729	0.00206514	472174	0.000219999	telomere length || id:ieu-b-4879	telomere length	telomere length || ||	TRUE	igd	NA	NA	NA	NA	NA	NA	NA	16	4015729	2.74E-26	331164	0.00245536	ukb-a-287	Arm fat mass (left) || id:ukb-a-287	TRUE	reported	igd	2	TRUE	NA	NA	NA	472174
256	rs9320823	C	T	C	T	0.0186816	-0.000345	0.601901	0.609485	FALSE	FALSE	FALSE	ieu-b-4879	6	98429337	0.00205463	472174	0.87	telomere length || id:ieu-b-4879	telomere length	telomere length || ||	TRUE	igd	NA	NA	NA	NA	NA	NA	NA	6	98429337	1.71E-14	331164	0.00243523	ukb-a-287	Arm fat mass (left) || id:ukb-a-287	TRUE	reported	igd	2	TRUE	NA	NA	NA	472174
257	rs935166	A	G	A	G	-0.0158612	-0.00281629	0.506935	0.494605	FALSE	FALSE	FALSE	ieu-b-4879	2	26949366	0.00201375	472174	0.16	telomere length || id:ieu-b-4879	telomere length	telomere length || ||	TRUE	igd	NA	NA	NA	NA	NA	NA	NA	2	26949366	2.69E-11	331164	0.00238062	ukb-a-287	Arm fat mass (left) || id:ukb-a-287	TRUE	reported	igd	2	TRUE	NA	NA	NA	472174
259	rs9378684	T	C	T	C	0.0164057	-0.004912	0.200727	0.197062	FALSE	FALSE	FALSE	ieu-b-4879	6	2110941	0.00253822	472174	0.0530005	telomere length || id:ieu-b-4879	telomere length	telomere length || ||	TRUE	igd	NA	NA	NA	NA	NA	NA	NA	6	2110941	4.38E-08	331164	0.00299653	ukb-a-287	Arm fat mass (left) || id:ukb-a-287	TRUE	reported	igd	2	TRUE	NA	NA	NA	472174
260	rs9463511	A	G	A	G	-0.0144839	-0.00111874	0.297029	0.293505	FALSE	FALSE	FALSE	ieu-b-4879	6	13178259	0.00219882	472174	0.61	telomere length || id:ieu-b-4879	telomere length	telomere length || ||	TRUE	igd	NA	NA	NA	NA	NA	NA	NA	6	13178259	2.71E-08	331164	0.00260527	ukb-a-287	Arm fat mass (left) || id:ukb-a-287	TRUE	reported	igd	2	TRUE	NA	NA	NA	472174
261	rs9496567	A	G	A	G	0.0154227	-0.00087727	0.242376	0.240989	FALSE	FALSE	FALSE	ieu-b-4879	6	100602753	0.00234852	472174	0.709999	telomere length || id:ieu-b-4879	telomere length	telomere length || ||	TRUE	igd	NA	NA	NA	NA	NA	NA	NA	6	100602753	2.97E-08	331164	0.00278226	ukb-a-287	Arm fat mass (left) || id:ukb-a-287	TRUE	reported	igd	2	TRUE	NA	NA	NA	472174
262	rs9515455	A	G	A	G	0.0149229	-0.00121343	0.416606	0.406542	FALSE	FALSE	FALSE	ieu-b-4879	13	112239671	0.00205548	472174	0.55	telomere length || id:ieu-b-4879	telomere length	telomere length || ||	TRUE	igd	NA	NA	NA	NA	NA	NA	NA	13	112239671	7.85E-10	331164	0.00242724	ukb-a-287	Arm fat mass (left) || id:ukb-a-287	TRUE	reported	igd	2	TRUE	NA	NA	NA	472174
263	rs9549099	C	T	C	T	0.0157398	-0.00134777	0.264093	0.264432	FALSE	FALSE	FALSE	ieu-b-4879	13	40766349	0.00227479	472174	0.55	telomere length || id:ieu-b-4879	telomere length	telomere length || ||	TRUE	igd	NA	NA	NA	NA	NA	NA	NA	13	40766349	6.02E-09	331164	0.00270611	ukb-a-287	Arm fat mass (left) || id:ukb-a-287	TRUE	reported	igd	2	TRUE	NA	NA	NA	472174
264	rs9688977	C	T	C	T	0.0239351	-0.00151227	0.146486	0.140656	FALSE	FALSE	FALSE	ieu-b-4879	6	154336892	0.00288431	472174	0.6	telomere length || id:ieu-b-4879	telomere length	telomere length || ||	TRUE	igd	NA	NA	NA	NA	NA	NA	NA	6	154336892	1.34E-12	331164	0.00337557	ukb-a-287	Arm fat mass (left) || id:ukb-a-287	TRUE	reported	igd	2	TRUE	NA	NA	NA	472174
266	rs9847186	A	G	A	G	-0.0148395	0.00142058	0.427737	0.430136	FALSE	FALSE	FALSE	ieu-b-4879	3	25081857	0.00202037	472174	0.48	telomere length || id:ieu-b-4879	telomere length	telomere length || ||	TRUE	igd	NA	NA	NA	NA	NA	NA	NA	3	25081857	7.52E-10	331164	0.00241102	ukb-a-287	Arm fat mass (left) || id:ukb-a-287	TRUE	reported	igd	2	TRUE	NA	NA	NA	472174
267	rs9861443	C	A	C	A	0.0153187	-0.00268587	0.713659	0.707313	FALSE	FALSE	FALSE	ieu-b-4879	3	88196211	0.00223694	472174	0.23	telomere length || id:ieu-b-4879	telomere length	telomere length || ||	TRUE	igd	NA	NA	NA	NA	NA	NA	NA	3	88196211	7.39E-09	331164	0.00264943	ukb-a-287	Arm fat mass (left) || id:ukb-a-287	TRUE	reported	igd	2	TRUE	NA	NA	NA	472174
