# Supplementary material for: Identifying effects of genetic obesity exposure on leukocyte telomere length using Mendelian randomization
Source: PeerJ. 2023 Mar 21;11:e15085. doi: 10.7717/peerj.15085 (PMC10038084; doi:10.7717/peerj.15085)
Supplement: File S3 [file peerj-11-15085-s003.zip › RAW_data_csv_files/7_Trunk-fat-mass_LTL.csv]

	SNP	effect_allele.exposure	other_allele.exposure	effect_allele.outcome	other_allele.outcome	beta.exposure	beta.outcome	eaf.exposure	eaf.outcome	remove	palindromic	ambiguous	id.outcome	chr	pos	se.outcome	samplesize.outcome	pval.outcome	outcome	originalname.outcome	outcome.deprecated	mr_keep.outcome	data_source.outcome	proxy.outcome	target_snp.outcome	proxy_snp.outcome	target_a1.outcome	target_a2.outcome	proxy_a1.outcome	proxy_a2.outcome	pos.exposure	se.exposure	samplesize.exposure	pval.exposure	chr.exposure	id.exposure	exposure	mr_keep.exposure	pval_origin.exposure	data_source.exposure	action	mr_keep	ncase.exposure	ncontrol.exposure	ncase.outcome	ncontrol.outcome
1	rs10100245	A	G	A	G	0.0203736	-0.00160556	0.56644	0.560248	FALSE	FALSE	FALSE	ieu-b-4879	8	77226919	0.00201727	472174	0.43	telomere length || id:ieu-b-4879	telomere length	telomere length || ||	TRUE	igd	NA	NA	NA	NA	NA	NA	NA	77226919	0.00246648	331093	1.46E-16	8	ukb-a-291	Trunk fat mass || id:ukb-a-291	TRUE	reported	igd	2	TRUE	NA	NA	NA	472174
2	rs1013293	A	G	A	G	-0.0198398	-0.00109678	0.433339	0.417552	FALSE	FALSE	FALSE	ieu-b-4879	1	62570321	0.00204678	472174	0.59	telomere length || id:ieu-b-4879	telomere length	telomere length || ||	TRUE	igd	NA	NA	NA	NA	NA	NA	NA	62570321	0.00247739	331093	1.17E-15	1	ukb-a-291	Trunk fat mass || id:ukb-a-291	TRUE	reported	igd	2	TRUE	NA	NA	NA	472174
3	rs10172196	A	G	A	G	0.0204441	-0.0012334	0.304839	0.365536	FALSE	FALSE	FALSE	ieu-b-4879	2	36780952	0.0020766	472174	0.55	telomere length || id:ieu-b-4879	telomere length	telomere length || ||	TRUE	igd	TRUE	rs10172196	rs3770809	A	G	A	C	36780549	0.00266452	331093	1.69E-14	2	ukb-a-291	Trunk fat mass || id:ukb-a-291	TRUE	reported	igd	2	TRUE	NA	NA	NA	472174
4	rs1017529	A	C	A	C	0.0186954	-0.00068583	0.178559	0.169737	FALSE	FALSE	FALSE	ieu-b-4879	17	27912415	0.0027177	472174	0.8	telomere length || id:ieu-b-4879	telomere length	telomere length || ||	TRUE	igd	NA	NA	NA	NA	NA	NA	NA	27912415	0.00325838	331093	9.61E-09	17	ukb-a-291	Trunk fat mass || id:ukb-a-291	TRUE	reported	igd	2	TRUE	NA	NA	NA	472174
5	rs10237306	T	G	T	G	0.0171624	-0.00128028	0.380218	0.381103	FALSE	FALSE	FALSE	ieu-b-4879	7	121955981	0.00205286	472174	0.53	telomere length || id:ieu-b-4879	telomere length	telomere length || ||	TRUE	igd	NA	NA	NA	NA	NA	NA	NA	121955981	0.00251814	331093	9.41E-12	7	ukb-a-291	Trunk fat mass || id:ukb-a-291	TRUE	reported	igd	2	TRUE	NA	NA	NA	472174
6	rs10264581	A	G	A	G	-0.0297508	0.00775676	0.938556	0.937167	FALSE	FALSE	FALSE	ieu-b-4879	7	27255417	0.00415199	472174	0.0619998	telomere length || id:ieu-b-4879	telomere length	telomere length || ||	TRUE	igd	NA	NA	NA	NA	NA	NA	NA	27255417	0.00509109	331093	5.11E-09	7	ukb-a-291	Trunk fat mass || id:ukb-a-291	TRUE	reported	igd	2	TRUE	NA	NA	NA	472174
7	rs10269774	A	G	A	G	0.0207082	0.00302556	0.323543	0.323996	FALSE	FALSE	FALSE	ieu-b-4879	7	92253972	0.00213842	472174	0.16	telomere length || id:ieu-b-4879	telomere length	telomere length || ||	TRUE	igd	NA	NA	NA	NA	NA	NA	NA	92253972	0.00261514	331093	2.41E-15	7	ukb-a-291	Trunk fat mass || id:ukb-a-291	TRUE	reported	igd	2	TRUE	NA	NA	NA	472174
8	rs10423928	A	T	A	T	-0.0299426	-0.00149035	0.19349	0.192379	FALSE	TRUE	FALSE	ieu-b-4879	19	46182304	0.00253068	472174	0.56	telomere length || id:ieu-b-4879	telomere length	telomere length || ||	TRUE	igd	NA	NA	NA	NA	NA	NA	NA	46182304	0.00308562	331093	2.92E-22	19	ukb-a-291	Trunk fat mass || id:ukb-a-291	TRUE	reported	igd	2	TRUE	NA	NA	NA	472174
9	rs10499014	G	C	G	C	-0.0152546	0.00388672	0.26787	0.264791	FALSE	TRUE	FALSE	ieu-b-4879	6	97947755	0.00228288	472174	0.089	telomere length || id:ieu-b-4879	telomere length	telomere length || ||	TRUE	igd	NA	NA	NA	NA	NA	NA	NA	97947755	0.00278013	331093	4.09E-08	6	ukb-a-291	Trunk fat mass || id:ukb-a-291	TRUE	reported	igd	2	TRUE	NA	NA	NA	472174
11	rs10756714	G	A	G	A	-0.0234869	0.00208975	0.444794	0.437025	FALSE	FALSE	FALSE	ieu-b-4879	9	15885041	0.00202989	472174	0.3	telomere length || id:ieu-b-4879	telomere length	telomere length || ||	TRUE	igd	NA	NA	NA	NA	NA	NA	NA	15885041	0.00246405	331093	1.56E-21	9	ukb-a-291	Trunk fat mass || id:ukb-a-291	TRUE	reported	igd	2	TRUE	NA	NA	NA	472174
12	rs10756798	T	C	T	C	-0.0182105	0.00123756	0.645026	0.6189	FALSE	FALSE	FALSE	ieu-b-4879	9	16739763	0.00211294	472174	0.56	telomere length || id:ieu-b-4879	telomere length	telomere length || ||	TRUE	igd	NA	NA	NA	NA	NA	NA	NA	16739763	0.00255692	331093	1.07E-12	9	ukb-a-291	Trunk fat mass || id:ukb-a-291	TRUE	reported	igd	2	TRUE	NA	NA	NA	472174
13	rs10760724	C	T	C	T	0.0145723	-0.00144331	0.473935	0.490507	FALSE	FALSE	FALSE	ieu-b-4879	9	103085144	0.00201197	472174	0.47	telomere length || id:ieu-b-4879	telomere length	telomere length || ||	TRUE	igd	NA	NA	NA	NA	NA	NA	NA	103085144	0.0024475	331093	2.62E-09	9	ukb-a-291	Trunk fat mass || id:ukb-a-291	TRUE	reported	igd	2	TRUE	NA	NA	NA	472174
14	rs10830566	G	A	G	A	-0.0155068	0.00268619	0.278192	0.276221	FALSE	FALSE	FALSE	ieu-b-4879	11	90473957	0.00223503	472174	0.23	telomere length || id:ieu-b-4879	telomere length	telomere length || ||	TRUE	igd	NA	NA	NA	NA	NA	NA	NA	90473957	0.00272979	331093	1.34E-08	11	ukb-a-291	Trunk fat mass || id:ukb-a-291	TRUE	reported	igd	2	TRUE	NA	NA	NA	472174
15	rs10863753	G	A	G	A	-0.0141556	0.00110093	0.383029	0.380145	FALSE	FALSE	FALSE	ieu-b-4879	1	209241420	0.00205596	472174	0.59	telomere length || id:ieu-b-4879	telomere length	telomere length || ||	TRUE	igd	NA	NA	NA	NA	NA	NA	NA	209241420	0.00251145	331093	1.74E-08	1	ukb-a-291	Trunk fat mass || id:ukb-a-291	TRUE	reported	igd	2	TRUE	NA	NA	NA	472174
17	rs10915846	A	G	A	G	-0.0158924	0.00020185	0.271521	0.265329	FALSE	FALSE	FALSE	ieu-b-4879	1	225711187	0.00227249	472174	0.93	telomere length || id:ieu-b-4879	telomere length	telomere length || ||	TRUE	igd	NA	NA	NA	NA	NA	NA	NA	225711187	0.00275338	331093	7.84E-09	1	ukb-a-291	Trunk fat mass || id:ukb-a-291	TRUE	reported	igd	2	TRUE	NA	NA	NA	472174
18	rs10938398	A	G	A	G	0.0259939	0.00095779	0.433341	0.427661	FALSE	FALSE	FALSE	ieu-b-4879	4	45186139	0.00202655	472174	0.64	telomere length || id:ieu-b-4879	telomere length	telomere length || ||	TRUE	igd	NA	NA	NA	NA	NA	NA	NA	45186139	0.00247466	331093	8.35E-26	4	ukb-a-291	Trunk fat mass || id:ukb-a-291	TRUE	reported	igd	2	TRUE	NA	NA	NA	472174
19	rs10999460	T	C	T	C	0.0185387	0.00126098	0.265951	0.26148	FALSE	FALSE	FALSE	ieu-b-4879	10	72428283	0.0022901	472174	0.58	telomere length || id:ieu-b-4879	telomere length	telomere length || ||	TRUE	igd	NA	NA	NA	NA	NA	NA	NA	72428283	0.00277787	331093	2.50E-11	10	ukb-a-291	Trunk fat mass || id:ukb-a-291	TRUE	reported	igd	2	TRUE	NA	NA	NA	472174
20	rs11012732	G	A	G	A	0.0228848	0.00410416	0.331106	0.327101	FALSE	FALSE	FALSE	ieu-b-4879	10	21830104	0.00213322	472174	0.0539995	telomere length || id:ieu-b-4879	telomere length	telomere length || ||	TRUE	igd	NA	NA	NA	NA	NA	NA	NA	21830104	0.0026001	331093	1.36E-18	10	ukb-a-291	Trunk fat mass || id:ukb-a-291	TRUE	reported	igd	2	TRUE	NA	NA	NA	472174
21	rs11023199	G	A	G	A	-0.0144189	0.00147013	0.353524	0.352745	FALSE	FALSE	FALSE	ieu-b-4879	11	14394258	0.00209852	472174	0.48	telomere length || id:ieu-b-4879	telomere length	telomere length || ||	TRUE	igd	NA	NA	NA	NA	NA	NA	NA	14394258	0.00256258	331093	1.84E-08	11	ukb-a-291	Trunk fat mass || id:ukb-a-291	TRUE	reported	igd	2	TRUE	NA	NA	NA	472174
22	rs11030119	A	G	A	G	0.0302935	-0.00483889	0.308813	0.304952	FALSE	FALSE	FALSE	ieu-b-4879	11	27728102	0.00217239	472174	0.0259998	telomere length || id:ieu-b-4879	telomere length	telomere length || ||	TRUE	igd	NA	NA	NA	NA	NA	NA	NA	27728102	0.0026475	331093	2.60E-30	11	ukb-a-291	Trunk fat mass || id:ukb-a-291	TRUE	reported	igd	2	TRUE	NA	NA	NA	472174
23	rs11042030	C	T	C	T	-0.0194142	0.00347314	0.274009	0.279781	FALSE	FALSE	FALSE	ieu-b-4879	11	8690718	0.00223348	472174	0.12	telomere length || id:ieu-b-4879	telomere length	telomere length || ||	TRUE	igd	NA	NA	NA	NA	NA	NA	NA	8690718	0.00274401	331093	1.50E-12	11	ukb-a-291	Trunk fat mass || id:ukb-a-291	TRUE	reported	igd	2	TRUE	NA	NA	NA	472174
24	rs11043764	T	A	T	A	0.0153201	0.00051373	0.27404	0.27737	FALSE	TRUE	FALSE	ieu-b-4879	12	18146460	0.00225129	472174	0.82	telomere length || id:ieu-b-4879	telomere length	telomere length || ||	TRUE	igd	NA	NA	NA	NA	NA	NA	NA	18146460	0.00275386	331093	2.65E-08	12	ukb-a-291	Trunk fat mass || id:ukb-a-291	TRUE	reported	igd	2	TRUE	NA	NA	NA	472174
25	rs11135450	G	A	G	A	0.0160659	-0.00093261	0.668877	0.661531	FALSE	FALSE	FALSE	ieu-b-4879	5	95554016	0.00212743	472174	0.66	telomere length || id:ieu-b-4879	telomere length	telomere length || ||	TRUE	igd	NA	NA	NA	NA	NA	NA	NA	95554016	0.00260626	331093	7.09E-10	5	ukb-a-291	Trunk fat mass || id:ukb-a-291	TRUE	reported	igd	2	TRUE	NA	NA	NA	472174
26	rs11150745	G	A	G	A	-0.0188464	0.00011172	0.319489	0.311556	FALSE	FALSE	FALSE	ieu-b-4879	17	78757626	0.00216589	472174	0.96	telomere length || id:ieu-b-4879	telomere length	telomere length || ||	TRUE	igd	NA	NA	NA	NA	NA	NA	NA	78757626	0.00262566	331093	7.10E-13	17	ukb-a-291	Trunk fat mass || id:ukb-a-291	TRUE	reported	igd	2	TRUE	NA	NA	NA	472174
27	rs11205303	C	T	C	T	0.0299596	0.00071758	0.409126	0.397529	FALSE	FALSE	FALSE	ieu-b-4879	1	149906413	0.00205211	472174	0.73	telomere length || id:ieu-b-4879	telomere length	telomere length || ||	TRUE	igd	NA	NA	NA	NA	NA	NA	NA	149906413	0.00248805	331093	2.19E-33	1	ukb-a-291	Trunk fat mass || id:ukb-a-291	TRUE	reported	igd	2	TRUE	NA	NA	NA	472174
29	rs112646560	T	C	T	C	0.0191008	-0.00722243	0.217529	0.211783	FALSE	FALSE	FALSE	ieu-b-4879	1	39560250	0.00247023	472174	0.00350002	telomere length || id:ieu-b-4879	telomere length	telomere length || ||	TRUE	igd	NA	NA	NA	NA	NA	NA	NA	39560250	0.00298861	331093	1.65E-10	1	ukb-a-291	Trunk fat mass || id:ukb-a-291	TRUE	reported	igd	2	TRUE	NA	NA	NA	472174
31	rs11538	G	A	G	A	0.0177011	0.00060865	0.172127	0.165849	FALSE	FALSE	FALSE	ieu-b-4879	22	18220831	0.00269124	472174	0.82	telomere length || id:ieu-b-4879	telomere length	telomere length || ||	TRUE	igd	NA	NA	NA	NA	NA	NA	NA	18220831	0.00323649	331093	4.52E-08	22	ukb-a-291	Trunk fat mass || id:ukb-a-291	TRUE	reported	igd	2	TRUE	NA	NA	NA	472174
32	rs11603783	C	T	C	T	0.0178885	-0.00109429	0.24665	0.253155	FALSE	FALSE	FALSE	ieu-b-4879	11	122752954	0.00231558	472174	0.64	telomere length || id:ieu-b-4879	telomere length	telomere length || ||	TRUE	igd	NA	NA	NA	NA	NA	NA	NA	122752954	0.00285559	331093	3.75E-10	11	ukb-a-291	Trunk fat mass || id:ukb-a-291	TRUE	reported	igd	2	TRUE	NA	NA	NA	472174
33	rs11642015	T	C	T	C	0.0582516	-0.00456919	0.40236	0.394493	FALSE	FALSE	FALSE	ieu-b-4879	16	53802494	0.00205248	472174	0.0259998	telomere length || id:ieu-b-4879	telomere length	telomere length || ||	TRUE	igd	NA	NA	NA	NA	NA	NA	NA	53802494	0.00249201	331093	9.53E-121	16	ukb-a-291	Trunk fat mass || id:ukb-a-291	TRUE	reported	igd	2	TRUE	NA	NA	NA	472174
34	rs11742930	T	C	T	C	0.0159735	0.0021494	0.566428	0.569249	FALSE	FALSE	FALSE	ieu-b-4879	5	105774098	0.00202476	472174	0.29	telomere length || id:ieu-b-4879	telomere length	telomere length || ||	TRUE	igd	NA	NA	NA	NA	NA	NA	NA	105774098	0.00247196	331093	1.04E-10	5	ukb-a-291	Trunk fat mass || id:ukb-a-291	TRUE	reported	igd	2	TRUE	NA	NA	NA	472174
35	rs117632017	A	G	A	G	0.0387852	0.00449994	0.0391416	0.036586	FALSE	FALSE	FALSE	ieu-b-4879	15	52260107	0.00548959	472174	0.41	telomere length || id:ieu-b-4879	telomere length	telomere length || ||	TRUE	igd	NA	NA	NA	NA	NA	NA	NA	52260107	0.00656206	331093	3.41E-09	15	ukb-a-291	Trunk fat mass || id:ukb-a-291	TRUE	reported	igd	2	TRUE	NA	NA	NA	472174
36	rs11766945	A	G	A	G	-0.0173275	0.005898	0.20101	0.208288	FALSE	FALSE	FALSE	ieu-b-4879	7	1888054	0.0024792	472174	0.017	telomere length || id:ieu-b-4879	telomere length	telomere length || ||	TRUE	igd	NA	NA	NA	NA	NA	NA	NA	1888054	0.0030714	331093	1.69E-08	7	ukb-a-291	Trunk fat mass || id:ukb-a-291	TRUE	reported	igd	2	TRUE	NA	NA	NA	472174
38	rs11779446	G	A	G	A	-0.0226289	0.00165162	0.160521	0.162128	FALSE	FALSE	FALSE	ieu-b-4879	8	23388326	0.00272698	472174	0.54	telomere length || id:ieu-b-4879	telomere length	telomere length || ||	TRUE	igd	NA	NA	NA	NA	NA	NA	NA	23388326	0.00333869	331093	1.22E-11	8	ukb-a-291	Trunk fat mass || id:ukb-a-291	TRUE	reported	igd	2	TRUE	NA	NA	NA	472174
39	rs11782074	T	G	T	G	0.0149191	-4.07E-05	0.385641	0.373684	FALSE	FALSE	FALSE	ieu-b-4879	8	142617096	0.00210965	472174	0.98	telomere length || id:ieu-b-4879	telomere length	telomere length || ||	TRUE	igd	NA	NA	NA	NA	NA	NA	NA	142617096	0.00255138	331093	5.00E-09	8	ukb-a-291	Trunk fat mass || id:ukb-a-291	TRUE	reported	igd	2	TRUE	NA	NA	NA	472174
40	rs11782341	G	A	G	A	0.018657	0.00158419	0.188513	0.19406	FALSE	FALSE	FALSE	ieu-b-4879	8	4813459	0.00255632	472174	0.54	telomere length || id:ieu-b-4879	telomere length	telomere length || ||	TRUE	igd	NA	NA	NA	NA	NA	NA	NA	4813459	0.00314846	331093	3.11E-09	8	ukb-a-291	Trunk fat mass || id:ukb-a-291	TRUE	reported	igd	2	TRUE	NA	NA	NA	472174
41	rs1182199	A	C	A	C	-0.0281737	9.15E-05	0.305066	0.302094	FALSE	FALSE	FALSE	ieu-b-4879	7	2862542	0.00217676	472174	0.97	telomere length || id:ieu-b-4879	telomere length	telomere length || ||	TRUE	igd	NA	NA	NA	NA	NA	NA	NA	2862542	0.00265629	331093	2.81E-26	7	ukb-a-291	Trunk fat mass || id:ukb-a-291	TRUE	reported	igd	2	TRUE	NA	NA	NA	472174
42	rs11856579	A	G	A	G	-0.0161607	0.00496569	0.268192	0.263103	FALSE	FALSE	FALSE	ieu-b-4879	15	78012688	0.00227534	472174	0.0290001	telomere length || id:ieu-b-4879	telomere length	telomere length || ||	TRUE	igd	NA	NA	NA	NA	NA	NA	NA	78012688	0.00275954	331093	4.74E-09	15	ukb-a-291	Trunk fat mass || id:ukb-a-291	TRUE	reported	igd	2	TRUE	NA	NA	NA	472174
43	rs11917068	C	T	C	T	-0.0158352	0.00352144	0.279127	0.293134	FALSE	FALSE	FALSE	ieu-b-4879	3	194872038	0.00221015	472174	0.11	telomere length || id:ieu-b-4879	telomere length	telomere length || ||	TRUE	igd	NA	NA	NA	NA	NA	NA	NA	194872038	0.00272615	331093	6.30E-09	3	ukb-a-291	Trunk fat mass || id:ukb-a-291	TRUE	reported	igd	2	TRUE	NA	NA	NA	472174
44	rs12103006	G	A	G	A	0.0191801	-0.00576987	0.570767	0.567885	FALSE	FALSE	FALSE	ieu-b-4879	16	24726237	0.00201827	472174	0.00430002	telomere length || id:ieu-b-4879	telomere length	telomere length || ||	TRUE	igd	NA	NA	NA	NA	NA	NA	NA	24726237	0.00247455	331093	9.15E-15	16	ukb-a-291	Trunk fat mass || id:ukb-a-291	TRUE	reported	igd	2	TRUE	NA	NA	NA	472174
45	rs12144626	C	T	C	T	-0.0147991	0.00041351	0.581821	0.574168	FALSE	FALSE	FALSE	ieu-b-4879	1	47670525	0.00203394	472174	0.84	telomere length || id:ieu-b-4879	telomere length	telomere length || ||	TRUE	igd	NA	NA	NA	NA	NA	NA	NA	47670525	0.00248786	331093	2.71E-09	1	ukb-a-291	Trunk fat mass || id:ukb-a-291	TRUE	reported	igd	2	TRUE	NA	NA	NA	472174
46	rs1218824	A	G	A	G	0.0172478	-0.00016073	0.66205	0.654018	FALSE	FALSE	FALSE	ieu-b-4879	13	28010734	0.00211485	472174	0.94	telomere length || id:ieu-b-4879	telomere length	telomere length || ||	TRUE	igd	NA	NA	NA	NA	NA	NA	NA	28010734	0.00258504	331093	2.52E-11	13	ukb-a-291	Trunk fat mass || id:ukb-a-291	TRUE	reported	igd	2	TRUE	NA	NA	NA	472174
47	rs12213070	A	G	A	G	-0.016242	3.58E-05	0.34721	0.338831	FALSE	FALSE	FALSE	ieu-b-4879	6	12131542	0.00211705	472174	0.99	telomere length || id:ieu-b-4879	telomere length	telomere length || ||	TRUE	igd	NA	NA	NA	NA	NA	NA	NA	12131542	0.00256582	331093	2.45E-10	6	ukb-a-291	Trunk fat mass || id:ukb-a-291	TRUE	reported	igd	2	TRUE	NA	NA	NA	472174
48	rs12330631	T	C	T	C	-0.0151101	0.00160059	0.367113	0.357253	FALSE	FALSE	FALSE	ieu-b-4879	3	123089834	0.00209567	472174	0.450001	telomere length || id:ieu-b-4879	telomere length	telomere length || ||	TRUE	igd	NA	NA	NA	NA	NA	NA	NA	123089834	0.00254141	331093	2.76E-09	3	ukb-a-291	Trunk fat mass || id:ukb-a-291	TRUE	reported	igd	2	TRUE	NA	NA	NA	472174
49	rs12339822	G	A	G	A	0.0155632	-4.73E-05	0.5432	0.539923	FALSE	FALSE	FALSE	ieu-b-4879	9	92187178	0.00201898	472174	0.98	telomere length || id:ieu-b-4879	telomere length	telomere length || ||	TRUE	igd	NA	NA	NA	NA	NA	NA	NA	92187178	0.00246485	331093	2.72E-10	9	ukb-a-291	Trunk fat mass || id:ukb-a-291	TRUE	reported	igd	2	TRUE	NA	NA	NA	472174
50	rs12367809	T	C	T	C	0.0289442	0.00534444	0.368275	0.363668	FALSE	FALSE	FALSE	ieu-b-4879	12	50256063	0.00209171	472174	0.0109999	telomere length || id:ieu-b-4879	telomere length	telomere length || ||	TRUE	igd	NA	NA	NA	NA	NA	NA	NA	50256063	0.00254543	331093	5.90E-30	12	ukb-a-291	Trunk fat mass || id:ukb-a-291	TRUE	reported	igd	2	TRUE	NA	NA	NA	472174
51	rs12459368	G	A	G	A	-0.0177392	0.00029764	0.267065	0.270043	FALSE	FALSE	FALSE	ieu-b-4879	19	18459377	0.00225436	472174	0.89	telomere length || id:ieu-b-4879	telomere length	telomere length || ||	TRUE	igd	NA	NA	NA	NA	NA	NA	NA	18459377	0.00275756	331093	1.25E-10	19	ukb-a-291	Trunk fat mass || id:ukb-a-291	TRUE	reported	igd	2	TRUE	NA	NA	NA	472174
52	rs12475388	A	G	A	G	-0.0167396	-0.00235321	0.486748	0.421658	FALSE	FALSE	FALSE	ieu-b-4879	2	27039919	0.00202422	472174	0.25	telomere length || id:ieu-b-4879	telomere length	telomere length || ||	TRUE	igd	TRUE	rs12475388	rs12471783	A	G	G	A	27039792	0.00245811	331093	9.78E-12	2	ukb-a-291	Trunk fat mass || id:ukb-a-291	TRUE	reported	igd	2	TRUE	NA	NA	NA	472174
54	rs12616638	G	A	G	A	-0.0153277	-0.00284323	0.416094	0.421613	FALSE	FALSE	FALSE	ieu-b-4879	2	54298672	0.00204283	472174	0.16	telomere length || id:ieu-b-4879	telomere length	telomere length || ||	TRUE	igd	NA	NA	NA	NA	NA	NA	NA	54298672	0.00249766	331093	8.43E-10	2	ukb-a-291	Trunk fat mass || id:ukb-a-291	TRUE	reported	igd	2	TRUE	NA	NA	NA	472174
55	rs12619178	T	C	T	C	-0.016171	-9.34E-06	0.402922	0.392425	FALSE	FALSE	FALSE	ieu-b-4879	2	100838157	0.00205524	472174	1	telomere length || id:ieu-b-4879	telomere length	telomere length || ||	TRUE	igd	NA	NA	NA	NA	NA	NA	NA	100838157	0.00249225	331093	8.68E-11	2	ukb-a-291	Trunk fat mass || id:ukb-a-291	TRUE	reported	igd	2	TRUE	NA	NA	NA	472174
56	rs12679106	T	G	T	G	-0.0246557	-1.04E-05	0.711341	0.726065	FALSE	FALSE	FALSE	ieu-b-4879	8	73446870	0.0022518	472174	1	telomere length || id:ieu-b-4879	telomere length	telomere length || ||	TRUE	igd	TRUE	rs12679106	rs5007872	G	T	G	A	73443198	0.00271213	331093	9.87E-20	8	ukb-a-291	Trunk fat mass || id:ukb-a-291	TRUE	reported	igd	2	TRUE	NA	NA	NA	472174
58	rs12724928	C	T	C	T	-0.0208655	5.35E-05	0.205376	0.204107	FALSE	FALSE	FALSE	ieu-b-4879	1	113128931	0.00247835	472174	0.98	telomere length || id:ieu-b-4879	telomere length	telomere length || ||	TRUE	igd	NA	NA	NA	NA	NA	NA	NA	113128931	0.00302346	331093	5.17E-12	1	ukb-a-291	Trunk fat mass || id:ukb-a-291	TRUE	reported	igd	2	TRUE	NA	NA	NA	472174
59	rs12877270	A	G	A	G	0.0141925	0.00258669	0.43845	0.447899	FALSE	FALSE	FALSE	ieu-b-4879	13	97047020	0.0020312	472174	0.2	telomere length || id:ieu-b-4879	telomere length	telomere length || ||	TRUE	igd	NA	NA	NA	NA	NA	NA	NA	97047020	0.00248298	331093	1.09E-08	13	ukb-a-291	Trunk fat mass || id:ukb-a-291	TRUE	reported	igd	2	TRUE	NA	NA	NA	472174
60	rs12890931	G	T	G	T	0.0139702	-0.00396696	0.363463	0.370407	FALSE	FALSE	FALSE	ieu-b-4879	14	69753369	0.00209094	472174	0.0580003	telomere length || id:ieu-b-4879	telomere length	telomere length || ||	TRUE	igd	NA	NA	NA	NA	NA	NA	NA	69753369	0.00255697	331093	4.67E-08	14	ukb-a-291	Trunk fat mass || id:ukb-a-291	TRUE	reported	igd	2	TRUE	NA	NA	NA	472174
61	rs12901071	G	A	G	A	0.0173426	-0.0010579	0.334743	0.332844	FALSE	FALSE	FALSE	ieu-b-4879	15	67370389	0.00215185	472174	0.62	telomere length || id:ieu-b-4879	telomere length	telomere length || ||	TRUE	igd	NA	NA	NA	NA	NA	NA	NA	67370389	0.00261448	331093	3.29E-11	15	ukb-a-291	Trunk fat mass || id:ukb-a-291	TRUE	reported	igd	2	TRUE	NA	NA	NA	472174
62	rs12926311	C	G	C	G	-0.0159611	0.0003609	0.355425	0.348152	FALSE	TRUE	FALSE	ieu-b-4879	16	406427	0.00210659	472174	0.86	telomere length || id:ieu-b-4879	telomere length	telomere length || ||	TRUE	igd	NA	NA	NA	NA	NA	NA	NA	406427	0.00256215	331093	4.68E-10	16	ukb-a-291	Trunk fat mass || id:ukb-a-291	TRUE	reported	igd	2	TRUE	NA	NA	NA	472174
63	rs12974458	T	C	T	C	0.0135623	0.0021011	0.543884	0.53134	FALSE	FALSE	FALSE	ieu-b-4879	19	1866115	0.00202664	472174	0.3	telomere length || id:ieu-b-4879	telomere length	telomere length || ||	TRUE	igd	NA	NA	NA	NA	NA	NA	NA	1866115	0.00246163	331093	3.60E-08	19	ukb-a-291	Trunk fat mass || id:ukb-a-291	TRUE	reported	igd	2	TRUE	NA	NA	NA	472174
64	rs12992672	A	G	A	G	0.0413822	-0.00227677	0.828635	0.830621	FALSE	FALSE	FALSE	ieu-b-4879	2	632723	0.00265769	472174	0.39	telomere length || id:ieu-b-4879	telomere length	telomere length || ||	TRUE	igd	TRUE	rs12992672	rs13013021	G	A	C	T	632592	0.0032396	331093	2.34E-37	2	ukb-a-291	Trunk fat mass || id:ukb-a-291	TRUE	reported	igd	2	TRUE	NA	NA	NA	472174
65	rs13067187	A	G	A	G	-0.0225872	0.00270952	0.142056	0.143072	FALSE	FALSE	FALSE	ieu-b-4879	3	25077932	0.00290168	472174	0.35	telomere length || id:ieu-b-4879	telomere length	telomere length || ||	TRUE	igd	NA	NA	NA	NA	NA	NA	NA	25077932	0.00355757	331093	2.17E-10	3	ukb-a-291	Trunk fat mass || id:ukb-a-291	TRUE	reported	igd	2	TRUE	NA	NA	NA	472174
66	rs13135092	G	A	G	A	0.042924	-0.0011162	0.0832342	0.080034	FALSE	FALSE	FALSE	ieu-b-4879	4	103198082	0.00370796	472174	0.760001	telomere length || id:ieu-b-4879	telomere length	telomere length || ||	TRUE	igd	NA	NA	NA	NA	NA	NA	NA	103198082	0.00445413	331093	5.62E-22	4	ukb-a-291	Trunk fat mass || id:ukb-a-291	TRUE	reported	igd	2	TRUE	NA	NA	NA	472174
67	rs13156484	A	G	A	G	-0.0156094	-0.0024016	0.470873	0.47833	FALSE	FALSE	FALSE	ieu-b-4879	5	122653399	0.00202283	472174	0.24	telomere length || id:ieu-b-4879	telomere length	telomere length || ||	TRUE	igd	NA	NA	NA	NA	NA	NA	NA	122653399	0.00247252	331093	2.74E-10	5	ukb-a-291	Trunk fat mass || id:ukb-a-291	TRUE	reported	igd	2	TRUE	NA	NA	NA	472174
68	rs13191298	G	A	G	A	0.0205316	-0.00567839	0.120608	0.123669	FALSE	FALSE	FALSE	ieu-b-4879	6	70010225	0.00304732	472174	0.0619998	telomere length || id:ieu-b-4879	telomere length	telomere length || ||	TRUE	igd	NA	NA	NA	NA	NA	NA	NA	70010225	0.00375803	331093	4.67E-08	6	ukb-a-291	Trunk fat mass || id:ukb-a-291	TRUE	reported	igd	2	TRUE	NA	NA	NA	472174
70	rs13333747	C	T	C	T	-0.0245304	0.00201594	0.181958	0.183056	FALSE	FALSE	FALSE	ieu-b-4879	16	2175373	0.00260634	472174	0.44	telomere length || id:ieu-b-4879	telomere length	telomere length || ||	TRUE	igd	NA	NA	NA	NA	NA	NA	NA	2175373	0.0031835	331093	1.31E-14	16	ukb-a-291	Trunk fat mass || id:ukb-a-291	TRUE	reported	igd	2	TRUE	NA	NA	NA	472174
71	rs13340461	T	C	T	C	0.018194	0.00444822	0.272852	0.269728	FALSE	FALSE	FALSE	ieu-b-4879	6	41924278	0.00226025	472174	0.0490004	telomere length || id:ieu-b-4879	telomere length	telomere length || ||	TRUE	igd	NA	NA	NA	NA	NA	NA	NA	41924278	0.00275058	331093	3.73E-11	6	ukb-a-291	Trunk fat mass || id:ukb-a-291	TRUE	reported	igd	2	TRUE	NA	NA	NA	472174
73	rs13416004	T	C	T	C	-0.0164507	0.00271241	0.409601	0.408514	FALSE	FALSE	FALSE	ieu-b-4879	2	69664976	0.0020309	472174	0.18	telomere length || id:ieu-b-4879	telomere length	telomere length || ||	TRUE	igd	NA	NA	NA	NA	NA	NA	NA	69664976	0.00248376	331093	3.52E-11	2	ukb-a-291	Trunk fat mass || id:ukb-a-291	TRUE	reported	igd	2	TRUE	NA	NA	NA	472174
74	rs1427325	A	C	A	C	0.0174399	0.00172274	0.693527	0.700566	FALSE	FALSE	FALSE	ieu-b-4879	14	59360600	0.00218794	472174	0.43	telomere length || id:ieu-b-4879	telomere length	telomere length || ||	TRUE	igd	NA	NA	NA	NA	NA	NA	NA	59360600	0.00265126	331093	4.78E-11	14	ukb-a-291	Trunk fat mass || id:ukb-a-291	TRUE	reported	igd	2	TRUE	NA	NA	NA	472174
75	rs143384	G	A	G	A	0.0189935	0.00470211	0.402796	0.417589	FALSE	FALSE	FALSE	ieu-b-4879	20	34025756	0.00204816	472174	0.0219999	telomere length || id:ieu-b-4879	telomere length	telomere length || ||	TRUE	igd	NA	NA	NA	NA	NA	NA	NA	34025756	0.00249056	331093	2.42E-14	20	ukb-a-291	Trunk fat mass || id:ukb-a-291	TRUE	reported	igd	2	TRUE	NA	NA	NA	472174
79	rs1470050	T	A	T	A	0.0145911	0.00061674	0.312281	0.314706	FALSE	TRUE	FALSE	ieu-b-4879	2	194222917	0.00215699	472174	0.77	telomere length || id:ieu-b-4879	telomere length	telomere length || ||	TRUE	igd	NA	NA	NA	NA	NA	NA	NA	194222917	0.0026422	331093	3.35E-08	2	ukb-a-291	Trunk fat mass || id:ukb-a-291	TRUE	reported	igd	2	TRUE	NA	NA	NA	472174
80	rs147451284	G	C	G	C	-0.0307509	0.00320435	0.0520093	0.049946	FALSE	TRUE	FALSE	ieu-b-4879	6	112239636	0.00460952	472174	0.49	telomere length || id:ieu-b-4879	telomere length	telomere length || ||	TRUE	igd	NA	NA	NA	NA	NA	NA	NA	112239636	0.00552304	331093	2.58E-08	6	ukb-a-291	Trunk fat mass || id:ukb-a-291	TRUE	reported	igd	2	TRUE	NA	NA	NA	472174
81	rs1477290	C	T	C	T	0.0320122	0.00079051	0.135362	0.141618	FALSE	FALSE	FALSE	ieu-b-4879	5	87988934	0.0029008	472174	0.79	telomere length || id:ieu-b-4879	telomere length	telomere length || ||	TRUE	igd	NA	NA	NA	NA	NA	NA	NA	87988934	0.003601	331093	6.15E-19	5	ukb-a-291	Trunk fat mass || id:ukb-a-291	TRUE	reported	igd	2	TRUE	NA	NA	NA	472174
83	rs1491905	C	T	C	T	-0.0134174	0.00199863	0.506315	0.503616	FALSE	FALSE	FALSE	ieu-b-4879	14	47296286	0.00200035	472174	0.32	telomere length || id:ieu-b-4879	telomere length	telomere length || ||	TRUE	igd	NA	NA	NA	NA	NA	NA	NA	47296286	0.00244518	331093	4.08E-08	14	ukb-a-291	Trunk fat mass || id:ukb-a-291	TRUE	reported	igd	2	TRUE	NA	NA	NA	472174
84	rs1503527	T	C	T	C	0.0157002	-0.00214073	0.479717	0.483423	FALSE	FALSE	FALSE	ieu-b-4879	5	63020536	0.00200254	472174	0.29	telomere length || id:ieu-b-4879	telomere length	telomere length || ||	TRUE	igd	NA	NA	NA	NA	NA	NA	NA	63020536	0.00244671	331093	1.39E-10	5	ukb-a-291	Trunk fat mass || id:ukb-a-291	TRUE	reported	igd	2	TRUE	NA	NA	NA	472174
85	rs154001	T	C	T	C	0.0150219	0.00099285	0.676394	0.678776	FALSE	FALSE	FALSE	ieu-b-4879	5	127685135	0.00213909	472174	0.64	telomere length || id:ieu-b-4879	telomere length	telomere length || ||	TRUE	igd	NA	NA	NA	NA	NA	NA	NA	127685135	0.00261283	331093	8.97E-09	5	ukb-a-291	Trunk fat mass || id:ukb-a-291	TRUE	reported	igd	2	TRUE	NA	NA	NA	472174
86	rs1568489	G	A	G	A	0.0167161	0.00024603	0.574397	0.57159	FALSE	FALSE	FALSE	ieu-b-4879	3	153673681	0.00202287	472174	0.9	telomere length || id:ieu-b-4879	telomere length	telomere length || ||	TRUE	igd	NA	NA	NA	NA	NA	NA	NA	153673681	0.00247958	331093	1.57E-11	3	ukb-a-291	Trunk fat mass || id:ukb-a-291	TRUE	reported	igd	2	TRUE	NA	NA	NA	472174
87	rs1627536	T	A	T	A	0.0151525	0.00037898	0.276337	0.288053	FALSE	TRUE	FALSE	ieu-b-4879	9	126542704	0.00223958	472174	0.87	telomere length || id:ieu-b-4879	telomere length	telomere length || ||	TRUE	igd	NA	NA	NA	NA	NA	NA	NA	126542704	0.00274043	331093	3.22E-08	9	ukb-a-291	Trunk fat mass || id:ukb-a-291	TRUE	reported	igd	2	TRUE	NA	NA	NA	472174
88	rs1652376	T	G	T	G	-0.0227314	0.00131858	0.464221	0.468389	FALSE	FALSE	FALSE	ieu-b-4879	18	21109466	0.00200775	472174	0.51	telomere length || id:ieu-b-4879	telomere length	telomere length || ||	TRUE	igd	NA	NA	NA	NA	NA	NA	NA	21109466	0.00245177	331093	1.85E-20	18	ukb-a-291	Trunk fat mass || id:ukb-a-291	TRUE	reported	igd	2	TRUE	NA	NA	NA	472174
89	rs1653892	C	T	C	T	-0.0166792	0.00683374	0.69557	0.682753	FALSE	FALSE	FALSE	ieu-b-4879	7	32399469	0.00217594	472174	0.0017	telomere length || id:ieu-b-4879	telomere length	telomere length || ||	TRUE	igd	NA	NA	NA	NA	NA	NA	NA	32399469	0.00267651	331093	4.62E-10	7	ukb-a-291	Trunk fat mass || id:ukb-a-291	TRUE	reported	igd	2	TRUE	NA	NA	NA	472174
90	rs16880854	A	G	A	G	0.0340852	-0.00323539	0.168441	0.169427	FALSE	FALSE	FALSE	ieu-b-4879	6	50904881	0.00266351	472174	0.22	telomere length || id:ieu-b-4879	telomere length	telomere length || ||	TRUE	igd	NA	NA	NA	NA	NA	NA	NA	50904881	0.00326888	331093	1.88E-25	6	ukb-a-291	Trunk fat mass || id:ukb-a-291	TRUE	reported	igd	2	TRUE	NA	NA	NA	472174
91	rs16934748	C	T	C	T	0.0189319	-0.00171262	0.151594	0.153228	FALSE	FALSE	FALSE	ieu-b-4879	10	33970319	0.0027771	472174	0.54	telomere length || id:ieu-b-4879	telomere length	telomere length || ||	TRUE	igd	NA	NA	NA	NA	NA	NA	NA	33970319	0.00340968	331093	2.82E-08	10	ukb-a-291	Trunk fat mass || id:ukb-a-291	TRUE	reported	igd	2	TRUE	NA	NA	NA	472174
92	rs16951304	C	T	C	T	-0.0269645	0.00422905	0.206692	0.209824	FALSE	FALSE	FALSE	ieu-b-4879	15	68089618	0.00246357	472174	0.0860003	telomere length || id:ieu-b-4879	telomere length	telomere length || ||	TRUE	igd	NA	NA	NA	NA	NA	NA	NA	68089618	0.00301503	331093	3.79E-19	15	ukb-a-291	Trunk fat mass || id:ukb-a-291	TRUE	reported	igd	2	TRUE	NA	NA	NA	472174
93	rs17024393	C	T	C	T	0.0641177	-0.00849444	0.0257993	0.026217	FALSE	FALSE	FALSE	ieu-b-4879	1	110154688	0.00628337	472174	0.18	telomere length || id:ieu-b-4879	telomere length	telomere length || ||	TRUE	igd	NA	NA	NA	NA	NA	NA	NA	110154688	0.00773944	331093	1.19E-16	1	ukb-a-291	Trunk fat mass || id:ukb-a-291	TRUE	reported	igd	2	TRUE	NA	NA	NA	472174
94	rs17055384	T	C	T	C	-0.0175226	-0.00169986	0.183659	0.184648	FALSE	FALSE	FALSE	ieu-b-4879	13	59285126	0.0025959	472174	0.51	telomere length || id:ieu-b-4879	telomere length	telomere length || ||	TRUE	igd	NA	NA	NA	NA	NA	NA	NA	59285126	0.00316926	331093	3.22E-08	13	ukb-a-291	Trunk fat mass || id:ukb-a-291	TRUE	reported	igd	2	TRUE	NA	NA	NA	472174
95	rs17218879	G	C	G	C	0.01418	-0.00175043	0.336885	0.334559	FALSE	TRUE	FALSE	ieu-b-4879	9	14768540	0.00213096	472174	0.41	telomere length || id:ieu-b-4879	telomere length	telomere length || ||	TRUE	igd	NA	NA	NA	NA	NA	NA	NA	14768540	0.00259634	331093	4.72E-08	9	ukb-a-291	Trunk fat mass || id:ukb-a-291	TRUE	reported	igd	2	TRUE	NA	NA	NA	472174
96	rs1724551	A	G	A	G	-0.0156093	0.00186396	0.512128	0.497312	FALSE	FALSE	FALSE	ieu-b-4879	4	137064123	0.00203341	472174	0.36	telomere length || id:ieu-b-4879	telomere length	telomere length || ||	TRUE	igd	NA	NA	NA	NA	NA	NA	NA	137064123	0.00246733	331093	2.51E-10	4	ukb-a-291	Trunk fat mass || id:ukb-a-291	TRUE	reported	igd	2	TRUE	NA	NA	NA	472174
97	rs17265513	C	T	C	T	0.0182352	0.00387777	0.199974	0.190121	FALSE	FALSE	FALSE	ieu-b-4879	20	39832628	0.00255395	472174	0.13	telomere length || id:ieu-b-4879	telomere length	telomere length || ||	TRUE	igd	NA	NA	NA	NA	NA	NA	NA	39832628	0.00305582	331093	2.41E-09	20	ukb-a-291	Trunk fat mass || id:ukb-a-291	TRUE	reported	igd	2	TRUE	NA	NA	NA	472174
98	rs17522122	T	G	T	G	0.0164367	-0.00275764	0.470316	0.466804	FALSE	FALSE	FALSE	ieu-b-4879	14	33302882	0.00201292	472174	0.17	telomere length || id:ieu-b-4879	telomere length	telomere length || ||	TRUE	igd	NA	NA	NA	NA	NA	NA	NA	33302882	0.00245777	331093	2.27E-11	14	ukb-a-291	Trunk fat mass || id:ukb-a-291	TRUE	reported	igd	2	TRUE	NA	NA	NA	472174
99	rs17698176	G	T	G	T	0.0177899	0.00476869	0.22909	0.219453	FALSE	FALSE	FALSE	ieu-b-4879	17	44819595	0.00244576	472174	0.051	telomere length || id:ieu-b-4879	telomere length	telomere length || ||	TRUE	igd	NA	NA	NA	NA	NA	NA	NA	44819595	0.00293517	331093	1.35E-09	17	ukb-a-291	Trunk fat mass || id:ukb-a-291	TRUE	reported	igd	2	TRUE	NA	NA	NA	472174
100	rs17770336	T	C	T	C	0.0219079	-0.00204965	0.323821	0.315678	FALSE	FALSE	FALSE	ieu-b-4879	9	28414625	0.00215152	472174	0.34	telomere length || id:ieu-b-4879	telomere length	telomere length || ||	TRUE	igd	NA	NA	NA	NA	NA	NA	NA	28414625	0.00260855	331093	4.54E-17	9	ukb-a-291	Trunk fat mass || id:ukb-a-291	TRUE	reported	igd	2	TRUE	NA	NA	NA	472174
101	rs1782508	G	C	G	C	-0.0158567	0.00201176	0.656325	0.657365	FALSE	TRUE	FALSE	ieu-b-4879	11	30243795	0.00210089	472174	0.34	telomere length || id:ieu-b-4879	telomere length	telomere length || ||	TRUE	igd	NA	NA	NA	NA	NA	NA	NA	30243795	0.00257062	331093	6.91E-10	11	ukb-a-291	Trunk fat mass || id:ukb-a-291	TRUE	reported	igd	2	TRUE	NA	NA	NA	472174
103	rs1927626	T	C	T	C	0.0293807	-0.00406437	0.936314	0.93042	FALSE	FALSE	FALSE	ieu-b-4879	9	16587758	0.00398518	472174	0.31	telomere length || id:ieu-b-4879	telomere length	telomere length || ||	TRUE	igd	NA	NA	NA	NA	NA	NA	NA	16587758	0.00501523	331093	4.68E-09	9	ukb-a-291	Trunk fat mass || id:ukb-a-291	TRUE	reported	igd	2	TRUE	NA	NA	NA	472174
104	rs1964599	T	C	T	C	-0.0210516	-0.00161235	0.343712	0.355883	FALSE	FALSE	FALSE	ieu-b-4879	12	124580119	0.00215306	472174	0.450001	telomere length || id:ieu-b-4879	telomere length	telomere length || ||	TRUE	igd	NA	NA	NA	NA	NA	NA	NA	124580119	0.00262997	331093	1.20E-15	12	ukb-a-291	Trunk fat mass || id:ukb-a-291	TRUE	reported	igd	2	TRUE	NA	NA	NA	472174
105	rs2002023	T	C	T	C	0.0146636	0.00331323	0.407707	0.418388	FALSE	FALSE	FALSE	ieu-b-4879	10	76848524	0.00203935	472174	0.1	telomere length || id:ieu-b-4879	telomere length	telomere length || ||	TRUE	igd	NA	NA	NA	NA	NA	NA	NA	76848524	0.00249189	331093	4.00E-09	10	ukb-a-291	Trunk fat mass || id:ukb-a-291	TRUE	reported	igd	2	TRUE	NA	NA	NA	472174
106	rs2012027	T	C	T	C	-0.0191903	0.00440365	0.714415	0.71168	FALSE	FALSE	FALSE	ieu-b-4879	5	139086415	0.00222963	472174	0.0479999	telomere length || id:ieu-b-4879	telomere length	telomere length || ||	TRUE	igd	NA	NA	NA	NA	NA	NA	NA	139086415	0.00272572	331093	1.92E-12	5	ukb-a-291	Trunk fat mass || id:ukb-a-291	TRUE	reported	igd	2	TRUE	NA	NA	NA	472174
107	rs2016469	A	G	A	G	0.0146	-0.0009723	0.373695	0.366589	FALSE	FALSE	FALSE	ieu-b-4879	3	108023965	0.00209092	472174	0.64	telomere length || id:ieu-b-4879	telomere length	telomere length || ||	TRUE	igd	NA	NA	NA	NA	NA	NA	NA	108023965	0.00254721	331093	9.95E-09	3	ukb-a-291	Trunk fat mass || id:ukb-a-291	TRUE	reported	igd	2	TRUE	NA	NA	NA	472174
109	rs2172131	C	T	C	T	-0.0160838	0.00128312	0.580636	0.585059	FALSE	FALSE	FALSE	ieu-b-4879	10	133978962	0.00203206	472174	0.53	telomere length || id:ieu-b-4879	telomere length	telomere length || ||	TRUE	igd	NA	NA	NA	NA	NA	NA	NA	133978962	0.00247867	331093	8.66E-11	10	ukb-a-291	Trunk fat mass || id:ukb-a-291	TRUE	reported	igd	2	TRUE	NA	NA	NA	472174
110	rs217667	T	C	T	C	0.0169572	0.00481185	0.250549	0.254042	FALSE	FALSE	FALSE	ieu-b-4879	14	62358847	0.00230493	472174	0.0369999	telomere length || id:ieu-b-4879	telomere length	telomere length || ||	TRUE	igd	NA	NA	NA	NA	NA	NA	NA	62358847	0.00282796	331093	2.02E-09	14	ukb-a-291	Trunk fat mass || id:ukb-a-291	TRUE	reported	igd	2	TRUE	NA	NA	NA	472174
111	rs2181375	G	A	G	A	0.0201529	0.0009844	0.598633	0.586915	FALSE	FALSE	FALSE	ieu-b-4879	1	96940119	0.00204276	472174	0.630001	telomere length || id:ieu-b-4879	telomere length	telomere length || ||	TRUE	igd	NA	NA	NA	NA	NA	NA	NA	96940119	0.00249269	331093	6.25E-16	1	ukb-a-291	Trunk fat mass || id:ukb-a-291	TRUE	reported	igd	2	TRUE	NA	NA	NA	472174
112	rs2216931	A	C	A	C	0.0176539	-0.00122006	0.661679	0.665262	FALSE	FALSE	FALSE	ieu-b-4879	2	181599070	0.00211837	472174	0.56	telomere length || id:ieu-b-4879	telomere length	telomere length || ||	TRUE	igd	NA	NA	NA	NA	NA	NA	NA	181599070	0.00258884	331093	9.17E-12	2	ukb-a-291	Trunk fat mass || id:ukb-a-291	TRUE	reported	igd	2	TRUE	NA	NA	NA	472174
113	rs2243928	G	C	G	C	-0.0166809	-0.00017673	0.647078	0.645409	FALSE	TRUE	FALSE	ieu-b-4879	13	111981707	0.00212473	472174	0.93	telomere length || id:ieu-b-4879	telomere length	telomere length || ||	TRUE	igd	NA	NA	NA	NA	NA	NA	NA	111981707	0.00258942	331093	1.18E-10	13	ukb-a-291	Trunk fat mass || id:ukb-a-291	TRUE	reported	igd	2	TRUE	NA	NA	NA	472174
114	rs2287214	G	A	G	A	0.0199544	-0.00200199	0.397832	0.388784	FALSE	FALSE	FALSE	ieu-b-4879	12	108090518	0.00205867	472174	0.33	telomere length || id:ieu-b-4879	telomere length	telomere length || ||	TRUE	igd	NA	NA	NA	NA	NA	NA	NA	108090518	0.00249771	331093	1.36E-15	12	ukb-a-291	Trunk fat mass || id:ukb-a-291	TRUE	reported	igd	2	TRUE	NA	NA	NA	472174
115	rs2289379	T	C	T	C	-0.0159087	0.00598181	0.394972	0.387751	FALSE	FALSE	FALSE	ieu-b-4879	7	44804225	0.00206334	472174	0.00369999	telomere length || id:ieu-b-4879	telomere length	telomere length || ||	TRUE	igd	NA	NA	NA	NA	NA	NA	NA	44804225	0.00250949	331093	2.31E-10	7	ukb-a-291	Trunk fat mass || id:ukb-a-291	TRUE	reported	igd	2	TRUE	NA	NA	NA	472174
116	rs2306593	T	C	T	C	-0.0159226	0.00423603	0.488522	0.482565	FALSE	FALSE	FALSE	ieu-b-4879	17	34866546	0.00200613	472174	0.0350002	telomere length || id:ieu-b-4879	telomere length	telomere length || ||	TRUE	igd	NA	NA	NA	NA	NA	NA	NA	34866546	0.00244994	331093	8.09E-11	17	ukb-a-291	Trunk fat mass || id:ukb-a-291	TRUE	reported	igd	2	TRUE	NA	NA	NA	472174
117	rs2307111	C	T	C	T	-0.0260006	-0.00189435	0.393183	0.409337	FALSE	FALSE	FALSE	ieu-b-4879	5	75003678	0.00205471	472174	0.36	telomere length || id:ieu-b-4879	telomere length	telomere length || ||	TRUE	igd	NA	NA	NA	NA	NA	NA	NA	75003678	0.002506	331093	3.24E-25	5	ukb-a-291	Trunk fat mass || id:ukb-a-291	TRUE	reported	igd	2	TRUE	NA	NA	NA	472174
118	rs2370982	T	C	T	C	0.0281867	0.00089647	0.215336	0.216472	FALSE	FALSE	FALSE	ieu-b-4879	14	79894046	0.00244508	472174	0.709999	telomere length || id:ieu-b-4879	telomere length	telomere length || ||	TRUE	igd	TRUE	rs2370982	rs10136360	T	C	A	G	79890677	0.00299759	331093	5.33E-21	14	ukb-a-291	Trunk fat mass || id:ukb-a-291	TRUE	reported	igd	2	TRUE	NA	NA	NA	472174
119	rs2371767	C	G	C	G	0.016595	0.00109688	0.273109	0.319896	FALSE	TRUE	FALSE	ieu-b-4879	3	64728312	0.00220949	472174	0.62	telomere length || id:ieu-b-4879	telomere length	telomere length || ||	TRUE	igd	TRUE	rs2371767	rs11130982	C	G	T	G	64718258	0.00274752	331093	1.54E-09	3	ukb-a-291	Trunk fat mass || id:ukb-a-291	TRUE	reported	igd	2	TRUE	NA	NA	NA	472174
120	rs2374947	G	A	G	A	0.0159516	-0.0057515	0.760979	0.769862	FALSE	FALSE	FALSE	ieu-b-4879	12	108327605	0.00239649	472174	0.016	telomere length || id:ieu-b-4879	telomere length	telomere length || ||	TRUE	igd	NA	NA	NA	NA	NA	NA	NA	108327605	0.00287951	331093	3.03E-08	12	ukb-a-291	Trunk fat mass || id:ukb-a-291	TRUE	reported	igd	2	TRUE	NA	NA	NA	472174
122	rs241460	G	A	G	A	-0.0211752	0.00314793	0.68187	0.680358	FALSE	FALSE	FALSE	ieu-b-4879	1	49782772	0.00214448	472174	0.14	telomere length || id:ieu-b-4879	telomere length	telomere length || ||	TRUE	igd	NA	NA	NA	NA	NA	NA	NA	49782772	0.00262074	331093	6.51E-16	1	ukb-a-291	Trunk fat mass || id:ukb-a-291	TRUE	reported	igd	2	TRUE	NA	NA	NA	472174
123	rs2439823	G	A	G	A	0.0189486	0.00293539	0.547705	0.54375	FALSE	FALSE	FALSE	ieu-b-4879	10	99778226	0.00201594	472174	0.15	telomere length || id:ieu-b-4879	telomere length	telomere length || ||	TRUE	igd	NA	NA	NA	NA	NA	NA	NA	99778226	0.0024626	331093	1.42E-14	10	ukb-a-291	Trunk fat mass || id:ukb-a-291	TRUE	reported	igd	2	TRUE	NA	NA	NA	472174
124	rs245775	G	A	G	A	0.0205663	0.00475843	0.728826	0.732868	FALSE	FALSE	FALSE	ieu-b-4879	5	170535815	0.00226332	472174	0.0359998	telomere length || id:ieu-b-4879	telomere length	telomere length || ||	TRUE	igd	TRUE	rs245775	rs173465	A	G	G	A	170532105	0.00275262	331093	7.95E-14	5	ukb-a-291	Trunk fat mass || id:ukb-a-291	TRUE	reported	igd	2	TRUE	NA	NA	NA	472174
125	rs2482704	T	G	T	G	-0.0142578	0.00299175	0.423422	0.43442	FALSE	FALSE	FALSE	ieu-b-4879	9	94182363	0.00202344	472174	0.14	telomere length || id:ieu-b-4879	telomere length	telomere length || ||	TRUE	igd	NA	NA	NA	NA	NA	NA	NA	94182363	0.00247458	331093	8.33E-09	9	ukb-a-291	Trunk fat mass || id:ukb-a-291	TRUE	reported	igd	2	TRUE	NA	NA	NA	472174
126	rs2494196	A	C	A	C	0.0261787	0.00044	0.287662	0.283129	FALSE	FALSE	FALSE	ieu-b-4879	1	219762581	0.00221585	472174	0.84	telomere length || id:ieu-b-4879	telomere length	telomere length || ||	TRUE	igd	NA	NA	NA	NA	NA	NA	NA	219762581	0.00270068	331093	3.24E-22	1	ukb-a-291	Trunk fat mass || id:ukb-a-291	TRUE	reported	igd	2	TRUE	NA	NA	NA	472174
127	rs2500406	C	A	C	A	-0.0180378	0.0006709	0.668887	0.670049	FALSE	FALSE	FALSE	ieu-b-4879	20	25401862	0.00213198	472174	0.75	telomere length || id:ieu-b-4879	telomere length	telomere length || ||	TRUE	igd	NA	NA	NA	NA	NA	NA	NA	25401862	0.00259606	331093	3.71E-12	20	ukb-a-291	Trunk fat mass || id:ukb-a-291	TRUE	reported	igd	2	TRUE	NA	NA	NA	472174
128	rs252749	A	G	A	G	-0.0217407	-0.00343922	0.246565	0.245594	FALSE	FALSE	FALSE	ieu-b-4879	5	77389973	0.00232116	472174	0.14	telomere length || id:ieu-b-4879	telomere length	telomere length || ||	TRUE	igd	NA	NA	NA	NA	NA	NA	NA	77389973	0.00283079	331093	1.59E-14	5	ukb-a-291	Trunk fat mass || id:ukb-a-291	TRUE	reported	igd	2	TRUE	NA	NA	NA	472174
129	rs2678204	G	T	G	T	0.0228986	-0.00462613	0.341813	0.337294	FALSE	FALSE	FALSE	ieu-b-4879	1	201800511	0.00211772	472174	0.0290001	telomere length || id:ieu-b-4879	telomere length	telomere length || ||	TRUE	igd	NA	NA	NA	NA	NA	NA	NA	201800511	0.00258052	331093	7.11E-19	1	ukb-a-291	Trunk fat mass || id:ukb-a-291	TRUE	reported	igd	2	TRUE	NA	NA	NA	472174
130	rs2744965	T	C	T	C	0.0508035	-0.00505549	0.139326	0.138348	FALSE	FALSE	FALSE	ieu-b-4879	6	34589632	0.00289186	472174	0.08	telomere length || id:ieu-b-4879	telomere length	telomere length || ||	TRUE	igd	NA	NA	NA	NA	NA	NA	NA	34589632	0.00352669	331093	4.94E-47	6	ukb-a-291	Trunk fat mass || id:ukb-a-291	TRUE	reported	igd	2	TRUE	NA	NA	NA	472174
131	rs274677	C	T	C	T	-0.0145047	-0.00046401	0.671424	0.664462	FALSE	FALSE	FALSE	ieu-b-4879	5	6754402	0.00211601	472174	0.83	telomere length || id:ieu-b-4879	telomere length	telomere length || ||	TRUE	igd	NA	NA	NA	NA	NA	NA	NA	6754402	0.00259908	331093	2.40E-08	5	ukb-a-291	Trunk fat mass || id:ukb-a-291	TRUE	reported	igd	2	TRUE	NA	NA	NA	472174
132	rs28366156	C	T	C	T	-0.0289927	0.00826611	0.131356	0.133445	FALSE	FALSE	FALSE	ieu-b-4879	6	31671498	0.0029429	472174	0.005	telomere length || id:ieu-b-4879	telomere length	telomere length || ||	TRUE	igd	NA	NA	NA	NA	NA	NA	NA	31671498	0.00361937	331093	1.15E-15	6	ukb-a-291	Trunk fat mass || id:ukb-a-291	TRUE	reported	igd	2	TRUE	NA	NA	NA	472174
133	rs28636067	A	G	A	G	0.0215505	0.00696337	0.129916	0.126479	FALSE	FALSE	FALSE	ieu-b-4879	5	202545	0.00300532	472174	0.021	telomere length || id:ieu-b-4879	telomere length	telomere length || ||	TRUE	igd	TRUE	rs28636067	rs10038489	A	G	G	C	199415	0.00364257	331093	3.30E-09	5	ukb-a-291	Trunk fat mass || id:ukb-a-291	TRUE	reported	igd	2	TRUE	NA	NA	NA	472174
134	rs2869950	T	C	T	C	-0.0163404	0.00021212	0.377865	0.387641	FALSE	FALSE	FALSE	ieu-b-4879	4	89742764	0.00211771	472174	0.92	telomere length || id:ieu-b-4879	telomere length	telomere length || ||	TRUE	igd	NA	NA	NA	NA	NA	NA	NA	89742764	0.00259527	331093	3.05E-10	4	ukb-a-291	Trunk fat mass || id:ukb-a-291	TRUE	reported	igd	2	TRUE	NA	NA	NA	472174
135	rs287834	C	T	C	T	-0.0141157	0.00115736	0.522482	0.517313	FALSE	FALSE	FALSE	ieu-b-4879	6	83432103	0.00202845	472174	0.57	telomere length || id:ieu-b-4879	telomere length	telomere length || ||	TRUE	igd	NA	NA	NA	NA	NA	NA	NA	83432103	0.0024616	331093	9.80E-09	6	ukb-a-291	Trunk fat mass || id:ukb-a-291	TRUE	reported	igd	2	TRUE	NA	NA	NA	472174
138	rs2954021	G	A	G	A	0.0177106	0.00062021	0.505955	0.50639	FALSE	FALSE	FALSE	ieu-b-4879	8	126482077	0.00199865	472174	0.760001	telomere length || id:ieu-b-4879	telomere length	telomere length || ||	TRUE	igd	NA	NA	NA	NA	NA	NA	NA	126482077	0.00244618	331093	4.49E-13	8	ukb-a-291	Trunk fat mass || id:ukb-a-291	TRUE	reported	igd	2	TRUE	NA	NA	NA	472174
139	rs2979655	G	T	G	T	0.0188075	-0.00350819	0.158642	0.173199	FALSE	FALSE	FALSE	ieu-b-4879	8	6329470	0.00267088	472174	0.19	telomere length || id:ieu-b-4879	telomere length	telomere length || ||	TRUE	igd	NA	NA	NA	NA	NA	NA	NA	6329470	0.00334948	331093	1.97E-08	8	ukb-a-291	Trunk fat mass || id:ukb-a-291	TRUE	reported	igd	2	TRUE	NA	NA	NA	472174
140	rs314279	A	C	A	C	-0.0278867	-0.00364921	0.883747	0.889217	FALSE	FALSE	FALSE	ieu-b-4879	6	105434078	0.00319193	472174	0.25	telomere length || id:ieu-b-4879	telomere length	telomere length || ||	TRUE	igd	TRUE	rs314279	rs314288	C	A	T	C	105402083	0.00382403	331093	3.05E-13	6	ukb-a-291	Trunk fat mass || id:ukb-a-291	TRUE	reported	igd	2	TRUE	NA	NA	NA	472174
141	rs33503	A	G	A	G	-0.017878	0.00204699	0.806012	0.80632	FALSE	FALSE	FALSE	ieu-b-4879	3	42427957	0.00252438	472174	0.42	telomere length || id:ieu-b-4879	telomere length	telomere length || ||	TRUE	igd	NA	NA	NA	NA	NA	NA	NA	42427957	0.00309189	331093	7.38E-09	3	ukb-a-291	Trunk fat mass || id:ukb-a-291	TRUE	reported	igd	2	TRUE	NA	NA	NA	472174
142	rs34045288	T	C	T	C	0.0221859	0.00276571	0.335903	0.330351	FALSE	FALSE	FALSE	ieu-b-4879	6	40369081	0.00212579	472174	0.19	telomere length || id:ieu-b-4879	telomere length	telomere length || ||	TRUE	igd	NA	NA	NA	NA	NA	NA	NA	40369081	0.00259057	331093	1.09E-17	6	ukb-a-291	Trunk fat mass || id:ukb-a-291	TRUE	reported	igd	2	TRUE	NA	NA	NA	472174
145	rs35060985	A	G	A	G	0.0229969	0.00075831	0.316828	0.317216	FALSE	FALSE	FALSE	ieu-b-4879	11	43693110	0.0021522	472174	0.719999	telomere length || id:ieu-b-4879	telomere length	telomere length || ||	TRUE	igd	NA	NA	NA	NA	NA	NA	NA	43693110	0.00263303	331093	2.47E-18	11	ukb-a-291	Trunk fat mass || id:ukb-a-291	TRUE	reported	igd	2	TRUE	NA	NA	NA	472174
146	rs35344761	A	C	A	C	-0.025206	-0.00237305	0.121763	0.118891	FALSE	FALSE	FALSE	ieu-b-4879	9	78510823	0.00311314	472174	0.450001	telomere length || id:ieu-b-4879	telomere length	telomere length || ||	TRUE	igd	NA	NA	NA	NA	NA	NA	NA	78510823	0.00376621	331093	2.19E-11	9	ukb-a-291	Trunk fat mass || id:ukb-a-291	TRUE	reported	igd	2	TRUE	NA	NA	NA	472174
147	rs35537311	T	C	T	C	-0.0138059	0.00233797	0.38988	0.379169	FALSE	FALSE	FALSE	ieu-b-4879	17	71126150	0.00207232	472174	0.26	telomere length || id:ieu-b-4879	telomere length	telomere length || ||	TRUE	igd	NA	NA	NA	NA	NA	NA	NA	71126150	0.00250938	331093	3.76E-08	17	ukb-a-291	Trunk fat mass || id:ukb-a-291	TRUE	reported	igd	2	TRUE	NA	NA	NA	472174
148	rs3730071	A	C	A	C	-0.0430392	-0.00106935	0.030313	0.028899	FALSE	FALSE	FALSE	ieu-b-4879	12	49168798	0.00596135	472174	0.86	telomere length || id:ieu-b-4879	telomere length	telomere length || ||	TRUE	igd	NA	NA	NA	NA	NA	NA	NA	49168798	0.00712997	331093	1.58E-09	12	ukb-a-291	Trunk fat mass || id:ukb-a-291	TRUE	reported	igd	2	TRUE	NA	NA	NA	472174
149	rs3803286	G	A	G	A	-0.0188977	0.00023681	0.666379	0.641679	FALSE	FALSE	FALSE	ieu-b-4879	14	103261300	0.00209907	472174	0.91	telomere length || id:ieu-b-4879	telomere length	telomere length || ||	TRUE	igd	TRUE	rs3803286	rs12432777	A	G	T	C	103246470	0.00259044	331093	2.99E-13	14	ukb-a-291	Trunk fat mass || id:ukb-a-291	TRUE	reported	igd	2	TRUE	NA	NA	NA	472174
151	rs3814883	T	C	T	C	0.0266481	0.00109509	0.483348	0.476403	FALSE	FALSE	FALSE	ieu-b-4879	16	29994922	0.00201568	472174	0.59	telomere length || id:ieu-b-4879	telomere length	telomere length || ||	TRUE	igd	NA	NA	NA	NA	NA	NA	NA	29994922	0.00245463	331093	1.88E-27	16	ukb-a-291	Trunk fat mass || id:ukb-a-291	TRUE	reported	igd	2	TRUE	NA	NA	NA	472174
152	rs3817428	G	C	G	C	-0.0244065	-0.00129348	0.267231	0.255523	FALSE	TRUE	FALSE	ieu-b-4879	15	89415247	0.0023006	472174	0.57	telomere length || id:ieu-b-4879	telomere length	telomere length || ||	TRUE	igd	NA	NA	NA	NA	NA	NA	NA	89415247	0.00276085	331093	9.60E-19	15	ukb-a-291	Trunk fat mass || id:ukb-a-291	TRUE	reported	igd	2	TRUE	NA	NA	NA	472174
153	rs3853252	A	G	A	G	0.0158319	0.00480952	0.455566	0.452977	FALSE	FALSE	FALSE	ieu-b-4879	6	152170247	0.00201729	472174	0.017	telomere length || id:ieu-b-4879	telomere length	telomere length || ||	TRUE	igd	NA	NA	NA	NA	NA	NA	NA	152170247	0.00246487	331093	1.34E-10	6	ukb-a-291	Trunk fat mass || id:ukb-a-291	TRUE	reported	igd	2	TRUE	NA	NA	NA	472174
155	rs40071	C	T	C	T	-0.0179845	-0.00015159	0.179293	0.18706	FALSE	FALSE	FALSE	ieu-b-4879	5	107496102	0.00258355	472174	0.95	telomere length || id:ieu-b-4879	telomere length	telomere length || ||	TRUE	igd	NA	NA	NA	NA	NA	NA	NA	107496102	0.00319419	331093	1.80E-08	5	ukb-a-291	Trunk fat mass || id:ukb-a-291	TRUE	reported	igd	2	TRUE	NA	NA	NA	472174
156	rs4253755	A	G	A	G	0.0209872	-0.00264258	0.12869	0.124658	FALSE	FALSE	FALSE	ieu-b-4879	22	46615376	0.00304676	472174	0.39	telomere length || id:ieu-b-4879	telomere length	telomere length || ||	TRUE	igd	NA	NA	NA	NA	NA	NA	NA	46615376	0.00367219	331093	1.10E-08	22	ukb-a-291	Trunk fat mass || id:ukb-a-291	TRUE	reported	igd	2	TRUE	NA	NA	NA	472174
158	rs4477562	T	C	T	C	0.0267829	-0.00065488	0.128516	0.128991	FALSE	FALSE	FALSE	ieu-b-4879	13	54104968	0.00301418	472174	0.83	telomere length || id:ieu-b-4879	telomere length	telomere length || ||	TRUE	igd	NA	NA	NA	NA	NA	NA	NA	54104968	0.00367986	331093	3.39E-13	13	ukb-a-291	Trunk fat mass || id:ukb-a-291	TRUE	reported	igd	2	TRUE	NA	NA	NA	472174
159	rs4482463	A	C	A	C	-0.0304338	0.00216697	0.924181	0.915954	FALSE	FALSE	FALSE	ieu-b-4879	2	205375909	0.00366311	472174	0.55	telomere length || id:ieu-b-4879	telomere length	telomere length || ||	TRUE	igd	NA	NA	NA	NA	NA	NA	NA	205375909	0.00462815	331093	4.85E-11	2	ukb-a-291	Trunk fat mass || id:ukb-a-291	TRUE	reported	igd	2	TRUE	NA	NA	NA	472174
160	rs4549080	T	C	T	C	0.0154078	-0.00594319	0.341009	0.340557	FALSE	FALSE	FALSE	ieu-b-4879	2	229008447	0.00210838	472174	0.00479999	telomere length || id:ieu-b-4879	telomere length	telomere length || ||	TRUE	igd	NA	NA	NA	NA	NA	NA	NA	229008447	0.00257971	331093	2.34E-09	2	ukb-a-291	Trunk fat mass || id:ukb-a-291	TRUE	reported	igd	2	TRUE	NA	NA	NA	472174
162	rs4673617	T	C	T	C	0.0156167	0.00214821	0.271641	0.275634	FALSE	FALSE	FALSE	ieu-b-4879	2	212290579	0.00225004	472174	0.34	telomere length || id:ieu-b-4879	telomere length	telomere length || ||	TRUE	igd	NA	NA	NA	NA	NA	NA	NA	212290579	0.00275749	331093	1.49E-08	2	ukb-a-291	Trunk fat mass || id:ukb-a-291	TRUE	reported	igd	2	TRUE	NA	NA	NA	472174
163	rs4709745	C	T	C	T	0.0175424	-0.00012978	0.305441	0.313468	FALSE	FALSE	FALSE	ieu-b-4879	6	164105984	0.00216354	472174	0.95	telomere length || id:ieu-b-4879	telomere length	telomere length || ||	TRUE	igd	NA	NA	NA	NA	NA	NA	NA	164105984	0.00265412	331093	3.86E-11	6	ukb-a-291	Trunk fat mass || id:ukb-a-291	TRUE	reported	igd	2	TRUE	NA	NA	NA	472174
164	rs4718964	T	G	T	G	0.0185046	-0.00159631	0.412194	0.420546	FALSE	FALSE	FALSE	ieu-b-4879	7	70045941	0.00203583	472174	0.43	telomere length || id:ieu-b-4879	telomere length	telomere length || ||	TRUE	igd	TRUE	rs4718964	rs10237317	T	G	G	A	70038969	0.00249021	331093	1.08E-13	7	ukb-a-291	Trunk fat mass || id:ukb-a-291	TRUE	reported	igd	2	TRUE	NA	NA	NA	472174
165	rs4722398	T	C	T	C	0.0216838	0.0043596	0.135663	0.134861	FALSE	FALSE	FALSE	ieu-b-4879	7	3125220	0.00291484	472174	0.13	telomere length || id:ieu-b-4879	telomere length	telomere length || ||	TRUE	igd	NA	NA	NA	NA	NA	NA	NA	3125220	0.00355986	331093	1.12E-09	7	ukb-a-291	Trunk fat mass || id:ukb-a-291	TRUE	reported	igd	2	TRUE	NA	NA	NA	472174
166	rs4757144	A	G	A	G	0.0141308	-0.00495675	0.593047	0.57696	FALSE	FALSE	FALSE	ieu-b-4879	11	13331226	0.00204384	472174	0.015	telomere length || id:ieu-b-4879	telomere length	telomere length || ||	TRUE	igd	NA	NA	NA	NA	NA	NA	NA	13331226	0.00248925	331093	1.37E-08	11	ukb-a-291	Trunk fat mass || id:ukb-a-291	TRUE	reported	igd	2	TRUE	NA	NA	NA	472174
167	rs477895	T	C	T	C	0.0184268	-0.00144771	0.836978	0.827964	FALSE	FALSE	FALSE	ieu-b-4879	11	64048912	0.00266711	472174	0.59	telomere length || id:ieu-b-4879	telomere length	telomere length || ||	TRUE	igd	NA	NA	NA	NA	NA	NA	NA	64048912	0.00330451	331093	2.46E-08	11	ukb-a-291	Trunk fat mass || id:ukb-a-291	TRUE	reported	igd	2	TRUE	NA	NA	NA	472174
168	rs4790841	T	C	T	C	-0.0304892	0.00094329	0.154867	0.150208	FALSE	FALSE	FALSE	ieu-b-4879	17	1835482	0.00281117	472174	0.74	telomere length || id:ieu-b-4879	telomere length	telomere length || ||	TRUE	igd	NA	NA	NA	NA	NA	NA	NA	1835482	0.00338736	331093	2.25E-19	17	ukb-a-291	Trunk fat mass || id:ukb-a-291	TRUE	reported	igd	2	TRUE	NA	NA	NA	472174
169	rs4804312	C	T	C	T	-0.0144718	-0.00098155	0.443837	0.453112	FALSE	FALSE	FALSE	ieu-b-4879	19	8640107	0.00201839	472174	0.630001	telomere length || id:ieu-b-4879	telomere length	telomere length || ||	TRUE	igd	NA	NA	NA	NA	NA	NA	NA	8640107	0.0024671	331093	4.47E-09	19	ukb-a-291	Trunk fat mass || id:ukb-a-291	TRUE	reported	igd	2	TRUE	NA	NA	NA	472174
170	rs4821764	A	G	A	G	-0.021426	-0.00021968	0.581428	0.578364	FALSE	FALSE	FALSE	ieu-b-4879	22	38599364	0.00202792	472174	0.91	telomere length || id:ieu-b-4879	telomere length	telomere length || ||	TRUE	igd	NA	NA	NA	NA	NA	NA	NA	38599364	0.00247936	331093	5.56E-18	22	ukb-a-291	Trunk fat mass || id:ukb-a-291	TRUE	reported	igd	2	TRUE	NA	NA	NA	472174
171	rs4864201	C	T	C	T	-0.0148246	-0.00319097	0.6533	0.636039	FALSE	FALSE	FALSE	ieu-b-4879	4	130731284	0.00209792	472174	0.13	telomere length || id:ieu-b-4879	telomere length	telomere length || ||	TRUE	igd	NA	NA	NA	NA	NA	NA	NA	130731284	0.00256643	331093	7.64E-09	4	ukb-a-291	Trunk fat mass || id:ukb-a-291	TRUE	reported	igd	2	TRUE	NA	NA	NA	472174
172	rs4876611	G	A	G	A	0.0229107	-0.00248195	0.715809	0.724424	FALSE	FALSE	FALSE	ieu-b-4879	8	116671848	0.00224482	472174	0.27	telomere length || id:ieu-b-4879	telomere length	telomere length || ||	TRUE	igd	NA	NA	NA	NA	NA	NA	NA	116671848	0.00271331	331093	3.08E-17	8	ukb-a-291	Trunk fat mass || id:ukb-a-291	TRUE	reported	igd	2	TRUE	NA	NA	NA	472174
173	rs4900471	A	G	A	G	-0.0156296	-0.00407598	0.710361	0.689713	FALSE	FALSE	FALSE	ieu-b-4879	14	101162047	0.00221742	472174	0.0659994	telomere length || id:ieu-b-4879	telomere length	telomere length || ||	TRUE	igd	NA	NA	NA	NA	NA	NA	NA	101162047	0.00270715	331093	7.77E-09	14	ukb-a-291	Trunk fat mass || id:ukb-a-291	TRUE	reported	igd	2	TRUE	NA	NA	NA	472174
174	rs4958702	C	T	C	T	-0.0156998	-0.00110575	0.573675	0.571497	FALSE	FALSE	FALSE	ieu-b-4879	5	153544512	0.00202254	472174	0.58	telomere length || id:ieu-b-4879	telomere length	telomere length || ||	TRUE	igd	NA	NA	NA	NA	NA	NA	NA	153544512	0.00247017	331093	2.08E-10	5	ukb-a-291	Trunk fat mass || id:ukb-a-291	TRUE	reported	igd	2	TRUE	NA	NA	NA	472174
175	rs4981693	A	G	A	G	0.021723	-0.00077532	0.772734	0.76922	FALSE	FALSE	FALSE	ieu-b-4879	14	29680331	0.00237959	472174	0.74	telomere length || id:ieu-b-4879	telomere length	telomere length || ||	TRUE	igd	NA	NA	NA	NA	NA	NA	NA	29680331	0.00292179	331093	1.05E-13	14	ukb-a-291	Trunk fat mass || id:ukb-a-291	TRUE	reported	igd	2	TRUE	NA	NA	NA	472174
176	rs543874	G	A	G	A	0.0413866	-0.00324183	0.207808	0.205005	FALSE	FALSE	FALSE	ieu-b-4879	1	177889480	0.00247356	472174	0.19	telomere length || id:ieu-b-4879	telomere length	telomere length || ||	TRUE	igd	NA	NA	NA	NA	NA	NA	NA	177889480	0.00301062	331093	5.47E-43	1	ukb-a-291	Trunk fat mass || id:ukb-a-291	TRUE	reported	igd	2	TRUE	NA	NA	NA	472174
177	rs55637757	T	C	T	C	-0.0267751	-0.00213032	0.133438	0.12671	FALSE	FALSE	FALSE	ieu-b-4879	16	89535888	0.00304907	472174	0.48	telomere length || id:ieu-b-4879	telomere length	telomere length || ||	TRUE	igd	NA	NA	NA	NA	NA	NA	NA	89535888	0.00365478	331093	2.38E-13	16	ukb-a-291	Trunk fat mass || id:ukb-a-291	TRUE	reported	igd	2	TRUE	NA	NA	NA	472174
178	rs55714539	C	A	C	A	0.0238556	-0.00239822	0.342691	0.340276	FALSE	FALSE	FALSE	ieu-b-4879	19	18207397	0.00212651	472174	0.26	telomere length || id:ieu-b-4879	telomere length	telomere length || ||	TRUE	igd	NA	NA	NA	NA	NA	NA	NA	18207397	0.00259252	331093	3.54E-20	19	ukb-a-291	Trunk fat mass || id:ukb-a-291	TRUE	reported	igd	2	TRUE	NA	NA	NA	472174
179	rs55726687	A	G	A	G	0.0207771	-0.00805348	0.211138	0.206175	FALSE	FALSE	FALSE	ieu-b-4879	12	991306	0.00247011	472174	0.00109999	telomere length || id:ieu-b-4879	telomere length	telomere length || ||	TRUE	igd	NA	NA	NA	NA	NA	NA	NA	991306	0.00299461	331093	3.98E-12	12	ukb-a-291	Trunk fat mass || id:ukb-a-291	TRUE	reported	igd	2	TRUE	NA	NA	NA	472174
180	rs56254492	T	C	T	C	0.015784	-0.00187281	0.300587	0.302357	FALSE	FALSE	FALSE	ieu-b-4879	3	70923584	0.00218656	472174	0.39	telomere length || id:ieu-b-4879	telomere length	telomere length || ||	TRUE	igd	TRUE	rs56254492	rs6776545	T	C	G	A	70920168	0.00267952	331093	3.85E-09	3	ukb-a-291	Trunk fat mass || id:ukb-a-291	TRUE	reported	igd	2	TRUE	NA	NA	NA	472174
181	rs56288810	G	A	G	A	0.0192099	-0.00112875	0.213892	0.212392	FALSE	FALSE	FALSE	ieu-b-4879	17	52931737	0.00245811	472174	0.649999	telomere length || id:ieu-b-4879	telomere length	telomere length || ||	TRUE	igd	NA	NA	NA	NA	NA	NA	NA	52931737	0.00299664	331093	1.45E-10	17	ukb-a-291	Trunk fat mass || id:ukb-a-291	TRUE	reported	igd	2	TRUE	NA	NA	NA	472174
182	rs56361700	C	T	C	T	0.0338028	-0.00629825	0.058679	0.058366	FALSE	FALSE	FALSE	ieu-b-4879	2	56134212	0.00428401	472174	0.14	telomere length || id:ieu-b-4879	telomere length	telomere length || ||	TRUE	igd	NA	NA	NA	NA	NA	NA	NA	56134212	0.00522888	331093	1.02E-10	2	ukb-a-291	Trunk fat mass || id:ukb-a-291	TRUE	reported	igd	2	TRUE	NA	NA	NA	472174
183	rs57636386	C	T	C	T	-0.0392736	0.00365757	0.0834151	0.092819	FALSE	FALSE	FALSE	ieu-b-4879	18	58048295	0.00353704	472174	0.3	telomere length || id:ieu-b-4879	telomere length	telomere length || ||	TRUE	igd	NA	NA	NA	NA	NA	NA	NA	58048295	0.00442943	331093	7.58E-19	18	ukb-a-291	Trunk fat mass || id:ukb-a-291	TRUE	reported	igd	2	TRUE	NA	NA	NA	472174
184	rs58862095	T	C	T	C	-0.0180948	-0.00052857	0.419757	0.416138	FALSE	FALSE	FALSE	ieu-b-4879	7	75081418	0.00204409	472174	0.8	telomere length || id:ieu-b-4879	telomere length	telomere length || ||	TRUE	igd	NA	NA	NA	NA	NA	NA	NA	75081418	0.00248365	331093	3.21E-13	7	ukb-a-291	Trunk fat mass || id:ukb-a-291	TRUE	reported	igd	2	TRUE	NA	NA	NA	472174
185	rs59066241	G	T	G	T	0.0231827	0.002309	0.118268	0.124027	FALSE	FALSE	FALSE	ieu-b-4879	12	97925364	0.00305606	472174	0.450001	telomere length || id:ieu-b-4879	telomere length	telomere length || ||	TRUE	igd	NA	NA	NA	NA	NA	NA	NA	97925364	0.00380419	331093	1.10E-09	12	ukb-a-291	Trunk fat mass || id:ukb-a-291	TRUE	reported	igd	2	TRUE	NA	NA	NA	472174
186	rs59738707	A	G	A	G	-0.0210807	0.00259273	0.127902	0.132801	FALSE	FALSE	FALSE	ieu-b-4879	5	141814420	0.00298223	472174	0.38	telomere length || id:ieu-b-4879	telomere length	telomere length || ||	TRUE	igd	NA	NA	NA	NA	NA	NA	NA	141814420	0.00367876	331093	1.00E-08	5	ukb-a-291	Trunk fat mass || id:ukb-a-291	TRUE	reported	igd	2	TRUE	NA	NA	NA	472174
188	rs6029180	G	A	G	A	0.0150341	-0.00213092	0.327231	0.326661	FALSE	FALSE	FALSE	ieu-b-4879	20	39185278	0.00215951	472174	0.32	telomere length || id:ieu-b-4879	telomere length	telomere length || ||	TRUE	igd	TRUE	rs6029180	rs6129629	G	A	A	G	39178923	0.00263361	331093	1.14E-08	20	ukb-a-291	Trunk fat mass || id:ukb-a-291	TRUE	reported	igd	2	TRUE	NA	NA	NA	472174
189	rs60898782	A	G	A	G	0.0185828	-0.0050468	0.2024	0.199162	FALSE	FALSE	FALSE	ieu-b-4879	6	2098831	0.00252243	472174	0.0449997	telomere length || id:ieu-b-4879	telomere length	telomere length || ||	TRUE	igd	NA	NA	NA	NA	NA	NA	NA	2098831	0.00306158	331093	1.28E-09	6	ukb-a-291	Trunk fat mass || id:ukb-a-291	TRUE	reported	igd	2	TRUE	NA	NA	NA	472174
190	rs6135562	C	T	C	T	-0.0249014	0.0100603	0.079505	0.088086	FALSE	FALSE	FALSE	ieu-b-4879	20	15807441	0.00354712	472174	0.00460002	telomere length || id:ieu-b-4879	telomere length	telomere length || ||	TRUE	igd	NA	NA	NA	NA	NA	NA	NA	15807441	0.00451738	331093	3.54E-08	20	ukb-a-291	Trunk fat mass || id:ukb-a-291	TRUE	reported	igd	2	TRUE	NA	NA	NA	472174
191	rs61813293	T	G	T	G	0.0199493	-0.00422175	0.142947	0.138008	FALSE	FALSE	FALSE	ieu-b-4879	1	156019075	0.00289387	472174	0.14	telomere length || id:ieu-b-4879	telomere length	telomere length || ||	TRUE	igd	NA	NA	NA	NA	NA	NA	NA	156019075	0.00348798	331093	1.07E-08	1	ukb-a-291	Trunk fat mass || id:ukb-a-291	TRUE	reported	igd	2	TRUE	NA	NA	NA	472174
192	rs61871615	T	C	T	C	-0.0270614	-0.00464181	0.0905228	0.088578	FALSE	FALSE	FALSE	ieu-b-4879	10	102487140	0.00369288	472174	0.21	telomere length || id:ieu-b-4879	telomere length	telomere length || ||	TRUE	igd	NA	NA	NA	NA	NA	NA	NA	102487140	0.00445122	331093	1.21E-09	10	ukb-a-291	Trunk fat mass || id:ukb-a-291	TRUE	reported	igd	2	TRUE	NA	NA	NA	472174
193	rs62025831	C	T	C	T	-0.0289272	0.00404438	0.281807	0.271437	FALSE	FALSE	FALSE	ieu-b-4879	15	84545685	0.00225866	472174	0.0729995	telomere length || id:ieu-b-4879	telomere length	telomere length || ||	TRUE	igd	NA	NA	NA	NA	NA	NA	NA	84545685	0.00272114	331093	2.17E-26	15	ukb-a-291	Trunk fat mass || id:ukb-a-291	TRUE	reported	igd	2	TRUE	NA	NA	NA	472174
195	rs62104483	A	G	A	G	0.0235599	0.00503012	0.329506	0.321147	FALSE	FALSE	FALSE	ieu-b-4879	19	30300017	0.00215055	472174	0.0189998	telomere length || id:ieu-b-4879	telomere length	telomere length || ||	TRUE	igd	NA	NA	NA	NA	NA	NA	NA	30300017	0.00260379	331093	1.46E-19	19	ukb-a-291	Trunk fat mass || id:ukb-a-291	TRUE	reported	igd	2	TRUE	NA	NA	NA	472174
196	rs62106258	C	T	C	T	-0.0781999	0.00931884	0.0484669	0.046582	FALSE	FALSE	FALSE	ieu-b-4879	2	417167	0.00473739	472174	0.0490004	telomere length || id:ieu-b-4879	telomere length	telomere length || ||	TRUE	igd	NA	NA	NA	NA	NA	NA	NA	417167	0.00569425	331093	6.61E-43	2	ukb-a-291	Trunk fat mass || id:ukb-a-291	TRUE	reported	igd	2	TRUE	NA	NA	NA	472174
197	rs62190394	T	C	T	C	0.0208924	-0.0016675	0.314593	0.314808	FALSE	FALSE	FALSE	ieu-b-4879	2	230624929	0.00215253	472174	0.44	telomere length || id:ieu-b-4879	telomere length	telomere length || ||	TRUE	igd	NA	NA	NA	NA	NA	NA	NA	230624929	0.00263616	331093	2.28E-15	2	ukb-a-291	Trunk fat mass || id:ukb-a-291	TRUE	reported	igd	2	TRUE	NA	NA	NA	472174
198	rs62246314	A	G	A	G	0.02491	-0.00089017	0.101276	0.099509	FALSE	FALSE	FALSE	ieu-b-4879	3	9504099	0.00333555	472174	0.79	telomere length || id:ieu-b-4879	telomere length	telomere length || ||	TRUE	igd	NA	NA	NA	NA	NA	NA	NA	9504099	0.00405265	331093	7.93E-10	3	ukb-a-291	Trunk fat mass || id:ukb-a-291	TRUE	reported	igd	2	TRUE	NA	NA	NA	472174
199	rs62261725	G	A	G	A	-0.0203956	-0.00081273	0.327437	0.321449	FALSE	FALSE	FALSE	ieu-b-4879	3	85898626	0.00214435	472174	0.7	telomere length || id:ieu-b-4879	telomere length	telomere length || ||	TRUE	igd	NA	NA	NA	NA	NA	NA	NA	85898626	0.00260943	331093	5.46E-15	3	ukb-a-291	Trunk fat mass || id:ukb-a-291	TRUE	reported	igd	2	TRUE	NA	NA	NA	472174
200	rs62396185	C	G	C	G	-0.0431315	-0.00087224	0.256464	0.261306	FALSE	TRUE	FALSE	ieu-b-4879	6	26180634	0.00229272	472174	0.7	telomere length || id:ieu-b-4879	telomere length	telomere length || ||	TRUE	igd	NA	NA	NA	NA	NA	NA	NA	26180634	0.00280371	331093	2.20E-53	6	ukb-a-291	Trunk fat mass || id:ukb-a-291	TRUE	reported	igd	2	TRUE	NA	NA	NA	472174
201	rs62407569	G	A	G	A	0.0167185	-0.00109285	0.276206	0.272569	FALSE	FALSE	FALSE	ieu-b-4879	6	33538865	0.00224997	472174	0.630001	telomere length || id:ieu-b-4879	telomere length	telomere length || ||	TRUE	igd	NA	NA	NA	NA	NA	NA	NA	33538865	0.00273884	331093	1.03E-09	6	ukb-a-291	Trunk fat mass || id:ukb-a-291	TRUE	reported	igd	2	TRUE	NA	NA	NA	472174
202	rs6486057	A	T	A	T	0.0137009	0.00130294	0.414361	0.415744	FALSE	TRUE	FALSE	ieu-b-4879	11	12810338	0.00203367	472174	0.52	telomere length || id:ieu-b-4879	telomere length	telomere length || ||	TRUE	igd	NA	NA	NA	NA	NA	NA	NA	12810338	0.00248616	331093	3.57E-08	11	ukb-a-291	Trunk fat mass || id:ukb-a-291	TRUE	reported	igd	2	TRUE	NA	NA	NA	472174
203	rs6545714	A	G	A	G	-0.021437	0.00073364	0.601551	0.605726	FALSE	FALSE	FALSE	ieu-b-4879	2	59307725	0.00204833	472174	0.719999	telomere length || id:ieu-b-4879	telomere length	telomere length || ||	TRUE	igd	NA	NA	NA	NA	NA	NA	NA	59307725	0.00250055	331093	1.01E-17	2	ukb-a-291	Trunk fat mass || id:ukb-a-291	TRUE	reported	igd	2	TRUE	NA	NA	NA	472174
204	rs6549970	T	C	T	C	0.0150253	-0.00036701	0.543941	0.540939	FALSE	FALSE	FALSE	ieu-b-4879	3	30064134	0.00200362	472174	0.85	telomere length || id:ieu-b-4879	telomere length	telomere length || ||	TRUE	igd	NA	NA	NA	NA	NA	NA	NA	30064134	0.00245315	331093	9.08E-10	3	ukb-a-291	Trunk fat mass || id:ukb-a-291	TRUE	reported	igd	2	TRUE	NA	NA	NA	472174
205	rs6567160	C	T	C	T	0.0445219	-5.94E-05	0.234055	0.23471	FALSE	FALSE	FALSE	ieu-b-4879	18	57829135	0.00235992	472174	0.98	telomere length || id:ieu-b-4879	telomere length	telomere length || ||	TRUE	igd	NA	NA	NA	NA	NA	NA	NA	57829135	0.00288563	331093	1.09E-53	18	ukb-a-291	Trunk fat mass || id:ukb-a-291	TRUE	reported	igd	2	TRUE	NA	NA	NA	472174
206	rs6575340	A	G	A	G	0.0189898	-0.00098952	0.637416	0.629559	FALSE	FALSE	FALSE	ieu-b-4879	14	94023972	0.0020791	472174	0.630001	telomere length || id:ieu-b-4879	telomere length	telomere length || ||	TRUE	igd	NA	NA	NA	NA	NA	NA	NA	94023972	0.00254865	331093	9.29E-14	14	ukb-a-291	Trunk fat mass || id:ukb-a-291	TRUE	reported	igd	2	TRUE	NA	NA	NA	472174
207	rs6598540	G	A	G	A	-0.018699	0.00043543	0.27654	0.279664	FALSE	FALSE	FALSE	ieu-b-4879	15	99230191	0.00223464	472174	0.85	telomere length || id:ieu-b-4879	telomere length	telomere length || ||	TRUE	igd	NA	NA	NA	NA	NA	NA	NA	99230191	0.00273354	331093	7.90E-12	15	ukb-a-291	Trunk fat mass || id:ukb-a-291	TRUE	reported	igd	2	TRUE	NA	NA	NA	472174
208	rs66679256	T	C	T	C	0.0201411	-0.00064206	0.446142	0.444662	FALSE	FALSE	FALSE	ieu-b-4879	4	18351898	0.00201811	472174	0.75	telomere length || id:ieu-b-4879	telomere length	telomere length || ||	TRUE	igd	NA	NA	NA	NA	NA	NA	NA	18351898	0.00246471	331093	3.05E-16	4	ukb-a-291	Trunk fat mass || id:ukb-a-291	TRUE	reported	igd	2	TRUE	NA	NA	NA	472174
209	rs6696828	C	G	C	G	0.0151013	0.0011599	0.306109	0.307709	FALSE	TRUE	FALSE	ieu-b-4879	1	80812020	0.00216202	472174	0.59	telomere length || id:ieu-b-4879	telomere length	telomere length || ||	TRUE	igd	NA	NA	NA	NA	NA	NA	NA	80812020	0.00265003	331093	1.21E-08	1	ukb-a-291	Trunk fat mass || id:ukb-a-291	TRUE	reported	igd	2	TRUE	NA	NA	NA	472174
210	rs6717858	C	T	C	T	0.0219987	-0.00194927	0.403398	0.403033	FALSE	FALSE	FALSE	ieu-b-4879	2	165539661	0.00205181	472174	0.34	telomere length || id:ieu-b-4879	telomere length	telomere length || ||	TRUE	igd	NA	NA	NA	NA	NA	NA	NA	165539661	0.00249504	331093	1.18E-18	2	ukb-a-291	Trunk fat mass || id:ukb-a-291	TRUE	reported	igd	2	TRUE	NA	NA	NA	472174
211	rs67536595	T	C	T	C	-0.0175743	-0.00071857	0.185479	0.190267	FALSE	FALSE	FALSE	ieu-b-4879	2	142293061	0.00255163	472174	0.780001	telomere length || id:ieu-b-4879	telomere length	telomere length || ||	TRUE	igd	NA	NA	NA	NA	NA	NA	NA	142293061	0.00314328	331093	2.26E-08	2	ukb-a-291	Trunk fat mass || id:ukb-a-291	TRUE	reported	igd	2	TRUE	NA	NA	NA	472174
212	rs67913249	G	C	G	C	-0.0142626	-0.0029059	0.343536	0.337086	FALSE	TRUE	FALSE	ieu-b-4879	5	43205198	0.00212207	472174	0.17	telomere length || id:ieu-b-4879	telomere length	telomere length || ||	TRUE	igd	TRUE	rs67913249	rs35953019	G	C	G	A	43204126	0.00258388	331093	3.40E-08	5	ukb-a-291	Trunk fat mass || id:ukb-a-291	TRUE	reported	igd	2	TRUE	NA	NA	NA	472174
213	rs6840236	C	T	C	T	0.0158429	0.00201986	0.461578	0.52288	FALSE	FALSE	FALSE	ieu-b-4879	4	56290437	0.00200718	472174	0.31	telomere length || id:ieu-b-4879	telomere length	telomere length || ||	TRUE	igd	TRUE	rs6840236	rs6858749	C	T	C	T	56289785	0.00245812	331093	1.16E-10	4	ukb-a-291	Trunk fat mass || id:ukb-a-291	TRUE	reported	igd	2	TRUE	NA	NA	NA	472174
214	rs6861649	C	T	C	T	0.0162511	0.00631897	0.607485	0.609227	FALSE	FALSE	FALSE	ieu-b-4879	5	50864788	0.00205781	472174	0.0021	telomere length || id:ieu-b-4879	telomere length	telomere length || ||	TRUE	igd	NA	NA	NA	NA	NA	NA	NA	50864788	0.00251306	331093	1.00E-10	5	ukb-a-291	Trunk fat mass || id:ukb-a-291	TRUE	reported	igd	2	TRUE	NA	NA	NA	472174
215	rs6948959	A	G	A	G	-0.0180817	-0.00545624	0.743925	0.737043	FALSE	FALSE	FALSE	ieu-b-4879	7	50697051	0.00230466	472174	0.0179999	telomere length || id:ieu-b-4879	telomere length	telomere length || ||	TRUE	igd	NA	NA	NA	NA	NA	NA	NA	50697051	0.00281612	331093	1.36E-10	7	ukb-a-291	Trunk fat mass || id:ukb-a-291	TRUE	reported	igd	2	TRUE	NA	NA	NA	472174
216	rs6973656	G	A	G	A	0.0158104	-0.00170279	0.396582	0.396496	FALSE	FALSE	FALSE	ieu-b-4879	7	77422583	0.00204069	472174	0.4	telomere length || id:ieu-b-4879	telomere length	telomere length || ||	TRUE	igd	NA	NA	NA	NA	NA	NA	NA	77422583	0.00249606	331093	2.39E-10	7	ukb-a-291	Trunk fat mass || id:ukb-a-291	TRUE	reported	igd	2	TRUE	NA	NA	NA	472174
217	rs704061	C	T	C	T	0.0197891	-0.00420609	0.452703	0.45842	FALSE	FALSE	FALSE	ieu-b-4879	12	89771903	0.00200559	472174	0.0359998	telomere length || id:ieu-b-4879	telomere length	telomere length || ||	TRUE	igd	NA	NA	NA	NA	NA	NA	NA	89771903	0.00245726	331093	8.08E-16	12	ukb-a-291	Trunk fat mass || id:ukb-a-291	TRUE	reported	igd	2	TRUE	NA	NA	NA	472174
218	rs7080838	T	C	T	C	0.0153599	0.00238461	0.568851	0.562594	FALSE	FALSE	FALSE	ieu-b-4879	10	126419841	0.00203269	472174	0.24	telomere length || id:ieu-b-4879	telomere length	telomere length || ||	TRUE	igd	NA	NA	NA	NA	NA	NA	NA	126419841	0.00247579	331093	5.51E-10	10	ukb-a-291	Trunk fat mass || id:ukb-a-291	TRUE	reported	igd	2	TRUE	NA	NA	NA	472174
219	rs7094644	A	G	A	G	0.0160225	-0.00413931	0.674176	0.685335	FALSE	FALSE	FALSE	ieu-b-4879	10	16773864	0.0021987	472174	0.0599998	telomere length || id:ieu-b-4879	telomere length	telomere length || ||	TRUE	igd	NA	NA	NA	NA	NA	NA	NA	16773864	0.00265676	331093	1.63E-09	10	ukb-a-291	Trunk fat mass || id:ukb-a-291	TRUE	reported	igd	2	TRUE	NA	NA	NA	472174
220	rs7124681	A	C	A	C	0.025464	0.00019119	0.408057	0.403053	FALSE	FALSE	FALSE	ieu-b-4879	11	47529947	0.00203185	472174	0.93	telomere length || id:ieu-b-4879	telomere length	telomere length || ||	TRUE	igd	NA	NA	NA	NA	NA	NA	NA	47529947	0.00248334	331093	1.15E-24	11	ukb-a-291	Trunk fat mass || id:ukb-a-291	TRUE	reported	igd	2	TRUE	NA	NA	NA	472174
221	rs713586	C	T	C	T	0.0243133	0.00188868	0.489512	0.496142	FALSE	FALSE	FALSE	ieu-b-4879	2	25158008	0.00200841	472174	0.35	telomere length || id:ieu-b-4879	telomere length	telomere length || ||	TRUE	igd	NA	NA	NA	NA	NA	NA	NA	25158008	0.00244245	331093	2.43E-23	2	ukb-a-291	Trunk fat mass || id:ukb-a-291	TRUE	reported	igd	2	TRUE	NA	NA	NA	472174
222	rs7167767	A	G	A	G	0.0140476	-0.00604098	0.651022	0.655536	FALSE	FALSE	FALSE	ieu-b-4879	15	81025755	0.00210611	472174	0.00409996	telomere length || id:ieu-b-4879	telomere length	telomere length || ||	TRUE	igd	NA	NA	NA	NA	NA	NA	NA	81025755	0.00256033	331093	4.10E-08	15	ukb-a-291	Trunk fat mass || id:ukb-a-291	TRUE	reported	igd	2	TRUE	NA	NA	NA	472174
223	rs7171864	A	G	A	G	0.0192515	-0.00194044	0.660927	0.659651	FALSE	FALSE	FALSE	ieu-b-4879	15	73227249	0.0021218	472174	0.36	telomere length || id:ieu-b-4879	telomere length	telomere length || ||	TRUE	igd	NA	NA	NA	NA	NA	NA	NA	73227249	0.00259512	331093	1.19E-13	15	ukb-a-291	Trunk fat mass || id:ukb-a-291	TRUE	reported	igd	2	TRUE	NA	NA	NA	472174
224	rs7193783	C	A	C	A	-0.0182477	-0.00450952	0.649173	0.641331	FALSE	FALSE	FALSE	ieu-b-4879	16	4949608	0.00209506	472174	0.0309999	telomere length || id:ieu-b-4879	telomere length	telomere length || ||	TRUE	igd	NA	NA	NA	NA	NA	NA	NA	4949608	0.0025751	331093	1.38E-12	16	ukb-a-291	Trunk fat mass || id:ukb-a-291	TRUE	reported	igd	2	TRUE	NA	NA	NA	472174
225	rs7218014	C	T	C	T	0.0328931	0.00229858	0.196595	0.208362	FALSE	FALSE	FALSE	ieu-b-4879	17	65832016	0.0024943	472174	0.36	telomere length || id:ieu-b-4879	telomere length	telomere length || ||	TRUE	igd	NA	NA	NA	NA	NA	NA	NA	65832016	0.00308014	331093	1.29E-26	17	ukb-a-291	Trunk fat mass || id:ukb-a-291	TRUE	reported	igd	2	TRUE	NA	NA	NA	472174
226	rs7238896	G	A	G	A	0.0205593	0.00270628	0.140717	0.141601	FALSE	FALSE	FALSE	ieu-b-4879	18	1840658	0.00289482	472174	0.35	telomere length || id:ieu-b-4879	telomere length	telomere length || ||	TRUE	igd	NA	NA	NA	NA	NA	NA	NA	1840658	0.00353515	331093	6.04E-09	18	ukb-a-291	Trunk fat mass || id:ukb-a-291	TRUE	reported	igd	2	TRUE	NA	NA	NA	472174
228	rs7258722	A	T	A	T	-0.0175614	0.00647054	0.405443	0.411066	FALSE	TRUE	FALSE	ieu-b-4879	19	18811966	0.00205176	472174	0.0016	telomere length || id:ieu-b-4879	telomere length	telomere length || ||	TRUE	igd	TRUE	rs7258722	rs4808844	A	T	G	A	18808915	0.00249848	331093	2.09E-12	19	ukb-a-291	Trunk fat mass || id:ukb-a-291	TRUE	reported	igd	2	TRUE	NA	NA	NA	472174
229	rs7259070	C	T	C	T	0.0170325	-0.00346213	0.599006	0.587045	FALSE	FALSE	FALSE	ieu-b-4879	19	47562509	0.00205762	472174	0.0920005	telomere length || id:ieu-b-4879	telomere length	telomere length || ||	TRUE	igd	NA	NA	NA	NA	NA	NA	NA	47562509	0.00251776	331093	1.34E-11	19	ukb-a-291	Trunk fat mass || id:ukb-a-291	TRUE	reported	igd	2	TRUE	NA	NA	NA	472174
230	rs72718281	T	C	T	C	0.0195118	-0.00262339	0.371439	0.361849	FALSE	FALSE	FALSE	ieu-b-4879	4	146008537	0.00208906	472174	0.21	telomere length || id:ieu-b-4879	telomere length	telomere length || ||	TRUE	igd	NA	NA	NA	NA	NA	NA	NA	146008537	0.00253006	331093	1.24E-14	4	ukb-a-291	Trunk fat mass || id:ukb-a-291	TRUE	reported	igd	2	TRUE	NA	NA	NA	472174
231	rs72755233	A	G	A	G	-0.031407	0.00247863	0.112887	0.107003	FALSE	FALSE	FALSE	ieu-b-4879	15	100692953	0.00323486	472174	0.44	telomere length || id:ieu-b-4879	telomere length	telomere length || ||	TRUE	igd	NA	NA	NA	NA	NA	NA	NA	100692953	0.00385878	331093	4.00E-16	15	ukb-a-291	Trunk fat mass || id:ukb-a-291	TRUE	reported	igd	2	TRUE	NA	NA	NA	472174
232	rs72820274	A	G	A	G	0.014022	0.00223507	0.41876	0.436133	FALSE	FALSE	FALSE	ieu-b-4879	2	104420858	0.00204439	472174	0.27	telomere length || id:ieu-b-4879	telomere length	telomere length || ||	TRUE	igd	TRUE	rs72820274	rs6707445	A	G	A	G	104412924	0.00248242	331093	1.62E-08	2	ukb-a-291	Trunk fat mass || id:ukb-a-291	TRUE	reported	igd	2	TRUE	NA	NA	NA	472174
233	rs72917533	C	T	C	T	-0.0183025	0.00323822	0.186273	0.179544	FALSE	FALSE	FALSE	ieu-b-4879	2	175238924	0.00261522	472174	0.22	telomere length || id:ieu-b-4879	telomere length	telomere length || ||	TRUE	igd	NA	NA	NA	NA	NA	NA	NA	175238924	0.00314896	331093	6.17E-09	2	ukb-a-291	Trunk fat mass || id:ukb-a-291	TRUE	reported	igd	2	TRUE	NA	NA	NA	472174
234	rs72976986	A	G	A	G	-0.0192322	0.00119377	0.191187	0.190002	FALSE	FALSE	FALSE	ieu-b-4879	19	4050424	0.0025768	472174	0.64	telomere length || id:ieu-b-4879	telomere length	telomere length || ||	TRUE	igd	NA	NA	NA	NA	NA	NA	NA	4050424	0.0031424	331093	9.35E-10	19	ukb-a-291	Trunk fat mass || id:ukb-a-291	TRUE	reported	igd	2	TRUE	NA	NA	NA	472174
235	rs72995085	C	T	C	T	-0.0195183	0.00877958	0.177337	0.173488	FALSE	FALSE	FALSE	ieu-b-4879	6	143193971	0.00264844	472174	0.000920005	telomere length || id:ieu-b-4879	telomere length	telomere length || ||	TRUE	igd	NA	NA	NA	NA	NA	NA	NA	143193971	0.00321189	331093	1.23E-09	6	ukb-a-291	Trunk fat mass || id:ukb-a-291	TRUE	reported	igd	2	TRUE	NA	NA	NA	472174
236	rs73041988	G	T	G	T	-0.0231742	0.00608673	0.16616	0.159698	FALSE	FALSE	FALSE	ieu-b-4879	11	134517234	0.00273476	472174	0.0259998	telomere length || id:ieu-b-4879	telomere length	telomere length || ||	TRUE	igd	NA	NA	NA	NA	NA	NA	NA	134517234	0.00328739	331093	1.80E-12	11	ukb-a-291	Trunk fat mass || id:ukb-a-291	TRUE	reported	igd	2	TRUE	NA	NA	NA	472174
237	rs7305790	C	A	C	A	0.0160142	0.00350708	0.277891	0.289628	FALSE	FALSE	FALSE	ieu-b-4879	12	28289724	0.00221352	472174	0.11	telomere length || id:ieu-b-4879	telomere length	telomere length || ||	TRUE	igd	NA	NA	NA	NA	NA	NA	NA	28289724	0.00273254	331093	4.62E-09	12	ukb-a-291	Trunk fat mass || id:ukb-a-291	TRUE	reported	igd	2	TRUE	NA	NA	NA	472174
238	rs7313748	T	C	T	C	-0.0165222	0.0035496	0.28978	0.287938	FALSE	FALSE	FALSE	ieu-b-4879	12	122369762	0.00220705	472174	0.11	telomere length || id:ieu-b-4879	telomere length	telomere length || ||	TRUE	igd	NA	NA	NA	NA	NA	NA	NA	122369762	0.00268853	331093	7.98E-10	12	ukb-a-291	Trunk fat mass || id:ukb-a-291	TRUE	reported	igd	2	TRUE	NA	NA	NA	472174
239	rs73142879	T	C	T	C	-0.0238049	-1.14E-05	0.192167	0.188648	FALSE	FALSE	FALSE	ieu-b-4879	20	51195932	0.00256523	472174	1	telomere length || id:ieu-b-4879	telomere length	telomere length || ||	TRUE	igd	NA	NA	NA	NA	NA	NA	NA	51195932	0.00311302	331093	2.06E-14	20	ukb-a-291	Trunk fat mass || id:ukb-a-291	TRUE	reported	igd	2	TRUE	NA	NA	NA	472174
240	rs73175572	G	A	G	A	0.0217672	0.0066645	0.112113	0.107904	FALSE	FALSE	FALSE	ieu-b-4879	3	185490184	0.00325578	472174	0.0409996	telomere length || id:ieu-b-4879	telomere length	telomere length || ||	TRUE	igd	NA	NA	NA	NA	NA	NA	NA	185490184	0.00392077	331093	2.83E-08	3	ukb-a-291	Trunk fat mass || id:ukb-a-291	TRUE	reported	igd	2	TRUE	NA	NA	NA	472174
241	rs73213484	T	A	T	A	-0.0219035	-0.00187008	0.139056	0.143512	FALSE	TRUE	FALSE	ieu-b-4879	4	28489339	0.00285411	472174	0.51	telomere length || id:ieu-b-4879	telomere length	telomere length || ||	TRUE	igd	NA	NA	NA	NA	NA	NA	NA	28489339	0.00353536	331093	5.81E-10	4	ukb-a-291	Trunk fat mass || id:ukb-a-291	TRUE	reported	igd	2	TRUE	NA	NA	NA	472174
242	rs7442885	G	C	G	C	-0.0215256	0.00271422	0.210104	0.22092	FALSE	TRUE	FALSE	ieu-b-4879	5	87682877	0.00243259	472174	0.26	telomere length || id:ieu-b-4879	telomere length	telomere length || ||	TRUE	igd	NA	NA	NA	NA	NA	NA	NA	87682877	0.00300894	331093	8.45E-13	5	ukb-a-291	Trunk fat mass || id:ukb-a-291	TRUE	reported	igd	2	TRUE	NA	NA	NA	472174
243	rs7460093	A	G	A	G	0.0138879	-0.00123687	0.535506	0.514565	FALSE	FALSE	FALSE	ieu-b-4879	8	144876159	0.0020441	472174	0.55	telomere length || id:ieu-b-4879	telomere length	telomere length || ||	TRUE	igd	NA	NA	NA	NA	NA	NA	NA	144876159	0.00247275	331093	1.95E-08	8	ukb-a-291	Trunk fat mass || id:ukb-a-291	TRUE	reported	igd	2	TRUE	NA	NA	NA	472174
244	rs750090	C	T	C	T	-0.01477	-0.00093251	0.356153	0.365718	FALSE	FALSE	FALSE	ieu-b-4879	4	152931436	0.00210933	472174	0.66	telomere length || id:ieu-b-4879	telomere length	telomere length || ||	TRUE	igd	NA	NA	NA	NA	NA	NA	NA	152931436	0.00258041	331093	1.04E-08	4	ukb-a-291	Trunk fat mass || id:ukb-a-291	TRUE	reported	igd	2	TRUE	NA	NA	NA	472174
245	rs75412871	T	C	T	C	-0.0314858	0.00741659	0.0527863	0.051785	FALSE	FALSE	FALSE	ieu-b-4879	12	121709430	0.00451793	472174	0.1	telomere length || id:ieu-b-4879	telomere length	telomere length || ||	TRUE	igd	NA	NA	NA	NA	NA	NA	NA	121709430	0.00547441	331093	8.86E-09	12	ukb-a-291	Trunk fat mass || id:ukb-a-291	TRUE	reported	igd	2	TRUE	NA	NA	NA	472174
246	rs75641275	C	A	C	A	0.0201395	0.00212142	0.143946	0.140287	FALSE	FALSE	FALSE	ieu-b-4879	1	98327133	0.00288034	472174	0.46	telomere length || id:ieu-b-4879	telomere length	telomere length || ||	TRUE	igd	NA	NA	NA	NA	NA	NA	NA	98327133	0.00348336	331093	7.41E-09	1	ukb-a-291	Trunk fat mass || id:ukb-a-291	TRUE	reported	igd	2	TRUE	NA	NA	NA	472174
247	rs756717	A	G	A	G	-0.0147723	-0.0003819	0.398859	0.39148	FALSE	FALSE	FALSE	ieu-b-4879	16	72996162	0.00207765	472174	0.85	telomere length || id:ieu-b-4879	telomere length	telomere length || ||	TRUE	igd	NA	NA	NA	NA	NA	NA	NA	72996162	0.00252606	331093	4.98E-09	16	ukb-a-291	Trunk fat mass || id:ukb-a-291	TRUE	reported	igd	2	TRUE	NA	NA	NA	472174
248	rs7600835	A	G	A	G	-0.015548	0.00298265	0.346889	0.340993	FALSE	FALSE	FALSE	ieu-b-4879	2	172521827	0.00214861	472174	0.17	telomere length || id:ieu-b-4879	telomere length	telomere length || ||	TRUE	igd	NA	NA	NA	NA	NA	NA	NA	172521827	0.0026063	331093	2.44E-09	2	ukb-a-291	Trunk fat mass || id:ukb-a-291	TRUE	reported	igd	2	TRUE	NA	NA	NA	472174
249	rs76040172	A	G	A	G	-0.0388466	0.0093279	0.0544397	0.05409	FALSE	FALSE	FALSE	ieu-b-4879	21	46488959	0.00444967	472174	0.0359998	telomere length || id:ieu-b-4879	telomere length	telomere length || ||	TRUE	igd	NA	NA	NA	NA	NA	NA	NA	46488959	0.00540487	331093	6.62E-13	21	ukb-a-291	Trunk fat mass || id:ukb-a-291	TRUE	reported	igd	2	TRUE	NA	NA	NA	472174
250	rs7613261	T	A	T	A	0.0231104	-0.00351864	0.204563	0.210516	FALSE	TRUE	FALSE	ieu-b-4879	3	131717795	0.00245958	472174	0.15	telomere length || id:ieu-b-4879	telomere length	telomere length || ||	TRUE	igd	NA	NA	NA	NA	NA	NA	NA	131717795	0.003037	331093	2.76E-14	3	ukb-a-291	Trunk fat mass || id:ukb-a-291	TRUE	reported	igd	2	TRUE	NA	NA	NA	472174
251	rs76345589	G	C	G	C	-0.0316618	-0.00107085	0.0672244	0.065788	FALSE	TRUE	FALSE	ieu-b-4879	3	84185140	0.00403849	472174	0.79	telomere length || id:ieu-b-4879	telomere length	telomere length || ||	TRUE	igd	NA	NA	NA	NA	NA	NA	NA	84185140	0.00490105	331093	1.05E-10	3	ukb-a-291	Trunk fat mass || id:ukb-a-291	TRUE	reported	igd	2	TRUE	NA	NA	NA	472174
252	rs7649970	T	C	T	C	0.0339822	-0.00017357	0.120866	0.121017	FALSE	FALSE	FALSE	ieu-b-4879	3	12392272	0.00305167	472174	0.95	telomere length || id:ieu-b-4879	telomere length	telomere length || ||	TRUE	igd	NA	NA	NA	NA	NA	NA	NA	12392272	0.00374275	331093	1.10E-19	3	ukb-a-291	Trunk fat mass || id:ukb-a-291	TRUE	reported	igd	2	TRUE	NA	NA	NA	472174
253	rs768023	A	G	A	G	0.0211726	-0.00132531	0.628564	0.614375	FALSE	FALSE	FALSE	ieu-b-4879	6	108876002	0.00207407	472174	0.52	telomere length || id:ieu-b-4879	telomere length	telomere length || ||	TRUE	igd	NA	NA	NA	NA	NA	NA	NA	108876002	0.00252936	331093	5.75E-17	6	ukb-a-291	Trunk fat mass || id:ukb-a-291	TRUE	reported	igd	2	TRUE	NA	NA	NA	472174
254	rs7696324	A	G	A	G	0.0174012	-0.00253542	0.317803	0.321989	FALSE	FALSE	FALSE	ieu-b-4879	4	82276881	0.0021539	472174	0.24	telomere length || id:ieu-b-4879	telomere length	telomere length || ||	TRUE	igd	NA	NA	NA	NA	NA	NA	NA	82276881	0.00262531	331093	3.40E-11	4	ukb-a-291	Trunk fat mass || id:ukb-a-291	TRUE	reported	igd	2	TRUE	NA	NA	NA	472174
255	rs7697556	C	T	C	T	-0.0144678	-0.00192328	0.52566	0.515548	FALSE	FALSE	FALSE	ieu-b-4879	4	73515313	0.00200913	472174	0.34	telomere length || id:ieu-b-4879	telomere length	telomere length || ||	TRUE	igd	NA	NA	NA	NA	NA	NA	NA	73515313	0.0024477	331093	3.41E-09	4	ukb-a-291	Trunk fat mass || id:ukb-a-291	TRUE	reported	igd	2	TRUE	NA	NA	NA	472174
256	rs7933085	G	A	G	A	0.0152364	-0.002066	0.509195	0.510108	FALSE	FALSE	FALSE	ieu-b-4879	11	130796248	0.00201052	472174	0.3	telomere length || id:ieu-b-4879	telomere length	telomere length || ||	TRUE	igd	NA	NA	NA	NA	NA	NA	NA	130796248	0.00245787	331093	5.69E-10	11	ukb-a-291	Trunk fat mass || id:ukb-a-291	TRUE	reported	igd	2	TRUE	NA	NA	NA	472174
257	rs79535757	T	A	T	A	-0.0789153	0.00893026	0.00819546	0.008051	FALSE	TRUE	FALSE	ieu-b-4879	12	17007584	0.0113357	472174	0.43	telomere length || id:ieu-b-4879	telomere length	telomere length || ||	TRUE	igd	NA	NA	NA	NA	NA	NA	NA	17007584	0.0138438	331093	1.20E-08	12	ukb-a-291	Trunk fat mass || id:ukb-a-291	TRUE	reported	igd	2	TRUE	NA	NA	NA	472174
258	rs7959830	T	G	T	G	-0.0176809	0.0001859	0.410597	0.395562	FALSE	FALSE	FALSE	ieu-b-4879	12	66353891	0.00205561	472174	0.93	telomere length || id:ieu-b-4879	telomere length	telomere length || ||	TRUE	igd	TRUE	rs7959830	rs7138102	T	G	A	G	66347368	0.00248715	331093	1.17E-12	12	ukb-a-291	Trunk fat mass || id:ukb-a-291	TRUE	reported	igd	2	TRUE	NA	NA	NA	472174
259	rs7987928	A	G	A	G	-0.0205849	0.00452963	0.79963	0.792924	FALSE	FALSE	FALSE	ieu-b-4879	13	54372377	0.00248551	472174	0.0680002	telomere length || id:ieu-b-4879	telomere length	telomere length || ||	TRUE	igd	NA	NA	NA	NA	NA	NA	NA	54372377	0.003056	331093	1.63E-11	13	ukb-a-291	Trunk fat mass || id:ukb-a-291	TRUE	reported	igd	2	TRUE	NA	NA	NA	472174
260	rs8087074	T	G	T	G	0.0171411	0.00200493	0.261119	0.262092	FALSE	FALSE	FALSE	ieu-b-4879	18	45923482	0.00228648	472174	0.38	telomere length || id:ieu-b-4879	telomere length	telomere length || ||	TRUE	igd	NA	NA	NA	NA	NA	NA	NA	45923482	0.00279665	331093	8.84E-10	18	ukb-a-291	Trunk fat mass || id:ukb-a-291	TRUE	reported	igd	2	TRUE	NA	NA	NA	472174
261	rs815163	C	T	C	T	-0.0146264	0.00099109	0.561603	0.564072	FALSE	FALSE	FALSE	ieu-b-4879	1	190294726	0.00201221	472174	0.62	telomere length || id:ieu-b-4879	telomere length	telomere length || ||	TRUE	igd	NA	NA	NA	NA	NA	NA	NA	190294726	0.00246319	331093	2.89E-09	1	ukb-a-291	Trunk fat mass || id:ukb-a-291	TRUE	reported	igd	2	TRUE	NA	NA	NA	472174
262	rs8178882	T	C	T	C	0.0237953	0.00162378	0.0874884	0.086632	FALSE	FALSE	FALSE	ieu-b-4879	8	42050992	0.00357473	472174	0.649999	telomere length || id:ieu-b-4879	telomere length	telomere length || ||	TRUE	igd	NA	NA	NA	NA	NA	NA	NA	42050992	0.00434598	331093	4.37E-08	8	ukb-a-291	Trunk fat mass || id:ukb-a-291	TRUE	reported	igd	2	TRUE	NA	NA	NA	472174
264	rs846545	C	T	C	T	-0.0136381	-0.00081954	0.420316	0.433052	FALSE	FALSE	FALSE	ieu-b-4879	1	210261708	0.0020324	472174	0.69	telomere length || id:ieu-b-4879	telomere length	telomere length || ||	TRUE	igd	NA	NA	NA	NA	NA	NA	NA	210261708	0.00248188	331093	3.91E-08	1	ukb-a-291	Trunk fat mass || id:ukb-a-291	TRUE	reported	igd	2	TRUE	NA	NA	NA	472174
265	rs854917	T	C	T	C	-0.0164194	3.88E-05	0.738006	0.736475	FALSE	FALSE	FALSE	ieu-b-4879	6	90127390	0.00228523	472174	0.99	telomere length || id:ieu-b-4879	telomere length	telomere length || ||	TRUE	igd	NA	NA	NA	NA	NA	NA	NA	90127390	0.00279449	331093	4.22E-09	6	ukb-a-291	Trunk fat mass || id:ukb-a-291	TRUE	reported	igd	2	TRUE	NA	NA	NA	472174
266	rs862320	T	C	T	C	-0.0185287	0.00747526	0.410152	0.402733	FALSE	FALSE	FALSE	ieu-b-4879	16	69651866	0.00204359	472174	0.00025	telomere length || id:ieu-b-4879	telomere length	telomere length || ||	TRUE	igd	NA	NA	NA	NA	NA	NA	NA	69651866	0.00248979	331093	9.95E-14	16	ukb-a-291	Trunk fat mass || id:ukb-a-291	TRUE	reported	igd	2	TRUE	NA	NA	NA	472174
267	rs879620	T	C	T	C	0.0268714	-0.00763672	0.615276	0.597466	FALSE	FALSE	FALSE	ieu-b-4879	16	4015729	0.00206514	472174	0.000219999	telomere length || id:ieu-b-4879	telomere length	telomere length || ||	TRUE	igd	NA	NA	NA	NA	NA	NA	NA	4015729	0.00252242	331093	1.70E-26	16	ukb-a-291	Trunk fat mass || id:ukb-a-291	TRUE	reported	igd	2	TRUE	NA	NA	NA	472174
268	rs882378	C	A	C	A	0.0149333	0.0019041	0.309371	0.298876	FALSE	FALSE	FALSE	ieu-b-4879	12	133374682	0.00219507	472174	0.39	telomere length || id:ieu-b-4879	telomere length	telomere length || ||	TRUE	igd	NA	NA	NA	NA	NA	NA	NA	133374682	0.00265368	331093	1.83E-08	12	ukb-a-291	Trunk fat mass || id:ukb-a-291	TRUE	reported	igd	2	TRUE	NA	NA	NA	472174
271	rs952227	G	A	G	A	-0.0160335	0.00028383	0.673163	0.670215	FALSE	FALSE	FALSE	ieu-b-4879	2	227062080	0.00213153	472174	0.89	telomere length || id:ieu-b-4879	telomere length	telomere length || ||	TRUE	igd	NA	NA	NA	NA	NA	NA	NA	227062080	0.00260796	331093	7.86E-10	2	ukb-a-291	Trunk fat mass || id:ukb-a-291	TRUE	reported	igd	2	TRUE	NA	NA	NA	472174
272	rs9584855	G	T	G	T	-0.0160128	0.00039959	0.290103	0.286234	FALSE	FALSE	FALSE	ieu-b-4879	13	99119000	0.00220869	472174	0.86	telomere length || id:ieu-b-4879	telomere length	telomere length || ||	TRUE	igd	NA	NA	NA	NA	NA	NA	NA	99119000	0.00269145	331093	2.69E-09	13	ukb-a-291	Trunk fat mass || id:ukb-a-291	TRUE	reported	igd	2	TRUE	NA	NA	NA	472174
273	rs962554	C	T	C	T	-0.0180333	0.00164596	0.284371	0.294245	FALSE	FALSE	FALSE	ieu-b-4879	6	142734204	0.00221574	472174	0.46	telomere length || id:ieu-b-4879	telomere length	telomere length || ||	TRUE	igd	NA	NA	NA	NA	NA	NA	NA	142734204	0.00272676	331093	3.76E-11	6	ukb-a-291	Trunk fat mass || id:ukb-a-291	TRUE	reported	igd	2	TRUE	NA	NA	NA	472174
274	rs9814633	A	G	A	G	0.0160836	0.00236059	0.343948	0.324332	FALSE	FALSE	FALSE	ieu-b-4879	3	41346409	0.00214104	472174	0.27	telomere length || id:ieu-b-4879	telomere length	telomere length || ||	TRUE	igd	TRUE	rs9814633	rs56257760	A	G	C	T	41310470	0.00257684	331093	4.34E-10	3	ukb-a-291	Trunk fat mass || id:ukb-a-291	TRUE	reported	igd	2	TRUE	NA	NA	NA	472174
275	rs9816948	T	A	T	A	-0.0178821	0.00106982	0.265882	0.271788	FALSE	TRUE	FALSE	ieu-b-4879	3	183407065	0.00226961	472174	0.64	telomere length || id:ieu-b-4879	telomere length	telomere length || ||	TRUE	igd	NA	NA	NA	NA	NA	NA	NA	183407065	0.00278004	331093	1.26E-10	3	ukb-a-291	Trunk fat mass || id:ukb-a-291	TRUE	reported	igd	2	TRUE	NA	NA	NA	472174
277	rs9861443	C	A	C	A	0.0159594	-0.00268587	0.713659	0.707313	FALSE	FALSE	FALSE	ieu-b-4879	3	88196211	0.00223694	472174	0.23	telomere length || id:ieu-b-4879	telomere length	telomere length || ||	TRUE	igd	NA	NA	NA	NA	NA	NA	NA	88196211	0.00272172	331093	4.53E-09	3	ukb-a-291	Trunk fat mass || id:ukb-a-291	TRUE	reported	igd	2	TRUE	NA	NA	NA	472174
278	rs9964122	G	A	G	A	0.0154046	-0.00010963	0.24998	0.264274	FALSE	FALSE	FALSE	ieu-b-4879	18	63405308	0.00229607	472174	0.96	telomere length || id:ieu-b-4879	telomere length	telomere length || ||	TRUE	igd	TRUE	rs9964122	rs7226378	G	A	A	G	63404286	0.00282233	331093	4.82E-08	18	ukb-a-291	Trunk fat mass || id:ukb-a-291	TRUE	reported	igd	2	TRUE	NA	NA	NA	472174
